# Supplementary material for: Distinct elongation stalls during translation are linked with distinct pathways for mRNA degradation
Source: eLife. 2022 Jul 27;11:e76038. doi: 10.7554/eLife.76038 (PMC9352352; doi:10.7554/eLife.76038)
Supplement: Figure 3—source data 1. [file elife-76038-fig3-data1.zip › 3B_flow_cytometry_data/list_mode_data.HEL2_OPT_3.CSV]

FSC-HLin	SSC-HLin	BLU-V-HLin	GRN-V-HLin	YEL-V-HLin	ORG-V-HLin	GRN-B-HLin	YEL-B-HLin	RED-B-HLin	NIR-B-HLin	YEL-G-HLin	ORG-G-HLin	RED-G-HLin	NIR-G-HLin	BLU-V-ALin	BLU-V-W	FSC-HLog	SSC-HLog	BLU-V-HLog	GRN-V-HLog	YEL-V-HLog	ORG-V-HLog	GRN-B-HLog	YEL-B-HLog	RED-B-HLog	NIR-B-HLog	YEL-G-HLog	ORG-G-HLog	RED-G-HLog	NIR-G-HLog	BLU-V-ALog	BLU-V-WLog	TIME		P01.R1
16254.167969	5638.224609	2.032184	4.903145	13520.036133	99998.000000	2281.411621	1379.427246	279.812286	127.728462	87.035446	368.306335	514.854858	280.379700	2.698855	97956.546875	4.210965	3.751142	0.307963	0.690475	4.130978	4.999991	3.358204	3.139699	2.446867	2.106288	1.939696	2.566209	2.711685	2.447747	0.431180	4.991034	26.000000		1
12041.580078	2223.304688	2.248045	5.630907	7250.409668	92745.968750	1240.427734	732.674744	179.134384	84.864487	49.071533	254.880264	352.650208	169.892426	1.336997	0.000000	4.080684	3.346999	0.351805	0.750578	3.860363	4.967295	3.093571	2.864911	2.253179	1.928726	1.690830	2.406336	2.547344	2.230174	0.126130	0.000000	57.000000		1
8775.851562	3462.585205	3.308852	3.376694	5006.190918	64465.273438	878.489319	511.795776	131.950104	57.949619	32.838734	158.411667	228.301514	138.913177	0.116821	0.000000	3.943289	3.539401	0.519677	0.528492	3.699507	4.809326	2.943737	2.709097	2.120410	1.763051	1.516386	2.199787	2.358509	2.142743	0.000000	0.000000	125.000000		1
6770.228027	1097.807861	1.705307	2.050686	3285.412109	42298.335938	544.461853	329.969299	82.767548	43.567062	21.209955	94.710869	119.257431	80.997482	1.289896	0.000000	3.830603	3.040526	0.231803	0.311899	3.516590	4.626323	2.735967	2.518474	1.917860	1.639158	1.326540	1.976400	2.076485	1.908471	0.110555	0.000000	152.000000		1
6792.372559	1846.351562	1.970509	3.123827	3670.401611	47317.464844	620.192261	372.093170	85.808113	56.765465	29.465124	117.656967	173.463394	81.481628	1.057351	99998.000000	3.832021	3.266315	0.294578	0.494687	3.564713	4.675022	2.792526	2.570652	1.933528	1.754084	1.469308	2.070618	2.239208	1.911060	0.024219	4.999991	369.000000		1
6133.334473	1879.729980	1.366096	2.704439	3906.193359	45475.980469	651.988708	395.767029	93.104240	36.283272	22.603806	116.577660	143.992096	65.140900	1.500925	99998.000000	3.787697	3.274096	0.135481	0.432077	3.591754	4.657782	2.814240	2.597440	1.968969	1.559706	1.354182	2.066615	2.158339	1.813854	0.176359	4.999991	414.000000		1
8323.189453	2055.916260	3.407531	4.807549	5620.974121	72941.171875	954.913635	572.095215	157.141159	71.607498	44.100548	220.601425	276.219727	194.195358	1.239302	0.000000	3.920290	3.313005	0.532440	0.681924	3.749812	4.862973	2.979964	2.757468	2.196290	1.854959	1.644444	2.343608	2.441255	2.288239	0.093177	0.000000	493.000000		1
11590.731445	3761.698730	2.130863	5.593902	14853.777344	99998.000000	2513.808350	1515.256714	361.420349	152.589554	111.548080	550.999329	666.630310	331.699280	1.824408	0.000000	4.064111	3.575384	0.328556	0.747715	4.171837	4.999991	3.400332	3.180486	2.558012	2.183525	2.047462	2.741151	2.823885	2.520745	0.261122	0.000000	682.000000		1
10042.296875	3208.744385	3.466122	4.822968	10216.309570	99998.000000	1696.506592	1033.928223	264.806824	89.517853	55.420952	305.817444	409.853546	161.594070	2.761217	0.000000	4.001833	3.506335	0.539844	0.683314	4.009294	4.999991	3.229556	3.014490	2.422929	1.951910	1.743674	2.485462	2.612629	2.208426	0.441101	0.000000	758.000000		1
8070.659180	2816.637695	1.859494	2.750695	6110.021484	87714.093750	1010.424011	609.846313	178.739670	72.640549	36.301773	204.815765	290.441925	156.058762	1.679444	0.000000	3.906909	3.449731	0.269395	0.439442	3.786043	4.943069	3.004504	2.785220	2.252221	1.861179	1.559928	2.311363	2.463059	2.193288	0.225165	0.000000	784.000000		1
14643.500000	2973.374756	1.862578	3.049818	8271.065430	98960.046875	1394.799683	844.352356	207.628128	75.156883	41.457783	219.926086	292.905853	176.106155	1.410282	0.000000	4.165645	3.473250	0.270115	0.484274	3.917562	4.995460	3.144512	2.926524	2.317286	1.875969	1.617606	2.342277	2.466728	2.245775	0.149306	0.000000	910.000000		1
6998.329102	3544.717529	1.390766	3.472290	5971.111328	71457.015625	989.167786	604.363464	133.300781	56.309071	31.805681	161.430634	224.826141	130.386642	0.675209	0.000000	3.844994	3.549582	0.143254	0.540616	3.776055	4.854045	2.995270	2.781298	2.124833	1.750578	1.502505	2.207986	2.351847	2.115233	0.000000	0.000000	951.000000		1
15312.841797	3561.400635	2.679769	4.514594	9140.333984	99998.000000	1548.616577	932.624390	205.703873	98.685806	69.402626	326.130035	426.789429	284.231293	0.999128	99998.000000	4.185056	3.551621	0.428097	0.654619	3.960962	4.999991	3.189944	2.969707	2.313242	1.994255	1.841376	2.513391	2.630214	2.453672	0.000000	4.999991	1026.000000		1
11923.346680	4395.138672	4.135293	3.725156	9172.402344	99998.000000	1555.687622	930.681580	232.254868	129.498520	70.719383	348.166443	440.203705	235.687073	4.471189	0.000000	4.076398	3.642972	0.616506	0.571145	3.962483	4.999991	3.191922	2.968801	2.365965	2.112265	1.849538	2.541787	2.643654	2.372336	0.650423	0.000000	1067.000000		1
9223.077148	1371.930664	2.544085	3.256428	6020.386230	69596.515625	1026.968262	604.304871	117.145065	50.116920	33.464733	140.704834	183.741486	142.573578	1.409252	0.000000	3.964876	3.137332	0.405532	0.512742	3.779624	4.842587	3.011557	2.781256	2.068724	1.699984	1.524587	2.148309	2.264207	2.154039	0.148989	0.000000	1126.000000		1
10104.789062	4040.114014	2.334390	4.502259	10903.970703	99998.000000	1800.095459	1108.301880	258.460480	99.250130	87.966728	369.653931	524.670410	290.870575	2.632343	99998.000000	4.004527	3.606394	0.368173	0.653430	4.037585	4.999991	3.255296	3.044658	2.412394	1.996731	1.944318	2.567795	2.719887	2.463700	0.420342	4.999991	1189.000000		1
7189.150879	843.279175	1.538786	0.733930	5000.356445	66535.156250	800.489258	499.294312	146.085953	50.511642	31.725504	180.861282	231.141632	88.842514	2.016601	99998.000000	3.856678	2.925971	0.187178	0.000000	3.699001	4.823051	2.903356	2.698357	2.164608	1.703391	1.501409	2.257346	2.363878	1.948621	0.304620	4.999991	1211.000000		1
6677.065430	2919.615967	2.223376	4.724288	7357.125488	87727.156250	1246.740112	753.678101	164.264603	49.370659	48.214256	180.448059	249.159927	143.289001	2.003374	99998.000000	3.824586	3.465326	0.347013	0.674336	3.866708	4.943134	3.095776	2.877186	2.215544	1.693469	1.683175	2.256352	2.396478	2.156213	0.301762	4.999991	1270.000000		1
12383.166016	2319.138184	1.464776	4.076703	8010.334961	95357.765625	1367.847778	817.715027	178.727325	94.572098	44.840645	239.332047	312.493744	166.158005	3.043978	99998.000000	4.092832	3.365327	0.165771	0.610309	3.903651	4.979356	3.136038	2.912602	2.252191	1.975763	1.651672	2.379001	2.494841	2.220521	0.483441	4.999991	1316.000000		1
17722.933594	7767.959473	1.927337	7.259121	17089.201172	99998.000000	2889.453857	1745.180298	427.326019	156.071106	123.278625	543.305420	737.525452	457.460297	1.676284	99998.000000	4.248536	3.890307	0.284958	0.860884	4.232722	4.999991	3.460816	3.241840	2.630759	2.193322	2.090888	2.735044	2.867777	2.660353	0.224348	4.999991	1399.000000		1
11950.961914	3717.817139	2.679769	4.209303	12495.038086	99998.000000	2131.782471	1267.206909	266.971588	105.661224	87.094032	431.334869	544.079468	371.189636	2.023463	99998.000000	4.077403	3.570288	0.428097	0.624210	4.096737	4.999991	3.328743	3.102848	2.426465	2.023916	1.939988	2.634815	2.735662	2.569596	0.306095	4.999991	1465.000000		1
9263.236328	2728.479736	0.817191	3.191670	4982.409180	59503.957031	830.558777	507.117767	118.822624	43.135338	30.609190	168.612671	204.763336	177.176208	1.466506	0.000000	3.966763	3.435921	0.000000	0.504018	3.697439	4.774546	2.919370	2.705109	2.074899	1.634833	1.485852	2.226890	2.311252	2.248405	0.166284	0.000000	1702.000000		1
4090.052246	2338.260254	2.692104	3.379778	4477.662598	58876.218750	811.643127	454.823700	99.102112	51.048210	36.863014	156.912964	197.208176	135.077011	1.271218	99998.000000	3.611729	3.368893	0.430092	0.528888	3.651051	4.769940	2.909365	2.657843	1.996083	1.707981	1.566591	2.195659	2.294925	2.130581	0.104220	4.999991	1801.000000		1
14258.890625	2845.991699	3.623393	4.724288	10071.784180	99998.000000	1719.542114	1024.334717	246.375305	97.606499	73.966560	340.013031	454.203888	214.097809	2.123914	0.000000	4.154086	3.454234	0.559115	0.674336	4.003107	4.999991	3.235413	3.010442	2.391597	1.989479	1.869035	2.531496	2.657251	2.330612	0.327137	0.000000	1896.000000		1
7037.566895	4068.046631	2.297385	4.095205	5695.125977	69639.148438	987.715332	579.274170	138.564713	67.607887	43.971031	197.908188	286.923401	150.541962	1.282556	0.000000	3.847423	3.609386	0.361234	0.612276	3.755503	4.842854	2.994632	2.762884	2.141653	1.829997	1.643167	2.296464	2.457766	2.177658	0.108076	0.000000	1970.000000		1
9256.536133	1790.853516	2.007514	2.497828	5944.094727	72690.593750	1007.744263	598.729492	152.086914	59.513073	36.338776	182.128693	222.849472	114.073662	0.684563	99998.000000	3.966449	3.253060	0.302659	0.397563	3.774086	4.861478	3.003350	2.777231	2.182092	1.774612	1.560370	2.260378	2.348011	2.057185	0.000000	4.999991	1995.000000		1
12595.235352	2567.230957	2.682853	3.379778	7961.621582	99680.718750	1363.465820	805.423218	171.277023	77.000954	51.507687	229.636780	275.544403	159.268936	2.592832	0.000000	4.100206	3.409465	0.428597	0.528888	3.901001	4.998611	3.134644	2.906024	2.233699	1.886496	1.711872	2.361042	2.440192	2.202131	0.413774	0.000000	2028.000000		1
17819.865234	7757.582520	3.160832	8.640636	26159.552734	99998.000000	4358.325195	2664.331787	595.889343	237.503387	138.533875	772.661560	989.442261	552.704651	3.433068	99998.000000	4.250905	3.889726	0.499801	0.936546	4.417630	4.999991	3.639320	3.425588	2.775166	2.375670	2.141556	2.887989	2.995390	2.742493	0.535682	4.999991	2079.000000		1
19389.951172	5904.147949	3.015897	7.771022	16097.097656	99998.000000	2716.610352	1640.783325	369.027924	160.607285	108.815887	514.786987	677.787292	383.268646	2.940635	0.000000	4.287577	3.771157	0.479416	0.890478	4.206748	4.999991	3.434027	3.215051	2.567059	2.205765	2.036692	2.711627	2.831093	2.583503	0.468441	0.000000	2238.000000		1
9249.415039	2368.040039	0.576659	0.992964	4235.397949	55212.234375	704.116211	417.639984	80.929642	53.857498	32.422428	132.964645	191.697540	117.311592	1.431309	0.000000	3.966114	3.374389	0.000000	0.000000	3.626894	4.742035	2.847644	2.620802	1.908108	1.731246	1.510846	2.123736	2.282617	2.069341	0.155733	0.000000	2276.000000		1
6892.939453	1150.416504	2.174036	2.463907	3952.354004	45020.000000	631.617554	386.463379	74.718987	32.040047	23.994572	107.314110	180.210602	136.483200	1.520328	99998.000000	3.838404	3.060855	0.337267	0.391624	3.596856	4.653406	2.800454	2.587108	1.873431	1.505693	1.380113	2.030657	2.255780	2.135079	0.181937	4.999991	2294.000000		1
9973.070312	3060.265381	1.566539	3.059069	6632.594727	83489.812500	1098.137817	659.161499	149.330048	51.788307	38.719425	159.867188	230.635910	96.891075	1.046676	0.000000	3.998829	3.485759	0.194941	0.485589	3.821683	4.921634	3.040657	2.818992	2.174147	1.714232	1.587929	2.203759	2.362927	1.986284	0.019812	0.000000	2320.000000		1
12807.485352	8038.187500	2.611927	8.276754	16999.199219	99998.000000	2886.361084	1736.135620	395.205780	154.020416	132.249222	589.724976	796.961426	471.432739	2.708441	0.000000	4.107464	3.905158	0.416961	0.917860	4.230429	4.999991	3.460351	3.239584	2.596823	2.187578	2.121393	2.770649	2.901437	2.673420	0.432719	0.000000	2434.000000		1
33520.601562	8925.700195	1.474027	10.416869	28721.562500	99998.000000	4887.393066	2933.332520	674.552429	218.791260	188.280746	917.362915	1282.477661	682.554749	3.916325	0.000000	4.525312	3.950642	0.168505	1.017737	4.458208	4.999991	3.689077	3.467361	2.829016	2.340030	2.274806	2.962541	3.108050	2.834137	0.592879	0.000000	2548.000000		1
22616.972656	7922.695312	2.488577	4.896977	16950.183594	99998.000000	2798.394287	1722.847778	371.371582	103.891159	108.640114	529.971313	676.504456	395.261292	2.780697	99998.000000	4.354434	3.898873	0.395951	0.689928	4.229175	4.999991	3.446909	3.236247	2.569809	2.016579	2.035990	2.724252	2.830271	2.596884	0.444154	4.999991	2589.000000		1
10184.793945	4054.178955	2.013681	3.867008	10810.521484	99998.000000	1813.016357	1103.963013	257.214661	88.062325	81.052986	372.164093	497.838776	249.496048	2.121295	0.000000	4.007952	3.607903	0.303991	0.587375	4.033847	4.999991	3.258402	3.042954	2.410296	1.944790	1.908769	2.570735	2.697089	2.397064	0.326601	0.000000	2649.000000		1
7399.890625	1672.968384	2.769197	4.736623	4333.420898	58298.425781	721.761414	437.323486	108.991661	55.969860	39.459522	185.656494	258.926117	138.851501	0.925975	0.000000	3.869225	3.223488	0.442354	0.675469	3.636831	4.765657	2.858394	2.640803	2.037393	1.747954	1.596152	2.268710	2.413176	2.142550	0.000000	0.000000	2823.000000		1
6236.688965	3054.535645	2.451572	4.992573	6763.194336	82922.007812	1143.027832	686.557434	150.264420	53.484364	43.955612	198.025360	294.379883	166.635986	0.215064	0.000000	3.794954	3.484945	0.389445	0.698324	3.830152	4.918670	3.058057	2.836677	2.176856	1.728227	1.643014	2.296721	2.468908	2.221769	0.000000	0.000000	2920.000000		1
8984.578125	2260.719727	1.470943	3.509295	6520.836914	80182.343750	1074.917358	665.945740	165.680038	49.836304	41.945015	207.591125	252.582870	187.121262	1.923357	0.000000	3.953498	3.354247	0.167596	0.545220	3.814303	4.904079	3.031375	2.823439	2.219270	1.697546	1.622680	2.317209	2.402404	2.272123	0.284060	0.000000	2986.000000		1
10824.058594	2123.992920	1.760815	3.025148	6913.171875	80460.601562	1149.065796	702.349243	169.910919	61.816628	43.431377	209.657227	304.312592	125.357063	1.661760	0.000000	4.034390	3.327153	0.245714	0.480747	3.839677	4.905583	3.060345	2.846553	2.230221	1.791105	1.637804	2.321510	2.483320	2.098149	0.220568	0.000000	3008.000000		1
2697.771729	1081.618286	1.631298	3.154665	1366.247314	24221.039062	240.392853	139.076614	51.257904	25.894154	21.179117	95.188850	135.545731	72.433937	0.135299	0.000000	3.431005	3.034074	0.212533	0.498953	3.135529	4.384193	2.380922	2.143254	1.709761	1.413202	1.325908	1.978586	2.132086	1.859942	0.000000	0.000000	3062.000000		1
9981.759766	3060.222168	3.407531	4.711953	5975.326660	73312.593750	1010.821838	605.689453	135.755432	70.250656	39.518112	172.744873	222.127869	144.174042	0.458812	0.000000	3.999207	3.485753	0.532440	0.673201	3.776362	4.865179	3.004675	2.782250	2.132757	1.846650	1.596796	2.237405	2.346603	2.158887	0.000000	0.000000	3080.000000		1
7241.000977	1802.975708	2.368311	4.412830	6980.582520	90632.234375	1138.047607	710.641418	185.264862	80.497917	68.650192	328.985596	428.621185	323.758636	0.436789	99998.000000	3.859799	3.255990	0.374439	0.644717	3.843892	4.957283	3.056160	2.851650	2.267793	1.905785	1.836642	2.517177	2.632074	2.510221	0.000000	4.999991	3174.000000		1
13841.290039	1640.034058	1.816322	2.630429	6539.958984	85189.710938	1093.006470	669.513611	187.633163	95.133339	59.809113	283.019379	423.847565	175.473984	2.856936	99998.000000	4.141177	3.214853	0.259193	0.420027	3.815575	4.930387	3.038623	2.825759	2.273310	1.978333	1.776767	2.451816	2.627210	2.244213	0.455901	4.999991	3233.000000		1
5127.869141	1122.894165	2.402232	4.209303	2864.281494	35580.687500	482.420105	288.298737	51.951748	30.874392	26.396803	94.547432	107.320274	96.012207	0.562217	99998.000000	3.709937	3.050339	0.380615	0.624210	3.457016	4.551214	2.683425	2.459843	1.715600	1.489598	1.421551	1.975650	2.030682	1.982327	0.000000	4.999991	3293.000000		1
11057.026367	2222.558350	2.445405	3.629560	6199.255371	76734.546875	1055.921509	621.583069	150.384689	60.188412	39.138813	202.003387	295.012024	147.920776	1.891391	0.000000	4.043638	3.346853	0.388351	0.559854	3.792340	4.884991	3.023632	2.793499	2.177204	1.779513	1.592608	2.305359	2.469840	2.170029	0.276781	0.000000	3333.000000		1
20763.759766	5034.456543	2.217208	7.123436	14098.832031	99998.000000	2333.813477	1440.593262	293.090851	104.415398	87.457916	382.944855	505.640656	309.521027	2.636293	99998.000000	4.317306	3.701953	0.345806	0.852690	4.149183	4.999991	3.368066	3.158541	2.467002	2.018764	1.941799	2.583136	2.703842	2.490690	0.420994	4.999991	3413.000000		1
8490.649414	4024.353027	2.346725	2.756862	6602.315430	81272.531250	1098.776245	665.267273	137.648849	71.447144	37.939240	206.012253	233.491440	132.909134	0.269972	0.000000	3.928941	3.604696	0.370462	0.440415	3.819696	4.909944	3.040909	2.822996	2.138772	1.853985	1.579089	2.313893	2.368271	2.123555	0.000000	0.000000	3473.000000		1
5857.429199	1726.875244	4.227806	6.719467	3680.244873	43536.160156	589.250061	373.394501	71.869614	29.138247	20.328007	93.764160	140.630829	102.608322	0.804591	0.000000	3.767707	3.237261	0.626115	0.827335	3.565877	4.638850	2.770300	2.572168	1.856545	1.464463	1.308095	1.972037	2.148081	2.011183	0.000000	0.000000	3645.000000		1
4227.957031	1280.121582	3.136162	5.584651	3348.391357	43394.574219	545.667542	338.014771	89.838562	70.161224	24.626738	126.544304	162.864578	93.313934	0.661023	0.000000	3.626131	3.107251	0.496399	0.746996	3.524836	4.637435	2.736928	2.528936	1.953463	1.846097	1.391407	2.102243	2.211827	1.969947	0.000000	0.000000	3711.000000		1
6452.649414	3033.563232	3.022064	2.978892	7942.637695	99998.000000	1340.939087	804.646118	207.594208	97.217949	74.570969	398.591736	523.958069	263.486969	3.418670	0.000000	3.809738	3.481953	0.480304	0.474055	3.899965	4.999991	3.127409	2.905605	2.317215	1.987746	1.872570	2.600528	2.719296	2.420759	0.533857	0.000000	3772.000000		1
6929.487793	2413.740967	2.340558	4.110624	4725.397949	50786.734375	773.922852	479.653961	84.793564	34.978848	23.023193	118.187370	136.298172	111.211952	0.840437	0.000000	3.840701	3.382691	0.369319	0.613908	3.674438	4.705750	2.888698	2.680928	1.928363	1.543805	1.362166	2.072571	2.134490	2.046151	0.000000	0.000000	3901.000000		1
10529.925781	2760.593750	1.877997	2.963473	6590.939453	74923.453125	1091.514038	670.515808	148.352509	77.198318	31.555899	150.668396	189.804123	140.297775	0.887509	0.000000	4.022425	3.441003	0.273695	0.471801	3.818947	4.874618	3.038029	2.826409	2.171295	1.887608	1.499081	2.178022	2.278306	2.147051	0.000000	0.000000	4025.000000		1
8140.737305	2618.226807	2.969640	3.521630	4378.761230	52000.265625	731.919250	444.471588	99.481415	32.773975	26.344379	115.069710	158.266724	90.510818	0.588218	0.000000	3.910664	3.418007	0.472704	0.546744	3.641351	4.716005	2.864463	2.647844	1.997742	1.515529	1.420688	2.060961	2.199390	1.956700	0.000000	0.000000	4168.000000		1
10509.789062	3352.717773	2.266548	4.360406	8683.617188	99998.000000	1464.745117	881.702576	203.483582	113.715950	48.815586	245.872665	318.426849	182.588165	1.311861	0.000000	4.021594	3.525397	0.355365	0.639527	3.938701	4.999991	3.165762	2.945322	2.308529	2.055821	1.688558	2.390710	2.503010	2.261473	0.117888	0.000000	4299.000000		1
15489.863281	4706.161621	1.665219	6.710216	12572.587891	99998.000000	2102.005859	1280.781494	312.805206	129.726715	93.794998	450.512634	565.348022	332.501038	2.432204	0.000000	4.190048	3.672667	0.221471	0.826736	4.099425	4.999991	3.322634	3.107475	2.495274	2.113029	1.972180	2.653707	2.752316	2.521793	0.386000	0.000000	4439.000000		1
8409.701172	1454.395996	2.756862	3.953353	5149.489258	62450.089844	871.686584	524.880066	125.057938	37.448925	29.088907	132.915314	153.755219	89.468513	0.361366	0.000000	3.924781	3.162683	0.440415	0.596966	3.711764	4.795533	2.940360	2.720060	2.097111	1.573439	1.463727	2.123575	2.186830	1.951670	0.000000	0.000000	4539.000000		1
7057.940918	2407.394775	3.126911	5.248523	7187.547363	95268.765625	1216.257446	728.403748	183.759995	99.900803	60.814411	277.736938	374.341217	268.313019	1.921393	0.000000	3.848678	3.381547	0.495116	0.720037	3.856581	4.978951	3.085026	2.862372	2.264251	1.999569	1.784006	2.443634	2.573268	2.428642	0.283616	0.000000	4576.000000		1
11900.564453	3331.365967	2.488577	2.689020	9574.497070	99998.000000	1569.302368	973.715210	228.569794	106.213211	74.367447	351.509216	500.126923	255.469254	3.521919	99998.000000	4.075568	3.522622	0.395951	0.429594	3.981116	4.999991	3.195707	2.988432	2.359019	2.026179	1.871383	2.545937	2.699080	2.407339	0.546779	4.999991	4618.000000		1
25844.632812	7151.439941	4.471421	7.067929	15155.691406	99998.000000	2485.977539	1537.697021	351.160736	164.246094	90.446060	497.141846	703.487183	453.775238	1.991914	99998.000000	4.412370	3.854393	0.650446	0.849292	4.180576	4.999991	3.395497	3.186871	2.545506	2.215495	1.956390	2.696480	2.847256	2.656841	0.299271	4.999991	4660.000000		1
8055.878906	3395.742188	1.686805	5.223854	10606.535156	99998.000000	1718.727905	1084.359741	227.644684	97.492401	68.696449	285.187256	348.462494	196.039444	2.045349	0.000000	3.906113	3.530935	0.227065	0.717991	4.025574	4.999991	3.235207	3.035173	2.357258	1.988971	1.836934	2.455130	2.542156	2.292343	0.310767	0.000000	4717.000000		1
7645.951172	3330.918945	2.482410	4.431333	4571.294434	56960.246094	735.622803	460.621155	104.581917	41.574966	30.282314	159.105499	219.475861	101.294647	1.072812	0.000000	3.883431	3.522564	0.394873	0.646534	3.660039	4.755572	2.866655	2.663344	2.019457	1.618832	1.481189	2.201685	2.341387	2.005586	0.030524	0.000000	4748.000000		1
21114.779297	4826.075684	4.005776	7.234451	13357.186523	99998.000000	2258.739990	1364.122681	294.241089	150.949005	87.300644	430.641022	564.037415	279.923309	1.681153	0.000000	4.324586	3.683594	0.602687	0.859406	4.125715	4.999991	3.353866	3.134853	2.468703	2.178830	1.941017	2.634115	2.751308	2.447039	0.225607	0.000000	4804.000000		1
6866.866211	2888.791016	2.852458	3.607974	8620.255859	99998.000000	1492.017700	877.832520	245.675293	90.254868	66.994225	359.921661	481.596741	221.964432	2.249203	99998.000000	3.836759	3.460716	0.455219	0.557263	3.935520	4.999991	3.173774	2.943412	2.390362	1.955471	1.826037	2.556208	2.682683	2.346283	0.352029	4.999991	4865.000000		1
5817.726074	3386.709961	1.304422	3.429117	6908.632324	82345.750000	1155.843872	702.546631	149.505829	42.765289	30.371742	192.604156	261.470215	128.221863	1.424074	0.000000	3.764753	3.529778	0.115418	0.535182	3.839392	4.915641	3.062899	2.846675	2.174658	1.631091	1.482470	2.284666	2.417422	2.107962	0.153533	0.000000	4970.000000		1
7156.333984	2250.466309	2.516331	2.235711	4130.923828	48998.269531	703.406982	418.759399	96.995918	32.305248	26.507818	121.116920	153.656540	87.380821	0.125154	0.000000	3.854691	3.352273	0.400768	0.349416	3.616047	4.690181	2.847207	2.621964	1.986753	1.509273	1.423374	2.083205	2.186551	1.941416	0.000000	0.000000	5011.000000		1
8710.895508	2731.211914	2.050686	3.028231	5782.010254	74915.007812	976.435059	583.338501	139.952393	28.136032	40.767025	185.048996	262.669769	121.650414	0.700031	0.000000	3.940063	3.436355	0.311899	0.481189	3.762079	4.874569	2.989643	2.765921	2.145980	1.449263	1.610309	2.267287	2.419410	2.085114	0.000000	0.000000	5040.000000		1
14835.253906	5051.398438	2.593424	5.057332	13254.417969	99998.000000	2185.729248	1347.248413	323.962189	134.959824	88.805511	396.445465	548.766724	285.437012	1.773346	0.000000	4.171295	3.703412	0.413874	0.703921	4.122361	4.999991	3.339596	3.129448	2.510494	2.130204	1.948440	2.598183	2.739388	2.455510	0.248793	0.000000	5134.000000		1
6998.705566	2134.822998	1.908834	2.732193	3872.987793	46398.117188	652.235413	398.412872	78.999222	39.530449	24.386206	114.637985	144.926468	63.568192	0.420153	0.000000	3.845018	3.329362	0.280768	0.436511	3.588046	4.666501	2.814404	2.600333	1.897623	1.596932	1.387144	2.059329	2.161148	1.803240	0.000000	0.000000	5218.000000		1
5741.218262	1281.820801	2.402232	5.384208	4048.961426	44695.917969	649.978088	412.027588	91.204659	24.910442	26.517069	130.568588	211.886780	90.122269	0.105546	0.000000	3.759004	3.107827	0.380615	0.731122	3.607344	4.650268	2.812899	2.614926	1.960017	1.396381	1.423526	2.115839	2.326104	1.954832	0.000000	0.000000	5250.000000		1
7297.535156	1918.292114	2.963473	3.382861	3707.878174	45007.542969	604.190796	376.068115	93.967690	24.524975	24.571230	101.168221	156.083435	64.363792	0.237943	99998.000000	3.863176	3.282915	0.471801	0.529284	3.569125	4.653286	2.781174	2.575267	1.972979	1.389609	1.390427	2.005044	2.193357	1.808642	0.000000	4.999991	5307.000000		1
9180.006836	1034.982910	1.310589	3.262596	4276.840332	48780.882812	682.221680	435.880310	97.563324	39.977589	32.684547	118.397064	157.233673	99.589340	0.962537	0.000000	3.962843	3.014933	0.117467	0.513563	3.631123	4.688250	2.833925	2.639367	1.989287	1.601817	1.514342	2.073341	2.196546	1.998213	0.000000	0.000000	5348.000000		1
18698.171875	4208.492188	2.312804	4.773628	10454.701172	99998.000000	1762.856201	1059.948853	223.614227	87.010773	65.671303	265.694916	400.787354	202.839081	2.352283	99998.000000	4.271799	3.624126	0.364139	0.678849	4.019311	4.999991	3.246217	3.025285	2.349499	1.939573	1.817376	2.424383	2.602914	2.307152	0.371489	4.999991	5438.000000		1
11203.419922	3368.947510	2.750695	5.865271	9303.136719	99998.000000	1578.513428	938.400208	234.401154	85.271545	66.655014	319.660370	361.818146	273.894592	1.599853	99998.000000	4.049351	3.527494	0.439442	0.768288	3.968629	4.999991	3.198248	2.972388	2.369960	1.930804	1.823833	2.504689	2.558490	2.437583	0.204080	4.999991	5485.000000		1
13526.511719	2423.251221	1.165653	3.447620	7203.598145	83560.078125	1174.978516	733.525879	165.865051	66.707436	36.492966	228.585220	305.518341	140.677078	2.608912	0.000000	4.131186	3.384398	0.066569	0.537519	3.857549	4.921999	3.070030	2.865415	2.219755	1.824174	1.562209	2.359048	2.485037	2.148223	0.416459	0.000000	5612.000000		1
5680.382324	1600.118164	1.902667	2.559503	2983.221191	36526.988281	505.908936	300.874237	65.362930	41.417694	22.733322	83.119095	107.437462	43.082912	0.103859	99998.000000	3.754378	3.204152	0.279363	0.408156	3.474685	4.562614	2.704072	2.478385	1.815331	1.617186	1.356663	1.919701	2.031156	1.634305	0.000000	4.999991	5676.000000		1
3379.925781	1247.739258	1.131732	4.002693	2251.523926	35227.636719	392.004883	226.327927	88.460129	47.619095	28.151451	106.271805	141.552856	81.497047	0.622254	99998.000000	3.528907	3.096124	0.053744	0.602352	3.352477	4.546884	2.593292	2.354738	1.946748	1.677781	1.449501	2.026418	2.150919	1.911142	0.000000	4.999991	5812.000000		1
10846.373047	3771.893555	2.451572	5.131341	11893.604492	99998.000000	1946.030396	1211.773682	285.218079	100.838257	83.705002	397.231812	529.530396	330.098816	1.435937	99998.000000	4.035285	3.576560	0.389445	0.710231	4.075314	4.999991	3.289150	3.083421	2.455177	2.003625	1.922751	2.599044	2.723891	2.518644	0.157135	4.999991	5908.000000		1
20684.162109	7825.776367	2.007514	7.814194	20279.687500	99998.000000	3347.453857	2067.973633	437.132294	218.479813	129.634216	705.941833	918.133850	483.931122	4.970042	0.000000	4.315638	3.893528	0.302659	0.892884	4.307061	4.999991	3.524715	3.315545	2.640613	2.339411	2.112720	2.848769	2.962906	2.684783	0.696360	0.000000	5999.000000		1
9341.403320	3006.882812	2.578006	3.638812	8663.659180	99998.000000	1473.854492	873.783569	219.235321	101.121964	70.074883	341.588837	463.270081	318.013641	2.387641	99998.000000	3.970412	3.478117	0.411284	0.560960	3.937701	4.999991	3.168455	2.941404	2.340910	2.004845	1.845562	2.533504	2.665834	2.502446	0.377969	4.999991	6057.000000		1
21172.937500	8133.625977	3.000478	7.792608	22201.279297	99998.000000	3680.007324	2264.938232	452.754517	173.861191	143.193405	723.688721	930.379395	469.338867	2.620439	99998.000000	4.325781	3.910284	0.477190	0.891683	4.346378	4.999991	3.565849	3.355056	2.655863	2.240203	2.155923	2.859552	2.968660	2.671487	0.418374	4.999991	6141.000000		1
7974.070312	2002.829712	2.729109	4.230890	5867.204590	63509.156250	1029.540161	599.256775	117.582962	67.934761	35.228630	189.427902	250.017197	146.974075	0.949604	99998.000000	3.901680	3.301644	0.436021	0.626432	3.768431	4.802836	3.012643	2.777613	2.070344	1.832092	1.546896	2.277444	2.397970	2.167241	0.000000	4.999991	6221.000000		1
19661.613281	2929.280518	1.631298	4.323402	9262.175781	99998.000000	1582.257080	939.985229	220.706268	102.028580	62.569057	319.197784	368.013397	204.387115	2.558359	0.000000	4.293619	3.466761	0.212533	0.635826	3.966713	4.999991	3.199277	2.973121	2.343815	2.008722	1.796360	2.504060	2.565864	2.310453	0.407962	0.000000	6242.000000		1
12812.290039	4454.485352	1.939672	5.615488	10220.595703	99998.000000	1707.145386	1035.562622	218.467468	133.248352	69.587646	312.259399	393.586823	280.058990	1.711153	99998.000000	4.107627	3.648798	0.287728	0.749388	4.009476	4.999991	3.232270	3.015176	2.339387	2.124662	1.842532	2.494515	2.595041	2.447249	0.233289	4.999991	6370.000000		1
6486.107910	1665.067871	1.797820	3.749826	3708.294434	42967.019531	582.746460	365.460052	84.118225	27.488447	26.671257	89.206398	124.777321	92.802032	0.791363	99998.000000	3.811984	3.221432	0.254746	0.574011	3.569174	4.633135	2.765480	2.562840	1.924890	1.439150	1.426044	1.950396	2.096136	1.967557	0.000000	4.999991	6409.000000		1
7006.411621	906.976929	3.361275	4.804465	4050.509277	46799.449219	678.172729	412.357544	85.731018	35.524670	19.331959	103.410095	129.927170	59.309547	0.125165	99998.000000	3.845496	2.957596	0.526504	0.681645	3.607510	4.670241	2.831340	2.615274	1.933138	1.550530	1.286276	2.014563	2.113700	1.773125	0.000000	4.999991	6639.000000		1
11356.447266	2671.849854	3.191670	3.823836	6602.771973	75754.773438	1074.325195	669.165161	128.736847	63.370831	42.947231	165.985321	216.669647	138.540054	0.814469	0.000000	4.055243	3.426812	0.504018	0.582499	3.819726	4.879410	3.031136	2.825533	2.109703	1.801889	1.632935	2.220070	2.335798	2.141575	0.000000	0.000000	6666.000000		1
19237.425781	5621.396484	3.598723	4.600938	15052.638672	99998.000000	2449.484619	1527.748901	349.091553	172.251480	99.487579	482.851807	647.714661	349.128571	2.634361	0.000000	4.284147	3.749844	0.556148	0.662846	4.177613	4.999991	3.389075	3.184052	2.542939	2.236163	1.997769	2.683814	2.811384	2.542985	0.420675	0.000000	6716.000000		1
6742.313965	1692.790649	1.828657	3.126911	3666.883057	43154.425781	609.618164	376.151367	108.803551	47.295300	26.131601	103.539612	152.706741	59.127605	0.846873	0.000000	3.828809	3.228603	0.262132	0.495116	3.564297	4.635026	2.785058	2.575363	2.036643	1.674818	1.417166	2.015106	2.183858	1.771790	0.000000	0.000000	6782.000000		1
10539.494141	4741.750977	2.673601	3.907097	9437.174805	99998.000000	1582.886230	961.898315	212.608368	86.452614	57.554901	272.096771	338.831970	217.576279	1.513434	0.000000	4.022820	3.675939	0.427097	0.591854	3.974842	4.999991	3.199450	2.983129	2.327580	1.936778	1.760082	2.434723	2.529984	2.337611	0.179963	0.000000	6874.000000		1
15725.226562	6564.225098	2.840123	11.403666	24384.423828	99998.000000	4051.749023	2492.814209	563.707458	221.763992	198.487930	844.808716	1096.478760	671.514954	2.631289	0.000000	4.196597	3.817183	0.453337	1.057045	4.387113	4.999991	3.607643	3.396690	2.751054	2.345891	2.297734	2.926758	3.040000	2.827056	0.420169	0.000000	6927.000000		1
12216.714844	5712.660156	2.951138	7.666174	15301.551758	99998.000000	2601.913818	1557.013672	334.033661	152.916443	107.977112	492.596436	660.675598	437.693542	2.283606	99998.000000	4.086955	3.756838	0.469990	0.884579	4.184735	4.999991	3.415293	3.192292	2.523790	2.184454	2.033332	2.692491	2.819988	2.641170	0.358621	4.999991	7008.000000		1
16626.011719	6425.037598	2.433070	5.544562	15620.462891	99998.000000	2654.377441	1594.508789	370.431030	127.565018	98.210915	410.112579	567.093384	245.117142	3.701074	99998.000000	4.220788	3.807876	0.386155	0.743867	4.193694	4.999991	3.423963	3.202627	2.568707	2.105731	1.992160	2.612903	2.753654	2.389374	0.568328	4.999991	7067.000000		1
6908.308594	1954.513672	1.467860	1.581958	5062.546387	62676.632812	850.122009	508.810730	111.544998	42.262638	30.464254	163.808197	223.660492	122.282578	1.739387	0.000000	3.839372	3.291039	0.166685	0.199195	3.704369	4.797106	2.929481	2.706556	2.047450	1.625957	1.483791	2.214336	2.349589	2.087365	0.240396	0.000000	7095.000000		1
19083.945312	3999.476562	2.479326	3.971855	11180.587891	99998.000000	1867.468994	1141.100464	226.913834	86.973770	56.429337	293.784698	424.291626	292.258270	1.123304	99998.000000	4.280668	3.602003	0.394334	0.598993	4.048465	4.999991	3.271253	3.057324	2.355861	1.939388	1.751505	2.468029	2.627665	2.465767	0.050497	4.999991	7167.000000		1
7500.919922	1205.982422	1.415436	3.657314	4975.217773	58056.847656	832.782166	500.999603	117.416435	65.917999	29.569971	126.692322	183.756912	112.084656	2.686192	99998.000000	3.875114	3.081341	0.150890	0.563162	3.696812	4.763854	2.920532	2.699837	2.069729	1.819004	1.470851	2.102750	2.264244	2.049546	0.429137	4.999991	7187.000000		1
9756.357422	2352.917236	2.346725	3.490792	4492.257812	59282.281250	758.701477	456.936066	112.710648	55.285267	39.885078	158.109451	187.207611	136.473938	0.359833	0.000000	3.989288	3.371607	0.370462	0.542924	3.652465	4.772925	2.880071	2.659855	2.051965	1.742609	1.600810	2.198958	2.272324	2.135050	0.000000	0.000000	7289.000000		1
18828.988281	7830.062988	2.519415	8.375435	21614.529297	99998.000000	3572.992432	2206.236328	508.684296	207.532532	126.198921	636.366516	780.642273	455.671753	1.496032	0.000000	4.274827	3.893765	0.401300	0.923007	4.334746	4.999991	3.553032	3.343652	2.706448	2.317086	2.101056	2.803707	2.892452	2.658652	0.174941	0.000000	7528.000000		1
5105.808105	1707.814575	1.779317	2.399149	2803.272705	34143.355469	466.989075	285.702240	87.423996	18.539438	20.374262	90.020500	106.410576	64.604324	0.506256	99998.000000	3.708065	3.232441	0.250253	0.380057	3.447665	4.533306	2.669307	2.455914	1.941631	1.268097	1.309082	1.954341	2.026985	1.810262	0.000000	4.999991	7611.000000		1
6764.720703	2839.620850	1.477111	4.656446	5356.901367	65528.777344	907.618347	545.211182	112.988190	33.473984	34.402191	174.320663	217.890808	114.172340	1.323458	0.000000	3.830250	3.453260	0.169413	0.668055	3.728914	4.816432	2.957903	2.736565	2.053033	1.524707	1.536586	2.241349	2.338239	2.057561	0.121710	0.000000	7682.000000		1
14634.104492	5346.749512	2.852458	8.443276	17869.679688	99998.000000	3015.788574	1823.346924	492.938721	236.578262	150.048553	744.843201	885.372253	498.307526	2.990031	0.000000	4.165366	3.728090	0.455219	0.926511	4.252117	4.999991	3.479401	3.260869	2.692793	2.373975	2.176232	2.872065	2.947126	2.697497	0.475676	0.000000	7843.000000		1
5736.500488	1283.248535	2.402232	3.228674	2978.543213	40252.910156	508.240234	305.049591	70.244484	23.279144	27.136902	116.186028	152.910263	157.831909	0.108987	99998.000000	3.758647	3.108311	0.380615	0.509024	3.474004	4.604797	2.706069	2.484370	1.846612	1.366967	1.433560	2.065154	2.184437	2.198195	0.000000	4.999991	7898.000000		1
8124.270020	3347.916504	2.944971	5.134425	7496.365234	90399.937500	1229.844360	760.502380	168.982712	91.306419	45.926121	231.927994	284.662994	164.091904	1.651874	0.000000	3.909784	3.524775	0.469081	0.710492	3.874851	4.956168	3.089850	2.881101	2.227842	1.960501	1.662060	2.365353	2.454331	2.215087	0.217977	0.000000	7917.000000		1
11024.458984	3188.431641	3.148497	5.143676	7943.738770	99998.000000	1363.632324	799.915649	171.924606	56.466339	49.688282	248.234802	310.057587	192.835434	2.279691	0.000000	4.042357	3.503577	0.498103	0.711274	3.900025	4.999991	3.134697	2.903044	2.235338	1.751790	1.696254	2.394863	2.491442	2.285187	0.357876	0.000000	7998.000000		1
9961.774414	1240.396851	1.674470	2.948054	5055.064941	59543.542969	829.763184	517.204651	122.587868	29.591557	33.618919	126.750916	185.887772	125.119614	0.904126	0.000000	3.998337	3.093561	0.223877	0.469535	3.703727	4.774835	2.918954	2.713662	2.088448	1.471168	1.526584	2.102951	2.269251	2.097325	0.000000	0.000000	8069.000000		1
5772.425781	1548.160156	2.864793	4.563933	4446.485840	52632.433594	748.078003	452.483154	89.030624	68.517593	28.617096	136.236496	184.271896	149.367050	0.007934	99998.000000	3.761358	3.189816	0.457093	0.659339	3.648017	4.721253	2.873947	2.655602	1.949539	1.835802	1.456626	2.134294	2.265459	2.174255	0.000000	4.999991	8146.000000		1
8098.974121	2573.429443	1.174904	4.403579	4572.780762	55183.449219	768.615723	458.653717	105.294258	20.198488	33.723766	155.997086	181.450272	138.213165	0.993068	99998.000000	3.908430	3.410512	0.070003	0.643806	3.660180	4.741809	2.885709	2.661485	2.022405	1.305319	1.527936	2.193116	2.258758	2.140549	0.000000	4.999991	8178.000000		1
13163.414062	2995.460449	2.692104	5.778926	11158.607422	99998.000000	1857.320435	1137.763916	238.924988	87.535011	83.816017	382.892426	492.109192	228.264511	2.139807	0.000000	4.119369	3.476464	0.430092	0.761847	4.047610	4.999991	3.268887	3.056052	2.378262	1.942182	1.923327	2.583077	2.692061	2.358438	0.330375	0.000000	8257.000000		1
9608.029297	3052.700928	2.778449	5.489055	8363.102539	99998.000000	1405.065430	853.042297	192.705917	61.915306	48.871090	236.146545	326.549438	213.709259	0.324728	0.000000	3.982634	3.484684	0.443802	0.739498	3.922367	4.999991	3.147696	2.930971	2.284895	1.791798	1.689052	2.373182	2.513949	2.329823	0.000000	0.000000	8323.000000		1
20608.882812	3704.254883	1.942755	5.893025	11966.707031	99998.000000	2027.197388	1212.674072	257.313324	82.113792	79.637550	367.291779	467.343689	268.365448	4.420566	0.000000	4.314054	3.568701	0.288418	0.770338	4.077975	4.999991	3.306896	3.083744	2.410462	1.914416	1.901118	2.565011	2.669636	2.428727	0.645478	0.000000	8428.000000		1
4679.490234	1017.969910	2.648932	4.557766	2708.247314	39080.406250	478.109009	274.751862	81.712906	52.701096	25.687544	121.946449	158.935898	112.565712	0.769309	0.000000	3.670198	3.007735	0.423071	0.658752	3.432688	4.591959	2.679527	2.438941	1.912291	1.721820	1.409723	2.086169	2.201222	2.051406	0.000000	0.000000	8544.000000		1
10171.052734	2544.429932	2.969640	3.447620	4630.616211	61797.199219	737.506958	472.077240	122.393593	60.974766	32.795563	165.908234	223.219513	148.759552	0.716826	0.000000	4.007366	3.405591	0.472704	0.537519	3.665639	4.790969	2.867766	2.674013	2.087759	1.785150	1.515815	2.219868	2.348732	2.172485	0.000000	0.000000	8607.000000		1
15552.432617	4985.529785	2.309720	6.155142	18469.435547	99998.000000	3117.585938	1886.665283	422.897766	186.239319	139.687195	670.580566	801.402039	487.045685	3.038500	99998.000000	4.191798	3.697711	0.363559	0.789238	4.266454	4.999991	3.493819	3.275695	2.626235	2.270071	2.145157	2.826451	2.903851	2.687570	0.482659	4.999991	8666.000000		1
11251.073242	4004.404297	2.217208	4.412830	8477.330078	99039.195312	1391.771484	859.222107	178.585480	58.766808	61.529839	261.575043	318.229492	150.057816	2.228577	0.000000	4.051194	3.602538	0.345806	0.644717	3.928259	4.995807	3.143568	2.934105	2.251846	1.769132	1.789086	2.417596	2.502740	2.176259	0.348028	0.000000	8706.000000		1
15706.474609	3627.198486	2.932636	6.839733	12787.218750	99998.000000	2115.666748	1301.843506	275.547485	112.784660	86.748657	380.659790	546.373718	330.767975	2.794207	0.000000	4.196079	3.559571	0.467258	0.835039	4.106776	4.999991	3.325447	3.114559	2.440197	2.052250	1.938263	2.580537	2.737490	2.519523	0.446259	0.000000	8905.000000		1
22423.917969	10319.617188	2.170952	6.000956	27117.572266	99998.000000	4498.335938	2765.197754	591.121887	262.136292	144.411484	723.975525	901.197998	478.130615	2.853618	99998.000000	4.350711	4.013664	0.336650	0.778220	4.433251	4.999991	3.653052	3.441726	2.771677	2.418527	2.159602	2.859724	2.954820	2.679547	0.455396	4.999991	9004.000000		1
11828.398438	6146.949219	2.164785	4.570101	13386.198242	99998.000000	2234.791748	1363.607666	314.214478	123.815193	75.144547	410.448700	535.639282	393.010162	2.562293	0.000000	4.072926	3.788660	0.335415	0.659926	4.126657	4.999991	3.349237	3.134689	2.497226	2.092774	1.875898	2.613259	2.728873	2.594404	0.408629	0.000000	9160.000000		1
11440.516602	3223.792969	2.676685	4.255559	5817.682617	73856.382812	960.886841	584.152649	152.598816	56.848724	32.684547	162.889252	213.878876	128.289703	1.608711	99998.000000	4.058445	3.508367	0.427597	0.628957	3.764750	4.868388	2.982672	2.766526	2.183551	1.754721	1.514342	2.211892	2.330168	2.108192	0.206478	4.999991	9210.000000		1
5665.941406	1756.987915	2.753779	3.570970	4746.429199	55749.351562	776.861633	483.434631	97.643501	36.073574	38.007080	139.588516	182.723862	88.318275	0.393922	0.000000	3.753272	3.244769	0.439929	0.552786	3.676367	4.746240	2.890344	2.684338	1.989643	1.557189	1.579865	2.144850	2.261795	1.946051	0.000000	0.000000	9262.000000		1
4963.851074	812.879700	2.602675	4.736623	2866.421631	33056.328125	479.219177	289.371887	57.070751	35.755951	19.119181	89.585693	124.694061	77.216820	0.219043	0.000000	3.695819	2.910026	0.415420	0.675469	3.457340	4.519255	2.680534	2.461456	1.756414	1.553348	1.281469	1.952239	2.095846	1.887712	0.000000	0.000000	9350.000000		1
5807.352539	1682.241211	2.087691	3.783747	3370.332275	37702.210938	555.674316	343.485321	59.525410	28.731194	22.249176	93.209091	109.725594	105.988098	1.277081	99998.000000	3.763978	3.225888	0.319666	0.577922	3.527673	4.576367	2.744820	2.535908	1.774702	1.458354	1.347314	1.969458	2.040308	2.025257	0.106218	4.999991	9393.000000		1
8935.977539	3246.220947	2.396065	4.440584	9238.690430	99998.000000	1550.476074	938.634583	230.543396	80.294388	59.269459	302.884827	432.688629	200.168564	1.153167	99998.000000	3.951142	3.511378	0.379499	0.647440	3.965611	4.999991	3.190465	2.972497	2.362753	1.904685	1.772831	2.481277	2.636175	2.301396	0.061892	4.999991	9415.000000		1
22647.013672	10541.619141	2.809286	12.452137	31844.462891	99998.000000	5267.617676	3254.614990	730.624084	303.544739	207.060715	1032.836670	1365.464111	711.745422	4.343287	99998.000000	4.355011	4.022907	0.448596	1.095244	4.503034	4.999991	3.721614	3.512500	2.863694	2.482223	2.316098	3.014032	3.135280	2.852325	0.637819	4.999991	9494.000000		1
7086.015137	805.065491	2.648932	3.496960	4224.642090	47724.839844	689.406799	429.527802	101.263817	26.563326	31.491140	127.241226	175.162521	64.443970	0.800480	0.000000	3.850402	2.905831	0.423071	0.543691	3.625790	4.678744	2.838475	2.632991	2.005454	1.424282	1.498188	2.104628	2.243441	1.809182	0.000000	0.000000	9540.000000		1
9329.685547	1022.546204	2.550252	3.311935	5203.325195	58916.191406	870.958862	528.855042	120.620438	44.134468	32.289829	136.547958	166.201187	96.937325	1.890536	99998.000000	3.969867	3.009683	0.406583	0.520082	3.716281	4.770235	2.939998	2.723337	2.081421	1.644778	1.509066	2.135285	2.220634	1.986491	0.276585	4.999991	9572.000000		1
10420.659180	2954.123047	2.667434	5.180681	9252.048828	99998.000000	1597.580200	942.705078	220.885117	104.251953	58.510860	327.119934	417.747925	255.944153	3.072981	0.000000	4.017895	3.470428	0.426094	0.714387	3.966238	4.999991	3.203463	2.974376	2.344167	2.018084	1.767236	2.514707	2.620914	2.408145	0.487560	0.000000	9711.000000		1
10207.373047	1616.674683	3.518546	3.096074	4525.895508	59484.875000	726.189636	446.738159	108.436592	56.848724	25.702963	158.908142	230.768509	125.172043	0.121010	0.000000	4.008914	3.208623	0.546363	0.490811	3.655704	4.774406	2.861050	2.650053	2.035176	1.754721	1.409983	2.201146	2.363177	2.097507	0.000000	0.000000	9771.000000		1
14385.052734	4839.591797	1.575791	2.911049	12754.692383	99998.000000	2078.988770	1284.512817	293.035370	125.822708	86.683899	345.489746	447.663269	251.463470	2.677626	0.000000	4.157911	3.684809	0.197498	0.464050	4.105670	4.999991	3.317852	3.108738	2.466920	2.099759	1.937938	2.538435	2.650951	2.400475	0.427750	0.000000	9792.000000		1
16284.681641	5415.060547	1.865662	6.568364	12749.499023	99998.000000	2113.862793	1279.807129	280.003479	130.028931	86.492706	392.353333	530.881042	272.047424	2.730697	99998.000000	4.211779	3.733603	0.270833	0.817457	4.105493	4.999991	3.325077	3.107145	2.447163	2.114040	1.936980	2.593677	2.724997	2.434645	0.436274	4.999991	9821.000000		1
7374.468262	1943.843994	2.075356	4.104456	7807.369629	90804.078125	1286.875000	796.967590	190.038483	66.306549	48.735409	226.247742	312.231628	244.210526	1.625555	0.000000	3.867731	3.288661	0.317093	0.613256	3.892505	4.958106	3.109536	2.901441	2.278841	1.821556	1.687845	2.354584	2.494477	2.387764	0.211002	0.000000	9918.000000		1
23059.833984	8242.408203	3.163916	5.322533	19625.644531	99998.000000	3334.761230	1994.565308	468.311981	197.245178	122.032791	623.457947	858.124329	427.581970	3.836717	99998.000000	4.362856	3.916054	0.500225	0.726118	4.292824	4.999991	3.523065	3.299848	2.670535	2.295007	2.086477	2.794807	2.933550	2.631019	0.583960	4.999991	9967.000000		1
6165.546875	2525.508057	2.778449	5.125174	6006.777832	75203.593750	1023.733398	595.491516	134.006958	44.711128	33.951965	165.442581	216.540131	143.763901	0.586053	0.000000	3.789972	3.402349	0.443802	0.709709	3.778641	4.876239	3.010187	2.774876	2.127127	1.650416	1.530865	2.218647	2.335538	2.157650	0.000000	0.000000	10017.000000		1
2551.115479	513.155701	1.600460	3.268763	2243.090088	32713.392578	361.833557	219.855148	64.968208	77.000954	15.794909	97.806938	149.505829	72.489449	0.536046	0.000000	3.406730	2.710249	0.204245	0.514383	3.350847	4.514726	2.558509	2.342137	1.812701	1.886496	1.198517	1.990370	2.174658	1.860275	0.000000	0.000000	10051.000000		1
10235.961914	1540.386108	1.625130	4.354239	7039.873535	85231.257812	1219.254761	720.947266	122.908577	76.226936	45.235363	232.597168	296.908539	165.747879	2.103362	0.000000	4.010128	3.187630	0.210888	0.638912	3.847565	4.930599	3.086094	2.857903	2.089582	1.882108	1.655478	2.366604	2.472623	2.219448	0.322914	0.000000	10124.000000		1
11674.226562	3068.998535	2.078440	3.188586	8684.847656	99998.000000	1468.322266	883.599060	207.362930	71.888115	56.207306	229.769379	339.282196	218.220779	1.656789	0.000000	4.067228	3.486997	0.317737	0.503598	3.938762	4.999991	3.166821	2.946255	2.316731	1.856657	1.749793	2.361292	2.530561	2.338896	0.219267	0.000000	10175.000000		1
30359.857422	6001.615723	1.298254	5.655577	17425.923828	99998.000000	2866.100830	1778.086792	376.148285	130.966385	101.091125	493.632568	676.445862	333.679047	3.487853	0.000000	4.482300	3.778268	0.113360	0.752477	4.241196	4.999991	3.457291	3.249953	2.575359	2.117160	2.004713	2.693404	2.830233	2.523329	0.542558	0.000000	10312.000000		1
10368.155273	3208.953857	2.383730	3.410615	8588.600586	99998.000000	1416.142212	866.536743	199.261948	75.674950	52.762772	279.201721	331.998383	212.685455	2.073167	99998.000000	4.015701	3.506363	0.377257	0.532833	3.933922	4.999991	3.151107	2.937787	2.299424	1.878952	1.722328	2.445918	2.521136	2.327738	0.316634	4.999991	10347.000000		1
7931.055176	2716.431641	1.520283	4.249392	6042.259277	68409.453125	981.066833	605.633972	125.831963	47.409401	41.741489	170.370392	210.459000	123.130608	0.666504	0.000000	3.899331	3.433999	0.181925	0.628327	3.781199	4.835116	2.991699	2.782210	2.099791	1.675864	1.620568	2.231394	2.323168	2.090366	0.000000	0.000000	10382.000000		1
6556.669922	2180.252686	2.547168	3.601807	7000.891602	79322.765625	1185.672852	716.053406	140.384125	66.380562	43.264854	211.328613	267.353973	219.574539	1.618286	0.000000	3.816683	3.338507	0.406058	0.556520	3.845153	4.899398	3.073965	2.854945	2.147318	1.822041	1.636135	2.324958	2.427087	2.341582	0.209055	0.000000	10454.000000		1
15670.770508	2929.373047	3.154665	3.342773	11747.194336	99998.000000	1993.131348	1194.945679	318.352844	87.288307	81.746834	387.866486	531.633484	325.007568	2.345739	99998.000000	4.195090	3.466775	0.498953	0.524107	4.069934	4.999991	3.299536	3.077348	2.502909	1.940956	1.912471	2.588682	2.725612	2.511894	0.370280	4.999991	10508.000000		1
18300.472656	6400.157715	2.531749	9.664437	14920.333984	99998.000000	2559.133057	1515.876587	376.854462	129.042130	128.178680	590.332458	781.940552	382.682739	2.618194	0.000000	4.262462	3.806191	0.403421	0.985177	4.173779	4.999991	3.408093	3.180664	2.576174	2.110732	2.107816	2.771097	2.893174	2.582839	0.418002	0.000000	10542.000000		1
7847.245605	3154.732666	2.396065	4.138377	6321.553223	79048.351562	1043.176392	639.638367	152.978119	73.189453	51.208565	191.472427	250.553772	112.470123	1.890948	0.000000	3.894717	3.498963	0.379499	0.616830	3.800824	4.897893	3.018358	2.805934	2.184629	1.864449	1.709343	2.282106	2.398901	2.051037	0.276679	0.000000	10631.000000		1
12801.215820	3379.648193	3.043650	6.858235	8709.489258	99998.000000	1481.998535	887.062134	216.031311	85.431900	70.065628	313.921509	424.344025	224.601028	1.489666	0.000000	4.107251	3.528872	0.483395	0.836212	3.939993	4.999991	3.170848	2.947954	2.334517	1.931620	1.845505	2.496821	2.627718	2.351412	0.173089	0.000000	10717.000000		1
5442.897461	1495.770508	1.501781	4.045865	3617.213135	40221.554688	593.317505	369.095764	91.636383	41.692146	27.710476	130.013504	184.608017	94.935982	0.223035	0.000000	3.735830	3.174865	0.176607	0.607011	3.558374	4.604459	2.773287	2.567139	1.962068	1.620054	1.442644	2.113988	2.266251	1.977431	0.000000	0.000000	10798.000000		1
9075.785156	4004.795898	2.809286	5.732670	8754.524414	99998.000000	1450.569092	889.670959	168.498566	64.616661	44.143719	256.471466	341.440796	232.606415	0.168508	0.000000	3.957884	3.602580	0.448596	0.758357	3.942233	4.999991	3.161538	2.949229	2.226596	1.810344	1.644869	2.409039	2.533315	2.366622	0.000000	0.000000	10847.000000		1
6588.666992	2790.203857	2.852458	5.686414	6485.564941	80335.289062	1077.516968	658.665039	131.348770	94.744789	37.794304	191.848633	248.965652	195.851334	0.000000	0.000000	3.818798	3.445636	0.455219	0.754838	3.811948	4.904906	3.032424	2.818665	2.118426	1.976555	1.577426	2.282959	2.396139	2.291927	0.000000	0.000000	10888.000000		1
24009.048828	7191.346680	3.062153	6.636206	16369.706055	99998.000000	2758.651123	1667.069214	392.162140	181.024719	115.439758	582.524414	793.606323	384.388031	3.310627	99998.000000	4.380375	3.856810	0.486027	0.821920	4.214041	4.999991	3.440697	3.221954	2.593466	2.257738	2.062356	2.765314	2.899605	2.584770	0.519910	4.999991	11041.000000		1
4358.109375	1296.564087	1.785485	3.928683	2676.663574	35886.730469	460.204834	272.149200	65.319756	20.793650	28.321056	107.292519	140.199097	101.421082	0.955080	0.000000	3.639298	3.112794	0.251756	0.594247	3.427594	4.554934	2.662951	2.434807	1.815045	1.317931	1.452109	2.030570	2.146745	2.006128	0.000000	0.000000	11128.000000		1
9355.643555	2509.694580	1.711475	3.783747	6307.522461	74521.375000	1059.477051	641.078430	120.191803	77.636208	34.090733	170.725021	241.706528	114.456047	0.345862	0.000000	3.971074	3.399621	0.233371	0.577922	3.799859	4.872281	3.025092	2.806911	2.079875	1.890064	1.532636	2.232297	2.383288	2.058639	0.000000	0.000000	11211.000000		1
16588.833984	3844.071533	2.753779	4.727372	11487.278320	99998.000000	1911.023682	1137.634399	253.804031	87.467163	63.814888	358.006653	476.699768	211.310120	2.763575	99998.000000	4.219816	3.584791	0.439929	0.674620	4.060217	4.999991	3.281266	3.056003	2.404499	1.941845	1.804922	2.553891	2.678245	2.324920	0.441471	4.999991	11362.000000		1
17541.443359	5010.193359	2.463907	6.432679	10595.423828	99998.000000	1716.458374	1077.501465	250.812805	78.252953	70.352417	298.672424	429.876251	227.086517	4.211555	0.000000	4.244065	3.699854	0.391624	0.808392	4.025118	4.999991	3.234633	3.032418	2.399350	1.893501	1.847279	2.475195	2.633343	2.356191	0.624442	0.000000	11527.000000		1
9078.011719	2194.804688	2.192538	2.692104	5901.319824	74338.421875	961.090332	589.478271	121.557899	52.442062	35.913223	155.358765	217.298737	129.103806	1.127401	0.000000	3.957991	3.341396	0.340947	0.430092	3.770949	4.871213	2.982764	2.770468	2.084783	1.719680	1.555254	2.191336	2.337057	2.110939	0.052078	0.000000	11574.000000		1
10467.073242	2043.605957	3.278014	4.970987	8955.047852	99998.000000	1516.465576	916.036926	227.774200	75.696533	49.330570	256.181610	339.618317	182.341476	0.884224	0.000000	4.019825	3.310397	0.515611	0.696443	3.952068	4.999991	3.180833	2.961913	2.357505	1.879076	1.693116	2.408548	2.530991	2.260885	0.000000	0.000000	11653.000000		1
2355.532227	937.505920	3.265679	1.184156	63.114880	3551.116455	0.613664	4.977154	5.970118	31.885859	8.347681	8.881167	6.830482	32.471767	1.154515	0.000000	3.372089	2.971974	0.513974	0.073409	1.800132	3.550365	0.000000	0.696981	0.775983	1.503598	0.921566	0.948470	0.834451	1.511506	0.062400	0.000000	11670.000000		1
16307.636719	4749.707031	3.715905	8.634468	16080.556641	99998.000000	2669.759277	1633.573608	363.110229	166.037750	111.637512	493.361206	658.347412	415.783569	2.514835	0.000000	4.212391	3.676667	0.570065	0.936236	4.206301	4.999991	3.426472	3.213139	2.560039	2.220207	2.047810	2.693165	2.818455	2.618867	0.400509	0.000000	11727.000000		1
7364.017578	1309.466431	3.052901	3.274930	4033.909668	50113.476562	671.228149	390.916321	87.673775	23.646109	33.085434	126.189674	188.120392	127.805550	1.849653	99998.000000	3.867115	3.117094	0.484713	0.515202	3.605726	4.699955	2.826870	2.592084	1.942870	1.373760	1.519637	2.101024	2.274436	2.106550	0.267090	4.999991	11799.000000		1
11970.265625	1880.078369	2.593424	3.228674	5865.483887	71895.867188	958.617188	584.824890	134.817978	45.876781	31.981455	159.435455	176.809250	101.917564	1.347761	99998.000000	4.078104	3.274176	0.413874	0.509024	3.768304	4.856704	2.981645	2.767026	2.129748	1.661593	1.504898	2.202585	2.247505	2.008249	0.129613	4.999991	11826.000000		1
4449.921387	1311.729980	2.923384	2.972724	2756.344482	31170.968750	443.460144	280.170013	57.789265	31.540480	20.685720	88.342949	111.594337	65.063805	0.370094	99998.000000	3.648352	3.117844	0.465886	0.473155	3.440334	4.493750	2.646855	2.447422	1.761847	1.498868	1.315671	1.946172	2.047642	1.813339	0.000000	4.999991	11930.000000		1
13517.340820	4159.611816	1.884164	6.222985	9800.429688	99998.000000	1674.291260	997.722107	215.192535	79.807159	51.557030	293.420837	445.032837	206.647507	2.710879	0.000000	4.130891	3.619053	0.275119	0.793999	3.991245	4.999991	3.223831	2.999010	2.332827	1.902042	1.712288	2.467491	2.648392	2.315230	0.433110	0.000000	12011.000000		1
9557.671875	1799.413940	1.933504	3.496960	6147.010742	73328.960938	1038.945557	625.971191	135.431641	60.644806	39.360840	206.777023	229.183456	134.102554	1.516548	0.000000	3.980352	3.255131	0.286345	0.543691	3.788664	4.865275	3.016593	2.796554	2.131720	1.782794	1.595064	2.315502	2.360183	2.127437	0.180856	0.000000	12052.000000		1
13515.209961	4949.928223	2.507080	6.124305	13748.975586	99998.000000	2318.755615	1397.023071	308.953613	152.657410	111.270546	510.096649	660.777344	355.240540	2.617383	99998.000000	4.130823	3.694599	0.399168	0.787057	4.138270	4.999991	3.365255	3.145204	2.489893	2.183718	2.046380	2.707653	2.820055	2.550523	0.417867	4.999991	12181.000000		1
8280.350586	1275.267822	3.728240	2.815454	4280.438965	58124.992188	736.063782	423.684113	98.278755	34.944927	24.737753	137.099945	209.786743	83.103676	0.722862	0.000000	3.918049	3.105601	0.571504	0.449548	3.631488	4.764363	2.866915	2.627042	1.992460	1.543384	1.393360	2.137037	2.321778	1.919620	0.000000	0.000000	12231.000000		1
16166.648438	6758.577637	2.281967	8.930508	19151.310547	99998.000000	3240.303223	1953.033569	492.639587	179.319412	153.872391	711.714539	957.519409	503.124298	2.253833	0.000000	4.208620	3.829855	0.358309	0.950876	4.282198	4.999991	3.510586	3.290710	2.692529	2.253627	2.187161	2.852306	2.981148	2.701675	0.352922	0.000000	12367.000000		1
9701.707031	1166.519775	2.278883	4.344988	4956.872559	65017.355469	838.076904	504.404053	114.286446	60.089733	21.228458	124.064980	166.460220	117.314674	2.241803	99998.000000	3.986848	3.066892	0.357722	0.637989	3.695208	4.813029	2.923284	2.702779	2.057995	1.778800	1.326918	2.093649	2.221310	2.069352	0.350598	4.999991	12450.000000		1
17381.138672	9229.383789	2.670518	9.522585	22397.318359	99998.000000	3753.872070	2285.624023	592.216614	299.634552	196.054855	960.979309	1177.417725	701.794189	3.793413	99998.000000	4.240078	3.965173	0.426595	0.978755	4.350196	4.999991	3.574480	3.359005	2.772480	2.476592	2.292378	2.982714	3.070930	2.846210	0.579030	4.999991	12537.000000		1
7783.720703	2001.679443	2.183287	5.378040	5045.536133	58821.550781	860.461792	510.648621	111.375389	66.374390	31.210520	172.226807	227.829697	108.146721	1.350714	0.000000	3.891187	3.301394	0.339111	0.730624	3.702907	4.769536	2.934731	2.708122	2.046789	1.822001	1.494301	2.236101	2.357610	2.034013	0.130564	0.000000	12679.000000		1
7581.371582	2863.942139	2.038351	3.734408	8922.483398	99998.000000	1489.674072	908.447876	256.480713	70.676208	49.669781	263.246429	343.843048	245.012299	0.939167	99998.000000	3.879748	3.456964	0.309279	0.572222	3.950486	4.999991	3.173091	2.958300	2.409055	1.849273	1.696092	2.420362	2.536360	2.389188	0.000000	4.999991	12818.000000		1
7007.790039	2075.485596	2.238794	3.688152	3907.886475	49556.312500	630.121948	397.740631	98.223244	30.951487	31.626825	133.926773	173.321533	104.760773	0.271401	0.000000	3.845581	3.317120	0.350014	0.566809	3.591942	4.695099	2.799425	2.599600	1.992214	1.490682	1.500056	2.126867	2.238853	2.020199	0.000000	0.000000	12901.000000		1
6298.002930	2695.095215	3.234842	4.015028	6427.754395	72714.093750	1044.462280	650.200134	128.095428	45.127434	39.811066	186.862228	252.021637	149.968384	0.693189	0.000000	3.799203	3.430574	0.509853	0.603689	3.808059	4.861619	3.018893	2.813047	2.107534	1.654441	1.600004	2.271522	2.401438	2.176000	0.000000	0.000000	12942.000000		1
12105.296875	2565.371582	1.150235	3.204005	6895.110352	84675.890625	1106.010620	700.970825	168.668167	58.976505	59.580917	256.934021	332.019989	197.840347	1.329009	99998.000000	4.082975	3.409150	0.060786	0.505693	3.838541	4.927760	3.043759	2.845700	2.227033	1.770679	1.775107	2.409822	2.521164	2.296315	0.123528	4.999991	12990.000000		1
6562.029297	2331.346680	3.012813	4.533096	4505.335938	58695.027344	756.188232	452.874786	133.624573	62.010902	29.212257	149.071014	195.040314	121.517807	0.074780	0.000000	3.817038	3.367607	0.478972	0.656395	3.653727	4.768601	2.878630	2.655978	2.125886	1.792468	1.465565	2.173393	2.290124	2.084640	0.000000	0.000000	13109.000000		1
6497.598145	1023.024170	2.322055	2.944971	3694.827881	43540.496094	608.359985	372.595825	82.323486	33.273540	24.142591	98.127647	153.810715	82.850807	0.986323	3374.107422	3.812753	3.009886	0.365873	0.469081	3.567594	4.638894	2.784161	2.571238	1.915524	1.522099	1.382784	1.991791	2.186987	1.918297	0.000000	3.528159	13148.000000		1
6435.115234	2411.095215	2.544085	3.028231	6263.847656	87117.320312	1048.767212	632.437805	194.374222	86.946014	51.094467	267.720947	340.654449	213.292953	1.220107	99998.000000	3.808556	3.382214	0.405532	0.481189	3.796841	4.940104	3.020679	2.801018	2.288639	1.939250	1.708374	2.427682	2.532314	2.328976	0.086398	4.999991	13173.000000		1
15965.018555	5389.854004	2.981975	4.255559	12477.319336	99998.000000	2078.791504	1266.041260	289.103577	135.604324	90.464561	493.225525	647.258240	260.637604	1.935474	0.000000	4.203169	3.731577	0.474504	0.628957	4.096121	4.999991	3.317811	3.102448	2.461053	2.132273	1.956478	2.693046	2.811078	2.416037	0.286787	0.000000	13200.000000		1
5873.079102	1146.793091	2.920300	5.350287	3830.743652	46747.625000	623.124939	391.816772	87.800209	44.572361	32.484104	143.911926	227.925293	146.363495	0.213001	0.000000	3.768866	3.059485	0.465428	0.728377	3.583283	4.669760	2.794575	2.593083	1.943496	1.649066	1.511671	2.158097	2.357793	2.165433	0.000000	0.000000	13251.000000		1
12047.223633	2045.863281	3.629560	4.782879	7111.391602	84617.460938	1202.874023	723.716492	164.014816	72.655968	44.402756	231.249573	376.465912	198.478683	1.919207	0.000000	4.080887	3.310877	0.559854	0.679689	3.851955	4.927460	3.080220	2.859568	2.214883	1.861271	1.647410	2.364081	2.575726	2.297714	0.283122	0.000000	13419.000000		1
10283.858398	1779.597900	2.704439	3.527797	6091.010254	71784.039062	996.827820	620.038086	139.637863	77.121223	33.831699	162.750473	225.507645	95.672997	0.407706	99998.000000	4.012156	3.250322	0.432077	0.547504	3.784689	4.856028	2.998620	2.792418	2.145003	1.887174	1.529324	2.211522	2.353161	1.980789	0.000000	4.999991	13612.000000		1
6887.194336	1958.272827	2.420735	2.525582	3107.939941	36154.304688	529.915833	309.943512	74.160835	26.513987	19.489229	104.362968	166.996796	86.884338	0.968937	99998.000000	3.838042	3.291873	0.383947	0.402361	3.492473	4.558160	2.724207	2.491282	1.870175	1.423475	1.289795	2.018546	2.222708	1.938941	0.000000	4.999991	13639.000000		1
6844.907227	2498.420410	3.167000	3.965688	6999.636719	79019.273438	1137.606689	708.162109	132.761124	91.309502	41.741489	183.988190	254.883347	83.519981	2.022643	99998.000000	3.835368	3.397666	0.500648	0.598319	3.845076	4.897733	3.055992	2.850133	2.123071	1.960516	1.620568	2.264790	2.406342	1.921790	0.305919	4.999991	13672.000000		1
7632.752930	1342.555054	1.606628	1.529534	4298.491211	49547.523438	710.798706	438.072845	109.959953	41.460869	23.581350	118.612930	147.254700	65.729889	0.918312	0.000000	3.882681	3.127932	0.205915	0.184559	3.633316	4.695022	2.851747	2.641546	2.041234	1.617638	1.372569	2.074132	2.168069	1.817763	0.000000	0.000000	13715.000000		1
6500.641602	1235.274780	1.970509	3.564802	3164.233643	37490.203125	532.475342	319.999573	75.422081	32.915829	27.571709	96.955833	134.784058	71.154190	0.292581	99998.000000	3.812956	3.091763	0.294578	0.552035	3.500268	4.573918	2.726300	2.505149	1.877499	1.517405	1.440464	1.986574	2.129638	1.852201	0.000000	4.999991	13914.000000		1
4806.117676	1342.622803	3.762161	4.058200	3419.252686	41458.582031	567.858154	341.801605	65.751480	19.113012	28.894632	121.850853	162.630219	127.176468	1.023592	99998.000000	3.681794	3.127954	0.575437	0.608333	3.533931	4.617614	2.754240	2.533774	1.817906	1.281329	1.460817	2.085829	2.211201	2.104407	0.010127	4.999991	13939.000000		1
23736.638672	8391.358398	1.736145	8.313760	20122.111328	99998.000000	3355.231201	2056.088867	463.979340	112.630478	102.676163	557.937744	733.806458	372.697571	1.518826	0.000000	4.375419	3.923832	0.239586	0.919797	4.303674	4.999991	3.525723	3.313042	2.666499	2.051656	2.011470	2.746586	2.865582	2.571357	0.181508	0.000000	14009.000000		1
5928.802246	2287.184326	3.327354	4.730455	5414.406738	65917.648438	858.515930	541.803650	129.224075	43.135338	31.420214	201.192368	245.921997	136.128571	2.137006	99998.000000	3.772967	3.359301	0.522099	0.674903	3.733551	4.819002	2.933748	2.733842	2.111343	1.634833	1.497209	2.303612	2.390797	2.133949	0.329806	4.999991	14109.000000		1
12768.167969	3073.226318	1.871829	6.398758	10518.012695	99998.000000	1767.642212	1075.743774	220.246796	93.659317	76.421211	343.035095	429.731323	210.576187	1.367134	0.000000	4.106129	3.487595	0.272266	0.806096	4.021934	4.999991	3.247394	3.031709	2.342910	1.971551	1.883214	2.535339	2.633197	2.323409	0.135811	0.000000	14177.000000		1
31340.650391	10820.169922	0.835693	12.193103	33448.492188	99998.000000	5530.642090	3416.844238	824.434448	379.996796	254.063065	1221.678589	1573.761353	886.229492	5.111682	99998.000000	4.496108	4.034234	0.000000	1.086114	4.524376	4.999991	3.742775	3.533625	2.916156	2.579780	2.404942	3.086957	3.196939	2.947546	0.708564	4.999991	14256.000000		1
15944.893555	4340.050781	2.531749	4.597855	12215.441406	99998.000000	2074.751709	1248.945068	257.020386	106.475334	79.153404	383.956299	507.133179	237.565063	0.618205	99998.000000	4.202621	3.637495	0.403421	0.662555	4.086909	4.999991	3.316966	3.096543	2.409968	2.027249	1.898470	2.584282	2.705122	2.375782	0.000000	4.999991	14330.000000		1
8607.602539	1413.807861	3.564802	3.311935	4280.309570	53914.867188	745.197815	433.792603	113.342819	53.425774	26.449226	122.319580	177.805298	91.358841	0.839890	0.000000	3.934882	3.150390	0.552035	0.520082	3.631475	4.731709	2.872272	2.637282	2.054394	1.727751	1.422413	2.087496	2.249945	1.960751	0.000000	0.000000	14397.000000		1
6260.680664	2798.890625	1.199574	3.410615	3506.482422	43098.496094	564.839172	356.942749	98.180077	28.965559	33.165611	122.942497	153.412918	100.480545	1.704153	99998.000000	3.796622	3.446986	0.079027	0.532833	3.544872	4.634462	2.751925	2.552598	1.992023	1.461882	1.520688	2.089702	2.185862	2.002082	0.231509	4.999991	14531.000000		1
7853.418945	3169.034912	3.348940	2.140115	6471.990723	74934.164062	1107.965698	656.259705	151.763123	28.651016	41.590385	183.010651	239.353638	133.936020	1.090641	99998.000000	3.895059	3.500927	0.524907	0.330437	3.811038	4.874680	3.044526	2.817076	2.181166	1.457140	1.618993	2.262476	2.379040	2.126897	0.037682	4.999991	14560.000000		1
8882.628906	2951.939697	3.598723	5.627823	7260.249512	86527.929688	1193.326660	732.051819	163.012604	61.465080	48.359192	248.879303	346.168182	190.238922	1.379821	0.000000	3.948541	3.470108	0.556148	0.750340	3.860952	4.937156	3.076759	2.864542	2.212221	1.788628	1.684479	2.395989	2.539287	2.279299	0.139823	0.000000	14597.000000		1
4088.214111	788.052551	2.581089	5.655577	2719.314941	37894.480469	468.290405	281.804382	93.091904	24.327616	26.464645	118.360062	165.235977	110.474937	0.276065	0.000000	3.611534	2.896555	0.411803	0.752477	3.434459	4.578576	2.670515	2.449948	1.968912	1.386100	1.422666	2.073205	2.218105	2.043264	0.000000	0.000000	14651.000000		1
4955.583496	2290.052246	2.346725	4.909312	4312.842773	65154.332031	765.883545	437.841553	112.208000	51.529274	39.397846	162.223160	214.267426	143.005295	0.501320	0.000000	3.695095	3.359845	0.370462	0.691021	3.634764	4.813943	2.884163	2.641317	2.050024	1.712054	1.595472	2.210113	2.330956	2.155352	0.000000	0.000000	14719.000000		1
8265.424805	4571.716797	1.655968	3.540132	6932.673340	81386.523438	1132.916260	697.387512	157.313843	74.219421	45.124348	215.146286	262.907227	146.329575	2.510956	99998.000000	3.917265	3.660079	0.219052	0.549019	3.840901	4.910553	3.054198	2.843474	2.196767	1.870518	1.654411	2.332734	2.419802	2.165332	0.399839	4.999991	14749.000000		1
6766.172852	2160.473633	2.753779	5.177598	11758.048828	99998.000000	1972.643066	1202.984985	258.688690	89.209480	88.342949	337.943848	457.059418	226.358765	1.625047	99998.000000	3.830343	3.334549	0.439929	0.714128	4.070335	4.999991	3.295048	3.080260	2.412777	1.950411	1.946172	2.528845	2.659973	2.354797	0.210866	4.999991	14798.000000		1
12149.372070	3773.139404	2.241878	2.207957	9771.840820	99998.000000	1641.449463	994.761719	236.769455	91.439018	46.993095	285.544952	354.013214	168.328964	4.127138	99998.000000	4.084554	3.576703	0.350612	0.343991	3.989976	4.999991	3.215228	2.997719	2.374326	1.961132	1.672034	2.455674	2.549020	2.226159	0.615649	4.999991	14835.000000		1
12838.452148	3242.489502	2.251129	3.333522	9571.375977	99998.000000	1615.185303	977.613037	235.391037	84.408096	74.176254	315.851929	435.343719	267.529755	3.473334	0.000000	4.108513	3.510879	0.352400	0.522903	3.980974	4.999991	3.208222	2.990167	2.371790	1.926384	1.870265	2.499484	2.638832	2.427372	0.540747	0.000000	14896.000000		1
3477.118896	1185.216431	3.222507	3.907097	2655.660400	37944.777344	428.602692	261.723083	69.726418	49.299732	12.094423	86.375519	89.656624	76.652496	0.654890	99998.000000	3.541219	3.073798	0.508194	0.591854	3.424173	4.579152	2.632055	2.417842	1.843397	1.692845	1.082585	1.936391	1.952582	1.884526	0.000000	4.999991	14935.000000		1
16150.896484	3430.832031	4.184633	3.860841	10117.944336	99998.000000	1646.960083	1014.978699	208.926392	82.786049	71.592079	290.463531	419.018433	222.852554	2.453186	99998.000000	4.208197	3.535399	0.621657	0.586682	4.005092	4.999991	3.216683	3.006457	2.319993	1.917957	1.854865	2.463092	2.622233	2.348018	0.389730	4.999991	14990.000000		1
16245.295898	4631.405762	1.742312	3.009729	11038.224609	99998.000000	1836.354126	1104.727783	242.332520	67.657227	76.954704	331.668427	421.349731	243.609192	2.892133	0.000000	4.210728	3.665713	0.241126	0.478527	4.042899	4.999991	3.263957	3.043255	2.384412	1.830314	1.886235	2.520704	2.624643	2.386694	0.461218	0.000000	15034.000000		1
6616.602539	943.648743	2.500912	2.861710	3797.479248	43428.914062	614.613831	387.289825	95.225853	26.988882	27.849245	120.416916	155.855240	75.927818	1.592728	0.000000	3.820635	2.974810	0.398098	0.456626	3.579495	4.637779	2.788602	2.588036	1.978755	1.431185	1.444813	2.080688	2.192721	1.880401	0.202141	0.000000	15071.000000		1
11042.868164	2022.016724	1.714559	3.438369	7341.281250	89318.265625	1245.374023	748.815002	213.468735	70.987663	51.060547	245.570450	338.933716	196.933731	1.812865	99998.000000	4.043082	3.305785	0.234152	0.536352	3.865772	4.950940	3.095300	2.874375	2.329334	1.851183	1.708085	2.390176	2.530115	2.294320	0.258365	4.999991	15122.000000		1
9278.673828	2301.776611	2.750695	2.590341	8708.354492	99998.000000	1476.685303	886.078430	195.552216	129.079132	56.426250	256.190857	349.658966	172.969986	2.621182	0.000000	3.967486	3.362063	0.439442	0.413357	3.939936	4.999991	3.169288	2.947472	2.291263	2.110856	1.751481	2.408564	2.543645	2.237971	0.418497	0.000000	15148.000000		1
20881.509766	6838.384766	2.676685	9.479413	20880.914062	99998.000000	3507.105225	2132.898682	499.861725	187.238449	139.718033	631.941345	859.971497	448.535980	3.401857	0.000000	4.319762	3.834954	0.427597	0.976781	4.319749	4.999991	3.544949	3.328970	2.698850	2.272395	2.145252	2.800677	2.934484	2.651797	0.531716	0.000000	15205.000000		1
6751.457520	1851.408936	1.816322	1.356845	3838.005859	48249.003906	639.629089	391.702667	92.654015	18.046040	20.861492	106.746704	127.450920	72.381516	0.215352	0.000000	3.829397	3.267502	0.259193	0.132530	3.584106	4.683488	2.805928	2.592957	1.966864	1.256382	1.319345	2.028354	2.105343	1.859628	0.000000	0.000000	15316.000000		1
10251.279297	1296.246460	2.032184	3.558635	6044.229492	82959.773438	1017.417908	614.471924	165.513504	81.077660	46.508949	215.756866	284.003082	142.641418	1.540503	99998.000000	4.010778	3.112688	0.307963	0.551283	3.781341	4.918868	3.007499	2.788502	2.218833	1.908901	1.667536	2.333965	2.453323	2.154246	0.187663	4.999991	15390.000000		1
6875.325195	3513.753662	2.152450	4.169215	6252.838379	73957.601562	1051.974243	637.973145	149.431808	42.052944	36.662571	164.659317	226.901505	144.698273	0.738081	0.000000	3.837293	3.545771	0.332933	0.620054	3.796077	4.868983	3.022005	2.804802	2.174443	1.623796	1.564223	2.216586	2.355837	2.160463	0.000000	0.000000	15463.000000		1
6606.459961	1465.099731	3.478457	4.397411	3713.826660	46616.371094	605.655518	371.353058	90.100677	77.343254	25.126303	103.647545	133.010910	100.147499	0.128003	0.000000	3.819969	3.165867	0.541387	0.643197	3.569822	4.668539	2.782226	2.569787	1.954728	1.888422	1.400129	2.015559	2.123887	2.000640	0.000000	0.000000	15503.000000		1
12111.519531	3268.254150	2.448488	5.908443	11015.506836	99998.000000	1851.905396	1123.399902	241.925476	101.316238	94.744789	406.260986	565.730347	317.995148	1.489134	99998.000000	4.083199	3.514316	0.388898	0.771473	4.042005	4.999991	3.267619	3.050534	2.383682	2.005679	1.976555	2.608805	2.752609	2.502420	0.172934	4.999991	15658.000000		1
10203.404297	2602.515137	2.044519	3.854673	5843.598633	70231.453125	984.378723	592.787109	146.946320	40.726936	38.469643	169.883163	230.025330	128.302032	1.570811	99998.000000	4.008745	3.415393	0.310591	0.585988	3.766680	4.846532	2.993162	2.772899	2.167159	1.609882	1.585118	2.230150	2.361776	2.108233	0.196124	4.999991	15707.000000		1
16201.710938	5790.567383	3.052901	7.348549	23112.615234	99998.000000	3829.855469	2354.561035	523.757629	248.552429	153.718216	667.561584	872.682617	606.417236	4.232994	99998.000000	4.209561	3.762721	0.484713	0.866202	4.363849	4.999991	3.583182	3.371910	2.719130	2.395418	2.186725	2.824491	2.940856	2.782772	0.626648	4.999991	15742.000000		1
14543.911133	3262.848389	2.473158	3.725156	8232.750000	99998.000000	1362.435913	838.024536	186.214645	86.853500	47.027016	243.051041	317.248871	131.866837	2.932422	0.000000	4.162681	3.513597	0.393252	0.571145	3.915545	4.999991	3.134316	2.923257	2.270014	1.938787	1.672347	2.385698	2.501400	2.120136	0.467227	0.000000	15928.000000		1
14147.132812	4920.108398	1.964342	3.133079	9062.784180	99998.000000	1509.625854	923.203552	182.076263	83.362709	64.049255	279.587189	398.261780	203.267731	2.136661	0.000000	4.150669	3.691975	0.293217	0.495971	3.957262	4.999991	3.178869	2.965297	2.260253	1.920972	1.806514	2.446517	2.600169	2.308069	0.329736	0.000000	15982.000000		1
14842.701172	1884.189087	1.964342	3.712821	7669.138184	94483.398438	1300.773438	780.565186	191.827057	92.740356	48.596638	231.786133	283.648468	143.026886	2.202819	99998.000000	4.171513	3.275125	0.293217	0.569704	3.884747	4.975356	3.114202	2.892409	2.282910	1.967269	1.686606	2.365088	2.452780	2.155418	0.342979	4.999991	16019.000000		1
16761.218750	3682.539062	2.396065	5.797429	13202.833008	99998.000000	2244.792236	1344.664307	329.133606	140.522888	95.885773	453.210907	587.137695	286.069183	3.228823	0.000000	4.224306	3.566147	0.379499	0.763235	4.120667	4.999991	3.351176	3.128614	2.517372	2.147747	1.981754	2.656300	2.768740	2.456471	0.509044	0.000000	16088.000000		1
16168.813477	5569.065430	2.892547	5.908443	14443.186523	99998.000000	2363.753662	1467.908936	338.165863	160.872482	84.898415	446.297180	583.227539	307.917480	3.270212	99998.000000	4.208678	3.745782	0.461280	0.771473	4.159663	4.999991	3.373602	3.166699	2.529130	2.206482	1.928900	2.649624	2.765838	2.488434	0.514576	4.999991	16254.000000		1
7792.250000	1872.785400	1.853327	3.799166	7183.261230	79247.382812	1191.180420	732.899841	148.987747	72.097809	46.564457	191.238052	238.499435	172.603027	0.942419	0.000000	3.891663	3.272488	0.267952	0.579688	3.856322	4.898985	3.075978	2.865045	2.173151	1.857922	1.668055	2.281574	2.377487	2.237048	0.000000	0.000000	16320.000000		1
9360.291016	3368.565186	4.505342	4.798297	7092.771973	87626.054688	1179.197021	716.978516	134.265991	76.633995	45.682507	185.699661	208.929474	119.300598	1.326100	99998.000000	3.971289	3.527445	0.653728	0.681087	3.850816	4.942633	3.071586	2.855506	2.127966	1.884421	1.659750	2.268811	2.320000	2.076643	0.122576	4.999991	16352.000000		1
8371.141602	2296.050049	2.112361	2.704439	5214.737793	58822.882812	860.236694	523.427673	123.426643	62.741749	40.517242	149.481155	173.984543	145.922516	1.395747	99998.000000	3.922785	3.360981	0.324768	0.432077	3.717232	4.769547	2.934618	2.718857	2.091409	1.797557	1.607640	2.174587	2.240511	2.164122	0.144807	4.999991	16376.000000		1
17861.662109	6735.061035	2.433070	5.337952	16758.232422	99998.000000	2779.176270	1702.350220	392.831299	142.881958	95.737755	482.531097	602.994263	378.966827	3.640351	0.000000	4.251922	3.828341	0.386155	0.727375	4.224228	4.999991	3.443916	3.231049	2.594206	2.154977	1.981083	2.683525	2.780313	2.578601	0.561143	0.000000	16444.000000		1
10970.370117	3807.930176	1.884164	4.607106	10014.867188	99998.000000	1694.890625	1019.428528	248.931732	70.253738	80.402321	305.126709	419.092438	212.740967	2.068681	0.000000	4.040221	3.580689	0.275119	0.663428	4.000645	4.999991	3.229142	3.008357	2.396080	1.846669	1.905269	2.484480	2.622310	2.327851	0.315694	0.000000	16638.000000		1
4950.140625	1713.263550	2.334390	3.786831	2658.444824	31559.701172	449.821899	270.283539	70.105721	33.279709	15.517373	82.391335	88.842514	59.543911	0.675688	99998.000000	3.694618	3.233824	0.368173	0.578276	3.424628	4.499133	2.653041	2.431820	1.845753	1.522179	1.190818	1.915882	1.948621	1.774837	0.000000	4.999991	16717.000000		1
13936.871094	6724.363770	2.494745	6.099635	18702.443359	99998.000000	3098.654785	1907.989380	470.741974	190.488708	114.240189	557.509155	785.471436	403.855682	2.133583	99998.000000	4.144166	3.827651	0.397026	0.785304	4.271898	4.999991	3.491173	3.280576	2.672783	2.279869	2.057819	2.746252	2.895130	2.606226	0.329109	4.999991	16853.000000		1
11727.476562	2290.286621	3.623393	5.316366	5964.061523	77778.320312	1021.667297	601.282776	153.348160	33.362968	45.195274	247.269592	301.170258	181.764816	2.853207	0.000000	4.069205	3.359890	0.559115	0.725615	3.775542	4.890859	3.009310	2.779079	2.185678	1.523265	1.655093	2.393171	2.478812	2.259510	0.455333	0.000000	16997.000000		1
5919.504883	2055.157715	0.718511	3.311935	3574.016113	43014.292969	592.040833	355.407043	68.014938	42.126957	22.172081	117.891335	176.263428	78.573662	1.374164	0.000000	3.772285	3.312845	0.000000	0.520082	3.553157	4.633613	2.772352	2.550726	1.832604	1.624560	1.345806	2.071482	2.246162	1.895277	0.138039	0.000000	17015.000000		1
9548.180664	3337.885010	2.211041	9.448576	19530.927734	99998.000000	3275.343750	1995.965332	458.832581	152.089996	143.319839	647.834900	834.721802	529.369995	3.039976	99998.000000	3.979921	3.523471	0.344597	0.975366	4.290723	4.999991	3.515257	3.300153	2.661654	2.182101	2.156306	2.811464	2.921542	2.723759	0.482870	4.999991	17075.000000		1
16631.205078	5640.115234	2.192538	5.926946	10242.610352	99998.000000	1740.863037	1040.012451	212.546692	90.609497	78.465729	367.106750	505.575897	277.067749	2.380389	99998.000000	4.220924	3.751288	0.340947	0.772831	4.010411	4.999991	3.240765	3.017039	2.327454	1.957174	1.894680	2.564792	2.703786	2.442586	0.376648	4.999991	17172.000000		1
17417.177734	6373.594727	3.062153	4.536180	12066.947266	99998.000000	2022.275757	1219.365845	273.527618	172.140457	76.930031	344.700317	484.816162	277.875702	3.386073	0.000000	4.240978	3.804384	0.486027	0.656690	4.081597	4.999991	3.305840	3.086134	2.437001	2.235883	1.886096	2.537442	2.685577	2.443851	0.529696	0.000000	17206.000000		1
19481.115234	6871.772461	1.554204	7.777189	13834.904297	99998.000000	2310.651611	1407.517090	302.779968	114.147675	106.228630	489.710052	638.679321	338.209045	1.809309	0.000000	4.289614	3.837069	0.191508	0.890823	4.140976	4.999991	3.363734	3.148454	2.481127	2.057467	2.026242	2.689939	2.805283	2.529185	0.257513	0.000000	17250.000000		1
10462.607422	1494.996582	2.969640	3.108409	6239.815918	72450.609375	1030.184570	624.959717	129.085297	70.136551	29.585390	130.204697	222.497925	117.925255	1.846184	99998.000000	4.019640	3.174640	0.472704	0.492538	3.795172	4.860042	3.012915	2.795852	2.110877	1.845944	1.471077	2.114627	2.347326	2.071607	0.266275	4.999991	17275.000000		1
13857.011719	5053.791504	2.470075	6.901407	12523.708008	99998.000000	2140.472412	1280.713745	310.091522	185.961777	97.692841	434.936676	555.008240	291.962219	1.632505	0.000000	4.141670	3.703617	0.392710	0.838938	4.097733	4.999991	3.330510	3.107452	2.491490	2.269424	1.989863	2.638426	2.744299	2.465327	0.212855	0.000000	17316.000000		1
11024.982422	3196.662109	1.717642	4.662613	9394.295898	99998.000000	1575.506836	958.586365	221.693069	80.075447	54.594509	268.735504	335.251740	219.145889	0.270762	0.000000	4.042378	3.504697	0.234933	0.668629	3.972864	4.999991	3.197420	2.981631	2.345752	1.903499	1.737149	2.429325	2.525371	2.340733	0.000000	0.000000	17428.000000		1
11796.605469	2783.694092	3.265679	4.480672	7325.051270	95074.914062	1216.911133	730.439026	191.370667	71.712341	45.238449	247.136993	341.573395	162.047394	3.409659	99998.000000	4.071757	3.444622	0.513974	0.651343	3.864811	4.978066	3.085259	2.863584	2.281875	1.855594	1.655508	2.392938	2.533484	2.209642	0.532711	4.999991	17519.000000		1
5933.094727	680.180237	2.938803	2.864793	2986.807617	37321.195312	505.017731	301.315186	65.714470	46.496613	26.402971	92.666351	142.588989	83.914696	0.337853	0.000000	3.773281	2.832624	0.468170	0.457093	3.475207	4.571956	2.703307	2.479021	1.817661	1.667421	1.421653	1.966922	2.154086	1.923838	0.000000	0.000000	17553.000000		1
4606.818848	1030.900024	1.853327	3.145414	3294.173096	46892.601562	550.866760	333.003693	95.549644	36.603977	31.081003	150.711563	225.877701	99.364227	1.146440	0.000000	3.663401	3.013216	0.267952	0.497678	3.517746	4.671104	2.741047	2.522449	1.980229	1.563528	1.492495	2.178147	2.353873	1.997230	0.059351	0.000000	17713.000000		1
7195.201172	3581.176758	3.006645	4.354239	7584.917969	98267.429688	1277.904419	767.110840	173.475723	83.612495	61.767288	272.972565	404.515594	239.649673	3.665875	0.000000	3.857043	3.554026	0.478082	0.638912	3.879951	4.992410	3.106498	2.884858	2.239239	1.922271	1.790758	2.436119	2.606935	2.379577	0.564178	0.000000	17988.000000		1
10590.008789	3747.723145	1.717642	5.775843	12306.174805	99998.000000	2084.114014	1258.442993	269.660614	113.731369	108.982414	455.952362	605.112793	292.634460	1.689305	0.000000	4.024896	3.573767	0.234933	0.761615	4.090123	4.999991	3.318922	3.099833	2.430818	2.055880	2.037356	2.658920	2.781836	2.466326	0.227708	0.000000	18079.000000		1
11210.429688	2554.075684	1.717642	2.608843	5858.899902	70800.023438	966.314209	594.483154	136.480103	95.916611	30.427250	168.680511	205.743973	78.040176	1.692092	99998.000000	4.049622	3.407234	0.234933	0.416448	3.767816	4.850033	2.985118	2.774140	2.135069	1.981894	1.483263	2.227065	2.313327	1.892318	0.228424	4.999991	18242.000000		1
16535.605469	5175.882812	3.191670	10.089993	23354.855469	99998.000000	3945.082520	2384.920410	572.761292	229.198883	163.598511	807.106934	1014.022705	516.541687	1.650434	0.000000	4.218420	3.713984	0.504018	1.003891	4.368377	4.999991	3.596056	3.377474	2.757974	2.360213	2.213779	2.906931	3.006048	2.713105	0.217598	0.000000	18285.000000		1
7359.166992	3007.743164	2.787700	4.249392	4280.035156	54059.230469	731.962402	437.002777	106.977982	52.898453	27.614880	125.979980	167.443924	101.818886	0.044659	99998.000000	3.866829	3.478241	0.445246	0.628327	3.631447	4.732870	2.864489	2.640484	2.029294	1.723443	1.441143	2.100302	2.223869	2.007828	0.000000	4.999991	18350.000000		1
5717.257812	1739.894775	1.239663	3.416783	3326.678711	38322.074219	535.472717	337.404205	84.327919	31.512726	23.060198	98.075226	126.667656	53.361015	1.556016	0.000000	3.757188	3.240523	0.093304	0.533617	3.522011	4.583449	2.728737	2.528151	1.925971	1.498486	1.362863	1.991559	2.102666	1.727224	0.192014	0.000000	18388.000000		1
8545.934570	3464.269043	2.297385	4.126042	6722.917480	84019.460938	1130.332153	680.744568	147.831345	103.641373	40.563499	200.264160	277.018433	152.546387	1.180996	99998.000000	3.931760	3.539612	0.361234	0.615534	3.827558	4.924380	3.053206	2.832984	2.169766	2.015533	1.608135	2.301603	2.442509	2.183402	0.072249	4.999991	18485.000000		1
7355.685059	2283.841553	3.262596	4.388160	3822.528564	56495.667969	641.124695	379.552734	122.862320	50.181683	34.183243	159.657486	200.486191	45.383385	0.714922	0.000000	3.866623	3.358666	0.513563	0.642282	3.582351	4.752015	2.806942	2.579272	2.089419	1.700545	1.533813	2.203189	2.302084	1.656897	0.000000	0.000000	18510.000000		1
14117.572266	2829.728027	2.285050	3.521630	7116.837402	82127.992188	1172.585449	720.460022	174.107895	94.029366	50.514725	214.699142	284.900452	147.988617	2.345778	0.000000	4.149760	3.451745	0.358896	0.546744	3.852287	4.914491	3.069144	2.857610	2.240819	1.973264	1.703418	2.331830	2.454693	2.170228	0.370287	0.000000	18539.000000		1
11735.676758	1734.865112	1.526451	3.971855	6873.912598	84656.539062	1154.073853	702.025452	176.994263	78.869705	42.052944	194.972473	257.526093	129.480026	0.668741	0.000000	4.069508	3.239266	0.183683	0.598993	3.837204	4.927660	3.062234	2.846353	2.247959	1.896910	1.623796	2.289973	2.410821	2.112203	0.000000	0.000000	18608.000000		1
18547.621094	7001.265137	3.956437	4.730455	16977.697266	99998.000000	2798.474365	1728.740845	406.356598	137.334305	97.026756	463.874481	643.496094	331.412476	2.372040	0.000000	4.268288	3.845176	0.597304	0.674903	4.229879	4.999991	3.446921	3.237730	2.608907	2.137779	1.986892	2.666400	2.808546	2.520369	0.375122	0.000000	18643.000000		1
12430.995117	3474.053711	2.386814	5.849853	9249.958008	99998.000000	1518.547119	925.763062	227.253036	85.758774	83.735840	341.178680	415.848328	234.209961	0.673874	0.000000	4.094506	3.540837	0.377819	0.767145	3.966140	4.999991	3.181428	2.966500	2.356510	1.933279	1.922911	2.532982	2.618935	2.369605	0.000000	0.000000	18725.000000		1
17188.109375	3694.849365	1.985928	3.441453	8051.142090	96486.531250	1299.623169	801.170776	184.996567	71.499565	46.354759	255.210220	363.992188	196.918304	2.779270	99998.000000	4.235228	3.567597	0.297963	0.536742	3.905858	4.984467	3.113817	2.903725	2.267164	1.854303	1.666094	2.406898	2.561092	2.294286	0.443931	4.999991	18760.000000		1
12166.068359	5086.170898	2.907966	5.152927	7223.827637	90580.773438	1230.541260	734.780945	189.295303	52.432812	42.703613	252.613708	364.963562	182.467911	1.628471	0.000000	4.085150	3.706391	0.463589	0.712054	3.858767	4.957036	3.090096	2.866158	2.277140	1.719603	1.630465	2.402457	2.562249	2.261187	0.211780	0.000000	18888.000000		1
4787.251465	1446.507812	2.399149	4.249392	2744.962402	31280.550781	467.537964	277.801697	72.572708	27.994181	18.786137	86.986099	121.172432	85.194450	0.039977	0.000000	3.680086	3.160321	0.380057	0.628327	3.438536	4.495275	2.669817	2.443735	1.860773	1.447068	1.273837	1.939450	2.083404	1.930411	0.000000	0.000000	18946.000000		1
16648.742188	5951.594238	1.763899	6.389507	15068.310547	99998.000000	2532.730225	1538.326172	362.370148	148.722549	88.222679	482.358429	595.022827	342.834656	2.800452	99998.000000	4.221382	3.774633	0.246474	0.805467	4.178064	4.999991	3.403589	3.187048	2.559152	2.172377	1.945580	2.683370	2.774534	2.535085	0.447228	4.999991	19009.000000		1
4113.105957	2687.546143	2.661267	4.526928	6005.359375	69527.148438	967.415100	608.865723	124.650887	43.431377	41.883339	173.821106	225.809860	168.942627	0.322833	99998.000000	3.614170	3.429356	0.425088	0.655804	3.778539	4.842155	2.985613	2.784522	2.095695	1.637804	1.622041	2.240103	2.353743	2.227739	0.000000	4.999991	19037.000000		1
13672.153320	3386.025391	2.315888	3.509295	6744.346191	78125.179688	1126.656250	685.780334	123.072014	59.621006	50.810764	190.491791	289.637085	167.764633	1.792062	99998.000000	4.135837	3.529690	0.364717	0.545220	3.828940	4.892791	3.051791	2.836185	2.090159	1.775399	1.705956	2.279876	2.461854	2.224700	0.253353	4.999991	19087.000000		1
6179.476562	1375.248779	2.692104	2.454656	4355.401855	51688.281250	722.325684	444.860138	107.591644	46.373264	27.429855	137.627258	175.572662	96.027626	0.727893	99998.000000	3.790952	3.138381	0.430092	0.389991	3.639028	4.713392	2.858733	2.648223	2.031779	1.666268	1.438223	2.138705	2.244457	1.982396	0.000000	4.999991	19137.000000		1
5583.818359	2116.456299	1.511032	2.781532	3084.707031	38045.449219	522.576538	311.124573	71.502647	32.798645	17.164089	81.851677	113.105370	71.345383	1.322285	0.000000	3.746931	3.325609	0.179274	0.444284	3.489214	4.580303	2.718150	2.492934	1.854322	1.515856	1.234621	1.913028	2.053483	1.853366	0.121325	0.000000	19219.000000		1
12698.897461	4112.104004	1.557288	5.868355	12209.314453	99998.000000	2057.473633	1245.494385	321.979340	93.727158	83.334953	362.878967	466.631348	221.202744	2.475134	0.000000	4.103766	3.614064	0.192369	0.768516	4.086691	4.999991	3.313334	3.095342	2.507828	1.971865	1.920827	2.559762	2.668974	2.344790	0.393599	0.000000	19287.000000		1
7397.531738	2137.339355	1.107062	3.268763	5609.805176	75985.484375	958.022034	572.785950	152.632736	61.924557	34.932594	184.444580	233.398941	209.820663	3.120230	99998.000000	3.869087	3.329874	0.044172	0.514383	3.748948	4.880731	2.981375	2.757992	2.183648	1.791863	1.543231	2.265866	2.368099	2.321848	0.494187	4.999991	19383.000000		1
18838.283203	5649.982910	3.811501	4.964819	13738.718750	99998.000000	2284.760498	1400.751343	342.242584	186.843735	85.687851	415.799011	574.845886	323.823395	3.233433	99998.000000	4.275041	3.752047	0.581096	0.695903	4.137946	4.999991	3.358841	3.146361	2.534334	2.271479	1.932919	2.618883	2.759552	2.510308	0.509664	4.999991	19474.000000		1
19859.326172	4390.485352	2.599592	7.024757	14494.965820	99998.000000	2427.469727	1478.113037	365.860931	120.173302	102.491142	470.436676	654.215149	353.621582	2.581013	99998.000000	4.297965	3.642513	0.414905	0.846631	4.161217	4.999991	3.385154	3.169708	2.563316	2.079808	2.010686	2.672501	2.815721	2.548539	0.411790	4.999991	19577.000000		1
20430.216797	5987.738770	2.106194	5.140593	13601.875000	99998.000000	2314.604980	1374.243530	391.240112	135.554993	118.101028	627.001160	773.006958	470.677216	2.576610	0.000000	4.310273	3.777263	0.323498	0.711013	4.133599	4.999991	3.364477	3.138064	2.592443	2.132116	2.072254	2.797268	2.888183	2.672723	0.411049	0.000000	19653.000000		1
10677.026367	9234.934570	2.399149	6.155142	16642.244141	99998.000000	2758.345703	1703.528198	410.815674	195.768066	112.164833	535.929138	684.297058	384.684082	3.398056	99998.000000	4.028450	3.965434	0.380057	0.789238	4.221212	4.999991	3.440649	3.231349	2.613647	2.291742	2.049857	2.729107	2.835245	2.585104	0.531231	4.999991	19732.000000		1
19511.628906	8172.391602	1.668303	4.721204	14465.078125	99998.000000	2437.245361	1459.613770	355.006165	130.075180	96.894157	490.965118	682.786011	302.786133	2.807030	99998.000000	4.290294	3.912349	0.222275	0.674053	4.160321	4.999991	3.386899	3.164238	2.550236	2.114194	1.986298	2.691051	2.834285	2.481136	0.448247	4.999991	19820.000000		1
6714.945801	1803.592407	2.180203	4.307983	5652.958984	69169.484375	975.562317	584.723145	140.994705	82.064453	37.544518	200.612625	247.944931	150.572800	0.562092	0.000000	3.827043	3.256138	0.338497	0.634274	3.752276	4.839914	2.989255	2.766950	2.149203	1.914155	1.574547	2.302358	2.394355	2.177747	0.000000	0.000000	19879.000000		1
36035.343750	11340.110352	2.211041	10.709825	34743.906250	99998.000000	5798.671387	3550.891357	746.674927	304.167664	197.331528	959.292542	1297.063721	613.944641	3.622816	0.000000	4.556729	4.054617	0.344597	1.029782	4.540879	4.999991	3.763329	3.550337	2.873132	2.483113	2.295197	2.981951	3.112961	2.788129	0.559046	0.000000	19916.000000		1
5504.183594	1401.704224	2.753779	4.545431	3718.594238	47781.894531	624.398499	378.399414	96.709129	59.725853	37.596943	146.184631	214.612793	126.932854	0.674250	0.000000	3.740693	3.146656	0.439929	0.657575	3.570379	4.679264	2.795462	2.577950	1.985467	1.776162	1.575153	2.164902	2.331656	2.103574	0.000000	0.000000	19993.000000		1
6301.472168	1825.366699	1.501781	2.232627	3160.560791	37627.300781	531.389832	321.717224	83.131432	41.208000	19.880863	98.531624	130.130692	62.973030	0.200977	0.000000	3.799442	3.261350	0.176607	0.348816	3.499764	4.575503	2.725413	2.507474	1.919765	1.614982	1.298435	1.993576	2.114380	1.799155	0.000000	0.000000	20065.000000		1
16671.453125	4728.259766	2.827788	3.126911	12100.340820	99998.000000	1991.549438	1232.360718	281.462097	118.986061	77.679382	400.867523	501.816803	267.619171	2.474620	0.000000	4.221973	3.674701	0.451447	0.495116	4.082798	4.999991	3.299191	3.090738	2.449420	2.075496	1.890306	2.603001	2.700545	2.427517	0.393508	0.000000	20107.000000		1
8919.948242	2644.463135	4.628692	3.789915	5504.322754	67237.250000	931.397034	550.398010	127.531097	36.258598	34.516289	147.985535	184.796127	88.028404	0.384475	0.000000	3.950362	3.422338	0.665458	0.578629	3.740704	4.827610	2.969135	2.740677	2.105616	1.559411	1.538024	2.170219	2.266693	1.944623	0.000000	0.000000	20165.000000		1
14319.991211	5840.974121	2.217208	4.277146	12204.013672	99998.000000	2039.982666	1228.882202	273.694153	140.007904	88.814758	411.666779	520.485779	304.728882	2.174289	0.000000	4.155943	3.766485	0.345806	0.631154	4.086503	4.999991	3.309627	3.089510	2.437266	2.146152	1.948485	2.614546	2.716409	2.483914	0.337317	0.000000	20194.000000		1
14409.015625	3021.274658	2.075356	5.899192	8750.975586	99998.000000	1446.328979	893.679810	195.971603	78.734016	58.927162	293.627441	390.839203	218.615494	1.303923	0.000000	4.158634	3.480190	0.317093	0.770793	3.942056	4.999991	3.160267	2.951182	2.292193	1.896162	1.770316	2.467797	2.591998	2.339681	0.115252	0.000000	20293.000000		1
9591.679688	1284.549927	2.029100	3.947186	6945.911621	82670.460938	1144.881226	708.809692	177.530838	52.608582	51.338081	227.527496	351.003479	192.560989	1.577457	0.000000	3.981895	3.108751	0.307303	0.596288	3.841729	4.917350	3.058760	2.850530	2.249274	1.721057	1.710440	2.357034	2.545311	2.284568	0.197958	0.000000	20376.000000		1
7395.126465	1300.677856	1.837908	4.816800	3752.262451	42476.941406	613.297058	382.852325	80.090866	44.547691	32.730804	114.940193	138.567795	100.532967	0.006703	99998.000000	3.868946	3.114170	0.264324	0.682759	3.574293	4.628153	2.787671	2.583031	1.903583	1.648825	1.514957	2.060472	2.141662	2.002309	0.000000	4.999991	20437.000000		1
18392.460938	5942.151855	1.859494	5.976286	13798.531250	99998.000000	2334.855957	1410.310913	326.678955	120.962738	94.177383	444.773804	590.801147	286.917206	1.058636	0.000000	4.264640	3.773944	0.269395	0.776431	4.139833	4.999991	3.368260	3.149315	2.514121	2.082652	1.973947	2.648139	2.771441	2.457757	0.024747	0.000000	20492.000000		1
19982.265625	3669.365479	2.260381	5.661744	14356.330078	99998.000000	2420.260010	1465.050415	325.621216	131.484451	100.637817	476.335876	713.071411	375.630219	2.628570	0.000000	4.300645	3.564591	0.354182	0.752950	4.157043	4.999991	3.383862	3.165853	2.512713	2.118874	2.002761	2.677913	2.853133	2.574760	0.419720	0.000000	20590.000000		1
9274.757812	3460.824463	2.800035	3.429117	9784.385742	99998.000000	1671.842773	997.028259	258.158264	96.690628	72.702225	375.913910	513.177307	320.912354	2.598193	0.000000	3.967303	3.539180	0.447163	0.535182	3.990534	4.999991	3.223195	2.998708	2.411886	1.985384	1.861548	2.575089	2.710268	2.506387	0.414671	0.000000	20703.000000		1
6347.102051	2332.024902	4.061284	4.465254	5040.660645	58659.027344	836.976013	506.171051	111.258209	51.405926	31.059416	143.874908	218.482895	95.586647	0.473658	0.000000	3.802576	3.367733	0.608663	0.649846	3.702487	4.768335	2.922713	2.704297	2.046332	1.711013	1.492193	2.157985	2.339417	1.980397	0.000000	0.000000	20776.000000		1
7052.797363	1790.745605	1.008383	2.722941	3722.723389	45845.875000	646.178955	381.461578	77.922997	47.591339	27.920170	115.492180	151.914215	99.641769	0.914326	99998.000000	3.848361	3.253034	0.003625	0.435038	3.570861	4.661300	2.810353	2.581451	1.891666	1.677528	1.445918	2.062553	2.181598	1.998441	0.000000	4.999991	20833.000000		1
7498.912598	2969.625000	2.877128	4.921647	9051.673828	99998.000000	1497.648560	919.096008	198.697617	65.692886	66.161613	271.603363	309.320587	207.369095	1.226911	0.000000	3.874998	3.472702	0.458959	0.692110	3.956729	4.999991	3.175410	2.963361	2.298193	1.817518	1.820606	2.433935	2.490409	2.316744	0.088813	0.000000	20917.000000		1
7086.375977	1862.356201	1.477111	4.668780	4373.617188	51860.066406	721.212463	445.436798	103.286743	39.663048	31.250608	122.520027	150.165741	112.396111	1.165605	0.000000	3.850424	3.270063	0.169413	0.669203	3.640841	4.714833	2.858063	2.648786	2.014045	1.598386	1.494859	2.088207	2.176571	2.050751	0.066551	0.000000	21050.000000		1
7288.157715	2001.771973	1.091644	2.750695	2984.664307	38144.382812	509.960968	298.308563	95.780922	26.381386	23.550512	103.295998	125.347816	111.770111	0.748338	0.000000	3.862618	3.301414	0.038081	0.439442	3.474895	4.581430	2.707537	2.474666	1.981279	1.421298	1.372000	2.014083	2.098117	2.048326	0.000000	0.000000	21087.000000		1
7380.978027	1817.583374	1.840992	3.213256	4797.736328	57394.312500	802.848328	488.710907	101.325485	50.308113	28.277884	124.505951	187.642426	96.339081	0.067659	0.000000	3.868114	3.259494	0.265052	0.506945	3.681036	4.758869	2.904634	2.689052	2.005719	1.701638	1.451447	2.095190	2.273331	1.983803	0.000000	0.000000	21137.000000		1
11552.711914	2003.538940	2.118529	4.594771	7122.934082	89296.156250	1201.242676	718.865784	144.522507	95.534225	60.980934	238.268158	304.260162	201.198532	1.878417	99998.000000	4.062684	3.301798	0.326034	0.662264	3.852659	4.950833	3.079631	2.856648	2.159935	1.980159	1.785194	2.377066	2.483245	2.303625	0.273792	4.999991	21181.000000		1
9153.119141	3046.400879	2.439237	2.349809	6263.634766	72728.859375	1054.552368	626.757568	127.534180	51.171562	39.129562	159.836349	211.815842	135.101685	1.274172	99998.000000	3.961569	3.483787	0.387254	0.371033	3.796826	4.861707	3.023068	2.797100	2.105627	1.709029	1.592505	2.203676	2.325958	2.130661	0.105228	4.999991	21236.000000		1
12348.696289	2473.436035	1.705307	4.884642	7115.067383	84884.414062	1205.377930	724.456604	181.925171	100.307854	36.385033	191.685196	240.303421	99.518417	1.565916	99998.000000	4.091621	3.393301	0.231803	0.688833	3.852179	4.928828	3.081123	2.860012	2.259893	2.001335	1.560923	2.282588	2.380760	1.997903	0.194769	4.999991	21409.000000		1
5961.474609	2037.916504	4.489923	5.908443	8323.670898	99998.000000	1404.519653	848.126831	206.684509	156.499741	52.664089	248.247131	301.996704	155.235413	0.414696	0.000000	3.775354	3.309186	0.652239	0.771473	3.920315	4.999991	3.147528	2.928461	2.315308	2.194514	1.721515	2.394884	2.480002	2.190991	0.000000	0.000000	21497.000000		1
16347.867188	6284.770508	2.164785	7.838864	20064.648438	99998.000000	3308.389160	2043.655396	489.420166	144.001343	138.533875	673.470032	851.935242	503.747223	2.732405	99998.000000	4.213461	3.798290	0.335415	0.894253	4.302432	4.999991	3.519617	3.310408	2.689682	2.158366	2.141556	2.828318	2.930407	2.702213	0.436545	4.999991	21534.000000		1
10260.623047	1448.055908	2.710606	2.497828	5422.168457	62472.453125	875.057129	541.307190	126.612144	37.886814	24.555811	135.851028	186.714218	67.971771	2.266470	0.000000	4.011174	3.160785	0.433066	0.397563	3.734173	4.795689	2.942036	2.733444	2.102475	1.578488	1.390154	2.133063	2.271177	1.832329	0.355350	0.000000	21569.000000		1
8826.499023	2770.033203	2.689020	3.981107	5414.989746	68693.093750	942.853149	552.948303	129.640381	56.432419	40.026928	184.219467	238.662872	114.496140	2.384218	0.000000	3.945788	3.442485	0.429594	0.600004	3.733598	4.836913	2.974444	2.742685	2.112740	1.751529	1.602352	2.265336	2.377785	2.058791	0.377346	0.000000	21610.000000		1
20174.941406	3737.423584	3.367443	5.575400	12039.912109	99998.000000	2084.160156	1228.718750	298.576843	133.350113	59.864620	336.873779	445.908630	241.805206	3.005856	99998.000000	4.304812	3.572572	0.527300	0.746276	4.080623	4.999991	3.318931	3.089453	2.475056	2.124993	1.777170	2.527467	2.649246	2.383466	0.477968	4.999991	21658.000000		1
14229.048828	4018.999756	3.092990	4.264811	6840.747070	84096.343750	1164.555420	696.135498	153.218643	69.963867	39.434853	205.435593	270.357544	174.407013	0.633991	99998.000000	4.153176	3.604118	0.490378	0.629900	3.835104	4.924777	3.066160	2.842694	2.185312	1.844874	1.595880	2.312676	2.431938	2.241564	0.000000	4.999991	21739.000000		1
7978.655762	2400.089355	2.861710	4.890810	12831.159180	99998.000000	2187.129395	1306.407471	281.721130	127.487930	87.349983	409.878235	571.028259	356.252014	3.938898	99998.000000	3.901930	3.380227	0.456626	0.689381	4.108266	4.999991	3.339875	3.116079	2.449819	2.105469	1.941263	2.612655	2.756658	2.551757	0.595375	4.999991	21827.000000		1
11095.890625	2902.390137	2.371395	2.482410	8353.844727	98159.132812	1398.722168	841.546143	206.542648	76.590820	57.749176	228.242920	282.741852	175.671341	1.689147	0.000000	4.045162	3.462756	0.375004	0.394873	3.921886	4.991930	3.145731	2.925078	2.315010	1.884177	1.761546	2.358397	2.451390	2.244701	0.227667	0.000000	21855.000000		1
5523.747070	1483.327637	2.710606	3.509295	3313.181152	39176.933594	556.917053	337.623138	63.888901	27.399019	19.257948	98.923256	136.979675	77.389511	0.172752	99998.000000	3.742234	3.171237	0.433066	0.545220	3.520245	4.593030	2.745790	2.528432	1.805425	1.437735	1.284610	1.995298	2.136656	1.888682	0.000000	4.999991	21890.000000		1
9416.279297	3409.582031	1.039220	2.439237	8737.900391	99998.000000	1469.796265	886.038330	202.515289	82.542435	55.081741	250.251572	301.034576	145.959518	2.001399	0.000000	3.973879	3.532701	0.016707	0.387254	3.941407	4.999991	3.167257	2.947453	2.306458	1.916677	1.741008	2.398377	2.478616	2.164232	0.301334	0.000000	21919.000000		1
20144.416016	5087.496582	3.222507	5.828266	20436.970703	99998.000000	3406.038818	2083.299805	439.895325	179.171387	127.062370	576.486450	756.949951	432.312408	4.746002	0.000000	4.304155	3.706504	0.508194	0.765539	4.310417	4.999991	3.532250	3.318752	2.643349	2.253269	2.104017	2.760789	2.879067	2.635798	0.676328	0.000000	21983.000000		1
4238.481934	2225.253662	2.753779	4.203136	4814.064453	57644.464844	806.262024	489.722382	100.887596	40.683765	37.513683	172.803467	226.312500	121.089172	0.679900	0.000000	3.627210	3.347379	0.439929	0.623573	3.682512	4.760757	2.906476	2.689950	2.003838	1.609421	1.574190	2.237552	2.354708	2.083105	0.000000	0.000000	22100.000000		1
16163.336914	3985.189697	3.034399	5.643242	12540.890625	99998.000000	2066.216064	1269.340820	290.367920	124.774239	92.431984	442.664520	606.229126	330.262238	1.041066	0.000000	4.208531	3.600449	0.482073	0.751529	4.098329	4.999991	3.315176	3.103578	2.462949	2.096125	1.965822	2.646075	2.782637	2.518859	0.017478	0.000000	22160.000000		1
28735.283203	3412.258789	4.295648	6.525191	15420.432617	99998.000000	2602.052490	1571.886475	351.484528	110.770981	92.842125	456.578369	568.450256	355.218964	2.425452	99998.000000	4.458416	3.533042	0.633029	0.814593	4.188097	4.999991	3.415316	3.196421	2.545906	2.044426	1.967745	2.659515	2.754693	2.550496	0.384793	4.999991	22389.000000		1
8075.892578	1429.639771	1.366096	2.753779	4552.384766	58917.843750	737.802979	460.630402	100.104324	52.895370	25.240402	132.434250	197.575134	71.385468	1.738703	0.000000	3.907191	3.155227	0.135481	0.439929	3.658239	4.770247	2.867940	2.663352	2.000453	1.723418	1.402096	2.122000	2.295732	1.853610	0.240225	0.000000	22428.000000		1
11506.937500	3648.963379	3.163916	5.230021	7677.467285	90609.289062	1291.448242	783.433105	196.983063	57.055336	47.585175	238.157150	308.503387	190.303680	1.730392	0.000000	4.060960	3.562170	0.500225	0.718503	3.885218	4.957173	3.111077	2.894002	2.294429	1.756296	1.677472	2.376864	2.489260	2.279447	0.238144	0.000000	22487.000000		1
5659.040039	2045.780029	2.001346	4.058200	3792.829102	49680.148438	650.434509	385.140472	98.392853	44.899235	29.560720	148.189072	195.928421	117.178986	0.621030	99998.000000	3.752743	3.310859	0.301322	0.608333	3.578963	4.696183	2.813204	2.585619	1.992964	1.652239	1.470715	2.170816	2.292097	2.068850	0.000000	4.999991	22535.000000		1
11484.694336	3873.188232	2.988143	3.167000	9345.501953	99998.000000	1565.355103	949.945740	245.410095	77.272324	65.739143	317.868713	433.511993	250.929993	2.197151	99998.000000	4.060120	3.588068	0.475401	0.500648	3.970603	4.999991	3.194613	2.977699	2.389892	1.888024	1.817824	2.502248	2.637001	2.399553	0.341860	4.999991	22607.000000		1
13826.056641	3064.675049	2.784616	4.002693	9845.877930	99998.000000	1660.201660	1002.313782	229.880386	130.565506	72.702225	354.821136	448.714813	238.866409	2.148842	0.000000	4.140698	3.486384	0.444765	0.602352	3.993254	4.999991	3.220161	3.001004	2.361502	2.115829	1.861548	2.550009	2.651970	2.378155	0.332204	0.000000	22704.000000		1
13240.334961	4203.916016	2.414567	6.124305	6225.279297	73941.062500	1049.044800	632.110962	157.449539	28.506081	39.922081	179.270065	261.470215	118.153450	2.467134	0.000000	4.121899	3.623654	0.382839	0.787057	3.794159	4.868886	3.020794	2.800793	2.197141	1.454937	1.601213	2.253508	2.417422	2.072446	0.392193	0.000000	22899.000000		1
29619.933594	10405.255859	2.963473	10.052988	23734.724609	99998.000000	3937.598145	2422.813477	570.183289	236.257553	181.074051	870.274231	1153.669800	672.446228	4.536417	0.000000	4.471584	4.017253	0.471801	1.002295	4.375384	4.999991	3.595231	3.384320	2.756015	2.373386	2.257856	2.939656	3.062082	2.827657	0.656713	0.000000	22999.000000		1
19574.148438	6393.527832	1.566539	6.901407	15304.934570	99998.000000	2559.438477	1564.050659	411.188812	162.371185	122.566284	555.994995	729.529297	495.513641	0.868190	0.000000	4.291683	3.805741	0.194941	0.838938	4.184832	4.999991	3.408145	3.194251	2.614041	2.210509	2.088371	2.745071	2.863043	2.695056	0.000000	0.000000	23081.000000		1
8246.965820	3698.790527	3.117660	3.392113	8140.931641	96621.734375	1361.328857	828.674622	169.762909	68.218468	49.790047	225.186935	291.188202	199.789261	0.580455	99998.000000	3.916294	3.568060	0.493829	0.530470	3.910674	4.985075	3.133963	2.918384	2.229843	1.833902	1.697142	2.352543	2.464174	2.300572	0.000000	4.999991	23140.000000		1
10251.612305	2046.621948	2.161701	3.287266	4839.730469	57554.949219	801.216980	487.132050	100.893761	77.741051	39.431767	167.286667	218.772766	128.924957	1.972510	0.000000	4.010792	3.311038	0.334796	0.516835	3.684821	4.760083	2.903750	2.687647	2.003864	1.890650	1.595846	2.223461	2.339993	2.110337	0.295019	0.000000	23201.000000		1
12379.481445	5494.402344	3.851590	5.590818	16255.660156	99998.000000	2761.238281	1654.953125	399.257812	135.166443	114.459129	569.119385	761.930176	397.413757	2.956907	99998.000000	4.092702	3.739920	0.585640	0.747475	4.211005	4.999991	3.441104	3.218786	2.601254	2.130869	2.058650	2.755203	2.881915	2.599243	0.470838	4.999991	23232.000000		1
6273.616699	1896.166260	2.707523	3.055985	4309.321289	52658.562500	687.803284	433.453400	102.472641	21.256210	23.621439	128.961960	161.563248	114.030495	0.327449	0.000000	3.797518	3.277876	0.432572	0.485151	3.634409	4.721469	2.837464	2.636942	2.010608	1.327486	1.373306	2.110462	2.208343	2.057021	0.000000	0.000000	23291.000000		1
20559.958984	6661.917969	2.439237	8.267504	17241.572266	99998.000000	2930.088379	1754.302002	395.119446	188.132736	117.746399	591.849670	744.889404	444.971161	1.326946	0.000000	4.313022	3.823599	0.387254	0.917374	4.236577	4.999991	3.466881	3.244104	2.596728	2.274464	2.070948	2.772211	2.872092	2.648332	0.122853	0.000000	23402.000000		1
13129.397461	5295.809570	1.563456	5.242356	11643.546875	99998.000000	1952.422974	1184.112549	263.496216	89.820061	88.913437	393.485077	535.744080	313.098175	2.968777	0.000000	4.118245	3.723932	0.194086	0.719526	4.066085	4.999991	3.290574	3.073393	2.420774	1.953373	1.948967	2.594928	2.728957	2.495681	0.472578	0.000000	23667.000000		1
9352.769531	4247.825684	2.075356	6.630038	6068.656250	75211.085938	1030.835327	617.515625	139.533005	63.373917	41.420780	180.506653	235.683990	150.585129	2.721318	0.000000	3.970940	3.628167	0.317093	0.821516	3.783092	4.876282	3.013189	2.790648	2.144677	1.801911	1.617218	2.256493	2.372330	2.177782	0.434779	0.000000	23791.000000		1
22392.507812	9378.648438	0.903535	6.358669	17198.429688	99998.000000	2854.616943	1753.521729	436.127014	137.954132	135.166443	541.785156	733.874329	401.940674	3.420022	0.000000	4.350103	3.972140	0.000000	0.803366	4.235489	4.999991	3.455548	3.243911	2.639613	2.139735	2.130869	2.733827	2.865622	2.604162	0.534029	0.000000	23940.000000		1
9962.187500	3897.404785	2.127780	4.659529	10192.410156	99998.000000	1739.281128	1037.958740	217.471420	133.929855	74.126915	313.973938	443.864105	199.971207	1.890407	99998.000000	3.998355	3.590775	0.327927	0.668342	4.008277	4.999991	3.240370	3.016180	2.337402	2.126877	1.869976	2.496894	2.647250	2.300967	0.276555	4.999991	24056.000000		1
13129.137695	2739.975830	2.587257	3.786831	7669.054688	95395.460938	1285.178955	781.838806	192.379044	103.860321	54.810371	235.739487	289.051178	164.986191	2.613527	0.000000	4.118236	3.437747	0.412840	0.578276	3.884742	4.979527	3.108963	2.893117	2.284158	2.016450	1.738863	2.372432	2.460975	2.217448	0.417227	0.000000	24161.000000		1
6320.794922	2291.924072	2.248045	3.533965	7223.445312	81251.296875	1228.327148	736.951904	170.817535	62.242184	47.989143	238.240402	345.640869	200.467682	1.345613	0.000000	3.800772	3.360200	0.351805	0.548262	3.858744	4.909830	3.089314	2.867439	2.232533	1.794085	1.681143	2.377015	2.538625	2.302044	0.128920	0.000000	24283.000000		1
6542.950684	1263.611328	1.372264	4.496091	4179.782715	56962.835938	734.565063	426.484161	123.941628	43.135338	32.619789	176.957260	221.545044	150.794830	1.613661	0.000000	3.815774	3.101614	0.137438	0.652835	3.621154	4.755591	2.866030	2.629903	2.093217	1.634833	1.513481	2.247868	2.345462	2.178386	0.207812	0.000000	24339.000000		1
8501.759766	1757.512085	2.599592	4.563933	3269.376709	39036.160156	525.740479	332.562714	74.265678	54.569839	22.184416	114.123001	132.751877	78.607582	0.429213	0.000000	3.929509	3.244898	0.414905	0.659339	3.514465	4.591467	2.720771	2.521873	1.870788	1.736953	1.346048	2.057373	2.123041	1.895464	0.000000	0.000000	24429.000000		1
6467.183105	2515.892822	1.107062	2.571838	4042.584229	47357.605469	661.332458	408.071136	85.949966	29.061153	28.762032	128.326706	179.652451	110.999176	1.296328	0.000000	3.810715	3.400692	0.044172	0.410244	3.606659	4.675390	2.820420	2.610736	1.934246	1.463313	1.458820	2.108317	2.254433	2.045320	0.112715	0.000000	24469.000000		1
10426.801758	2738.350830	2.118529	3.700486	6196.760742	78407.179688	1030.403564	633.473938	148.673218	63.327660	38.626911	183.957352	225.634079	148.759552	0.383068	0.000000	4.018151	3.437489	0.326034	0.568259	3.792165	4.894356	3.013007	2.801729	2.172233	1.801593	1.586890	2.264717	2.353405	2.172485	0.000000	0.000000	24506.000000		1
19020.707031	6291.493164	2.340558	5.723419	15179.851562	99998.000000	2545.684814	1539.494873	343.738190	110.595207	97.739098	457.013153	637.599976	334.752167	1.631225	99998.000000	4.279227	3.798754	0.369319	0.757656	4.181268	4.999991	3.405805	3.187378	2.536228	2.043736	1.990068	2.659929	2.804548	2.524723	0.212514	4.999991	24552.000000		1
8501.136719	2347.576416	2.753779	3.830003	8482.449219	99998.000000	1400.711182	864.849976	252.009293	99.052773	57.342121	309.369934	424.772675	227.561417	3.762829	0.000000	3.929477	3.370620	0.439929	0.583199	3.928521	4.999991	3.146348	2.936941	2.401417	1.995867	1.758474	2.490478	2.628157	2.357099	0.575514	0.000000	24641.000000		1
15370.738281	4837.701660	1.662135	4.286397	10115.960938	99998.000000	1689.654419	1024.427246	232.840775	92.280884	60.398106	313.357208	416.360229	199.505569	1.734941	0.000000	4.186695	3.684639	0.220666	0.632092	4.005007	4.999991	3.227798	3.010481	2.367059	1.965112	1.781023	2.496040	2.619469	2.299955	0.239285	0.000000	24674.000000		1
13656.879883	3085.625977	3.216340	3.614142	9265.361328	99998.000000	1537.123535	928.593933	213.012344	70.497353	66.593338	312.376556	426.283722	262.753052	3.294203	0.000000	4.135352	3.489343	0.507362	0.558005	3.966862	4.999991	3.186709	2.967826	2.328405	1.848173	1.823431	2.494678	2.629699	2.419548	0.517750	0.000000	24720.000000		1
13981.541992	5040.805664	2.026016	5.581567	13867.123047	99998.000000	2305.279785	1415.411377	295.027466	105.849335	90.008163	409.378662	523.100769	295.203217	2.141039	0.000000	4.145555	3.702500	0.306643	0.746756	4.141986	4.999991	3.362724	3.150883	2.469862	2.024688	1.954282	2.612125	2.718585	2.470121	0.330625	0.000000	24809.000000		1
13709.602539	4195.716309	0.999131	3.176251	10572.024414	99998.000000	1793.826294	1075.423096	279.093781	84.519112	67.848419	331.264465	418.154968	212.469604	2.426301	99998.000000	4.137025	3.622806	0.000000	0.501915	4.024158	4.999991	3.253780	3.031579	2.445750	1.926955	1.831540	2.520175	2.621337	2.327297	0.384945	4.999991	24841.000000		1
29590.339844	10789.872070	4.055117	7.734017	23863.669922	99998.000000	4060.916992	2436.973877	632.024597	251.281540	169.198578	853.211914	1147.585571	574.583801	4.884370	0.000000	4.471150	4.033016	0.608003	0.888405	4.377737	4.999991	3.608624	3.386851	2.800734	2.400161	2.228397	2.931057	3.059785	2.759353	0.688809	0.000000	24905.000000		1
7297.260742	2339.305664	2.254213	3.607974	4370.373047	52678.277344	729.695862	447.009521	88.324448	55.729328	27.013552	129.304245	166.848770	145.632645	0.565587	0.000000	3.863160	3.369087	0.352995	0.557263	3.640518	4.721632	2.863142	2.650317	1.946081	1.746084	1.431582	2.111613	2.222323	2.163259	0.000000	0.000000	25020.000000		1
7472.416992	1575.062744	1.668303	2.775365	3805.160889	46016.898438	658.224060	387.551941	86.572884	33.739185	24.747004	113.826965	177.182373	95.626740	1.025135	99998.000000	3.873461	3.197298	0.222275	0.443320	3.580373	4.662917	2.818374	2.588330	1.937382	1.528135	1.393523	2.056245	2.248420	1.980579	0.010781	4.999991	25051.000000		1
10567.689453	3503.491211	2.254213	4.474505	11132.654297	99998.000000	1921.696533	1133.792114	297.549957	114.144592	97.797691	434.486450	559.667725	295.449921	2.755860	99998.000000	4.023980	3.544501	0.352995	0.650745	4.046599	4.999991	3.283685	3.054533	2.473560	2.057455	1.990329	2.637976	2.747930	2.470484	0.440257	4.999991	25084.000000		1
18227.527344	4919.951172	0.823358	3.089906	10367.653320	99998.000000	1695.661621	1055.782715	270.462402	113.191711	54.434158	295.656525	364.809387	187.947708	2.880650	0.000000	4.260728	3.691961	0.000000	0.489945	4.015680	4.999991	3.229339	3.023575	2.432107	2.053815	1.735872	2.470788	2.562066	2.274037	0.459491	0.000000	25166.000000		1
11550.630859	2961.317383	1.853327	3.003561	6712.062500	80961.312500	1105.347656	680.553406	159.842514	63.891983	48.843338	205.318405	286.769196	127.290565	1.888683	0.000000	4.062606	3.471485	0.267952	0.477637	3.826856	4.908278	3.043499	2.832862	2.203692	1.805446	1.688805	2.312428	2.457532	2.104796	0.276159	0.000000	25204.000000		1
18071.917969	7215.189941	2.525582	4.255559	12318.675781	99998.000000	2059.024658	1255.914307	284.592072	109.549820	72.079308	370.122650	483.943451	240.941757	2.654117	0.000000	4.257004	3.858248	0.402361	0.628957	4.090564	4.999991	3.313662	3.098960	2.454223	2.039612	1.857811	2.568346	2.684795	2.381912	0.423920	0.000000	25299.000000		1
8342.691406	2656.230713	3.968772	5.658660	6706.703125	77619.273438	1102.368774	670.303040	139.095123	67.934761	45.808941	231.974243	305.330231	179.455093	3.896405	0.000000	3.921306	3.424266	0.598656	0.752714	3.826509	4.889969	3.042327	2.826271	2.143312	1.832092	1.660950	2.365440	2.484770	2.253956	0.590664	0.000000	25347.000000		1
7154.789062	2039.510742	2.340558	3.947186	3235.773193	41067.863281	549.969360	315.777924	81.466209	48.948185	13.947750	105.877083	155.916916	62.957611	1.698092	99998.000000	3.854597	3.309526	0.369319	0.596288	3.509978	4.613502	2.740339	2.499382	1.910977	1.689737	1.144504	2.024802	2.192893	1.799048	0.229961	4.999991	25394.000000		1
6493.400879	2382.629150	2.895631	2.137031	4013.075928	48902.164062	705.402161	415.873016	89.656624	47.828789	33.625088	155.479019	188.336258	161.017426	1.965210	99998.000000	3.812472	3.377056	0.461743	0.329811	3.603477	4.689328	2.848437	2.618961	1.952582	1.679689	1.526663	2.191672	2.274934	2.206873	0.293409	4.999991	25440.000000		1
15975.258789	3736.375000	4.992573	7.222116	16081.367188	99998.000000	2723.857178	1635.827759	362.829620	112.753822	104.171776	521.016174	678.712402	309.558044	3.559220	99998.000000	4.203448	3.572450	0.698324	0.858664	4.206323	4.999991	3.435184	3.213737	2.559703	2.052131	2.017750	2.716851	2.831686	2.490742	0.551355	4.999991	25523.000000		1
4432.424316	1221.092651	1.168737	1.168737	2703.020264	35265.496094	450.864197	275.945282	51.529274	25.968164	20.392765	81.774582	118.360062	70.793388	0.329130	0.000000	3.646641	3.086749	0.067717	0.067717	3.431849	4.547350	2.654046	2.440823	1.712054	1.414441	1.309476	1.912618	2.073205	1.849993	0.000000	0.000000	25569.000000		1
14129.265625	5310.031738	1.773150	8.893502	13798.371094	99998.000000	2315.261719	1399.372925	293.087769	146.964828	98.870834	508.249481	678.293030	409.014771	4.234470	0.000000	4.150120	3.725097	0.248745	0.949073	4.139828	4.999991	3.364600	3.145933	2.466998	2.167213	1.995068	2.706077	2.831417	2.611739	0.626799	0.000000	25617.000000		1
15651.651367	8285.752930	2.519415	5.226937	19492.546875	99998.000000	3301.432129	1984.786743	434.689972	185.002731	110.471855	577.368408	703.699951	423.236969	3.425605	99998.000000	4.194560	3.918332	0.401300	0.718247	4.289868	4.999991	3.518702	3.297714	2.638180	2.267178	2.043252	2.761453	2.847388	2.626584	0.534737	4.999991	25711.000000		1
14020.091797	4116.254883	2.001346	4.107540	9319.407227	99998.000000	1588.557129	952.264709	236.081787	109.404884	76.926949	343.139954	463.155975	288.249390	1.107939	99998.000000	4.146751	3.614502	0.301322	0.613582	3.969388	4.999991	3.201003	2.978758	2.373062	2.039037	1.886078	2.535471	2.665727	2.459768	0.044516	4.999991	25787.000000		1
16260.036133	3055.399170	2.556419	4.798297	8152.258301	91182.585938	1316.762573	823.715942	155.445099	72.628212	39.789482	194.183029	272.793701	167.456268	2.084804	99998.000000	4.211122	3.485068	0.407632	0.681087	3.911278	4.959912	3.119508	2.915777	2.191577	1.861105	1.599768	2.288211	2.435834	2.223902	0.319065	4.999991	25922.000000		1
22350.761719	3678.653564	2.226459	5.575400	13985.840820	99998.000000	2359.717041	1428.449463	349.911835	157.930603	84.167564	434.147247	596.623291	340.568115	3.289937	99998.000000	4.349292	3.565689	0.347615	0.746276	4.145689	4.999991	3.372860	3.154865	2.543959	2.198466	1.925145	2.637637	2.775700	2.532204	0.517188	4.999991	25995.000000		1
12517.169922	3067.450439	2.957305	4.810632	9152.928711	99998.000000	1517.877930	924.440125	256.375885	76.994789	51.856152	348.592010	433.915955	277.178772	2.726582	0.000000	4.097506	3.486778	0.470896	0.682202	3.961560	4.999991	3.181237	2.965879	2.408877	1.886461	1.714800	2.542317	2.637406	2.442760	0.435619	0.000000	26031.000000		1
7850.344727	3419.434570	1.520283	4.739707	7723.001465	89733.148438	1275.896851	785.082886	160.190979	107.826012	37.590775	201.016602	293.047699	145.009735	1.725896	99998.000000	3.894889	3.533954	0.181925	0.675751	3.887786	4.952953	3.105816	2.894916	2.204638	2.032723	1.575081	2.303232	2.466938	2.161397	0.237015	4.999991	26187.000000		1
27474.425781	4581.041992	1.615879	3.959521	15008.550781	99998.000000	2544.189209	1519.882324	352.980164	138.194672	91.892334	453.833832	570.806213	306.825836	4.375169	0.000000	4.438929	3.660964	0.208409	0.597643	4.176339	4.999991	3.405549	3.181810	2.547750	2.140491	1.963279	2.656897	2.756489	2.486892	0.640995	0.000000	26313.000000		1
15729.719727	5324.266113	2.402232	6.065714	14547.833984	99998.000000	2486.088623	1488.240112	352.434326	144.297394	110.860405	480.261475	632.878784	438.997955	2.803029	0.000000	4.196721	3.726260	0.380615	0.782882	4.162798	4.999991	3.395517	3.172673	2.547078	2.159259	2.044776	2.681478	2.801321	2.642462	0.447628	0.000000	26365.000000		1
6976.891113	2535.465332	2.466991	2.510163	4537.829590	63875.207031	740.455017	448.042572	133.710907	67.459869	24.543476	147.260864	172.152802	104.794693	3.754310	0.000000	3.843662	3.404058	0.392168	0.399702	3.656848	4.805332	2.869499	2.651319	2.126167	1.829046	1.389936	2.168087	2.235914	2.020339	0.574530	0.000000	26438.000000		1
7894.093750	1303.354492	1.156402	3.139246	3826.013184	51618.828125	654.468018	396.288177	92.743446	54.088779	38.374046	166.182678	215.285049	137.688934	1.798465	0.000000	3.897302	3.115062	0.063109	0.496825	3.582747	4.712808	2.815888	2.598011	1.967283	1.733107	1.584038	2.220586	2.333014	2.138899	0.254902	0.000000	26515.000000		1
7587.212402	1864.120117	2.642764	3.540132	5645.622559	69304.414062	964.226501	574.935364	119.716904	43.064411	49.802380	186.470596	276.219727	169.454529	1.928566	0.000000	3.880082	3.270474	0.422058	0.549019	3.751712	4.840761	2.984179	2.759619	2.078156	1.634119	1.697250	2.270610	2.441255	2.229053	0.285235	0.000000	26565.000000		1
27853.632812	10958.046875	2.241878	9.232714	28849.332031	99998.000000	4812.969727	2946.968750	685.681641	215.608841	199.129349	939.615173	1173.800537	733.461121	4.324290	0.000000	4.444882	4.039733	0.350612	0.965329	4.460136	4.999991	3.682413	3.469376	2.836123	2.333667	2.299135	2.972950	3.069594	2.865377	0.635915	0.000000	26653.000000		1
12297.583008	3361.374023	1.723810	3.654230	7190.174805	88614.898438	1235.317993	720.965759	196.865875	79.249001	40.649845	212.913666	306.936859	193.208572	1.694846	0.000000	4.089820	3.526517	0.236489	0.562796	3.856740	4.947507	3.091779	2.857915	2.294170	1.898994	1.609059	2.328203	2.487049	2.286026	0.229130	0.000000	26702.000000		1
7720.365234	1879.810181	2.352893	3.799166	4486.929199	50157.511719	733.291504	453.399017	87.414742	37.970074	24.102503	123.337212	173.833435	67.688065	0.180045	0.000000	3.887638	3.274114	0.371602	0.579688	3.651949	4.700336	2.865277	2.656481	1.941585	1.579441	1.382062	2.091094	2.240133	1.830512	0.000000	0.000000	26732.000000		1
20941.861328	3902.869141	1.822490	4.878475	11292.959961	99998.000000	1918.526489	1151.690063	243.362488	88.262772	64.339127	333.512512	430.015045	216.759079	3.142755	0.000000	4.321015	3.591384	0.260665	0.688284	4.052808	4.999991	3.282968	3.061336	2.386254	1.945778	1.808475	2.523112	2.633484	2.335977	0.497311	0.000000	26830.000000		1
9137.950195	1767.080933	1.674470	4.616357	4238.509277	54711.796875	704.159424	430.465271	103.536530	41.346767	28.274801	151.750778	230.124008	139.135208	1.570178	0.000000	3.960849	3.247257	0.223877	0.664299	3.627213	4.738081	2.847671	2.633938	2.015094	1.616442	1.451400	2.181131	2.361962	2.143437	0.195949	0.000000	27032.000000		1
22393.638672	7678.382812	2.679769	8.461780	18576.904297	99998.000000	3097.165283	1891.627075	416.505188	221.063980	122.893158	620.118286	854.618103	447.703369	3.628324	99998.000000	4.350125	3.885270	0.428097	0.927462	4.268973	4.999991	3.490964	3.276835	2.619620	2.344518	2.089528	2.792475	2.931772	2.650990	0.559706	4.999991	27209.000000		1
16238.835938	3044.442627	3.796082	3.870092	10987.015625	99998.000000	1832.884888	1122.166382	268.720093	125.128868	67.947098	333.802399	434.190430	290.593048	1.695006	0.000000	4.210555	3.483508	0.579336	0.587721	4.040880	4.999991	3.263135	3.050057	2.429300	2.097358	1.832171	2.523489	2.637680	2.463285	0.229171	0.000000	27306.000000		1
6423.322754	533.428223	1.976677	3.342773	3287.845215	39133.519531	564.456787	334.634979	71.181938	37.504429	26.600330	105.220253	163.228455	59.910877	1.062404	99998.000000	3.807760	2.727076	0.295936	0.524107	3.516911	4.592549	2.751631	2.524571	1.852370	1.574083	1.424887	2.022099	2.212796	1.777506	0.026290	4.999991	27510.000000		1
13087.923828	2034.459595	2.846291	3.274930	10242.261719	99998.000000	1750.928345	1043.941162	240.180069	101.911400	71.925125	338.125793	445.908630	252.733978	2.780277	99998.000000	4.116871	3.308449	0.454279	0.515202	4.010396	4.999991	3.243268	3.018676	2.380537	2.008223	1.856881	2.529078	2.649246	2.402664	0.444088	4.999991	27593.000000		1
12902.220703	3394.323730	1.412352	2.917217	9068.159180	99998.000000	1515.315308	923.496521	185.998779	56.376911	47.070187	240.383606	311.994171	168.840866	2.460315	0.000000	4.110664	3.530753	0.149943	0.464969	3.957519	4.999991	3.180503	2.965435	2.269510	1.751101	1.672746	2.380905	2.494147	2.227478	0.390991	0.000000	27711.000000		1
16571.740234	3177.509033	2.963473	3.792999	8829.416016	99998.000000	1515.441772	888.206177	223.734497	83.526146	57.573402	254.248093	340.666779	170.277893	0.976371	99998.000000	4.219368	3.502087	0.471801	0.578983	3.945932	4.999991	3.180539	2.948514	2.349733	1.921822	1.760222	2.405258	2.532330	2.231158	0.000000	4.999991	27784.000000		1
17294.939453	5335.602051	4.150712	6.241487	17170.210938	99998.000000	2840.496582	1753.022217	374.205536	188.416443	102.518898	485.599426	617.494019	362.305389	2.686606	0.000000	4.237919	3.727183	0.618123	0.795288	4.234776	4.999991	3.453394	3.243788	2.573110	2.275119	2.010804	2.686278	2.790633	2.559075	0.429204	0.000000	27838.000000		1
13207.770508	3790.581055	2.667434	4.354239	9804.383789	99998.000000	1604.709839	981.621887	194.849121	90.924034	49.231888	266.472046	352.206146	248.765198	1.407651	99998.000000	4.120830	3.578706	0.426094	0.638912	3.991420	4.999991	3.205396	2.991944	2.289698	1.958679	1.692246	2.425652	2.546797	2.395790	0.148495	4.999991	27904.000000		1
17589.675781	5506.317871	3.561718	8.683808	15874.140625	99998.000000	2675.112549	1623.323242	355.888123	115.159142	128.487061	561.505676	712.362183	439.728821	2.523179	99998.000000	4.245258	3.740861	0.551660	0.938710	4.200690	4.999991	3.427342	3.210405	2.551313	2.061298	2.108859	2.749354	2.852701	2.643185	0.401948	4.999991	28057.000000		1
4892.820312	3252.699951	2.812370	3.885511	6850.143066	83904.039062	1172.011963	701.837341	160.468506	51.658791	61.862885	261.741577	368.303253	227.660095	0.055069	0.000000	3.689559	3.512244	0.449072	0.589448	3.835700	4.923783	3.068932	2.846236	2.205390	1.713144	1.791430	2.417873	2.566206	2.357287	0.000000	0.000000	28132.000000		1
8460.591797	3780.823975	1.643633	5.359538	8917.444336	99998.000000	1504.210815	909.086182	232.384384	72.467857	49.204136	263.539398	317.834778	213.934372	1.628907	0.000000	3.927401	3.577586	0.215805	0.729127	3.950240	4.999991	3.177309	2.958605	2.366207	1.860145	1.692002	2.420846	2.502201	2.330281	0.211896	0.000000	28248.000000		1
5996.758789	899.403259	2.300469	5.745005	3442.445312	44059.601562	589.018799	348.727692	63.198143	32.962082	30.239141	107.554642	149.064850	126.840340	0.319176	0.000000	3.777917	2.953954	0.361816	0.759290	3.536867	4.644041	2.770129	2.542486	1.800704	1.518015	1.480569	2.031629	2.173375	2.103257	0.000000	0.000000	28335.000000		1
5230.729980	2430.787842	2.775365	3.709738	5050.923340	63256.746094	841.598572	509.057434	143.683716	78.283791	39.848072	201.244797	285.036133	146.523849	1.427554	0.000000	3.718562	3.385747	0.443320	0.569343	3.703371	4.801107	2.925105	2.706767	2.157408	1.893672	1.600407	2.303725	2.454900	2.165908	0.154593	0.000000	28365.000000		1
11869.433594	3619.297852	1.834825	6.457349	14267.528320	99998.000000	2328.142578	1455.364380	306.239929	131.126740	91.244743	438.868439	577.840210	393.836609	2.653309	0.000000	4.074430	3.558624	0.263595	0.810054	4.154349	4.999991	3.367010	3.162972	2.486062	2.117691	1.960208	2.642334	2.761808	2.595316	0.423788	0.000000	28489.000000		1
15376.616211	6245.477539	1.763899	7.814194	17569.302734	99998.000000	2920.793945	1788.294067	404.635864	186.091293	117.286919	541.566223	710.231262	376.987061	3.628514	0.000000	4.186861	3.795566	0.246474	0.892884	4.244754	4.999991	3.465501	3.252439	2.607064	2.269726	2.069250	2.733652	2.851400	2.576326	0.559729	0.000000	28524.000000		1
5897.295898	2270.584717	1.939672	6.383339	5650.868164	71294.968750	959.277100	578.312012	132.939972	63.361580	38.010162	175.871796	247.140076	160.422256	1.256195	99998.000000	3.770653	3.356138	0.287728	0.805048	3.752115	4.853059	2.981944	2.762162	2.123656	1.801826	1.579900	2.245196	2.392943	2.205265	0.099057	4.999991	28591.000000		1
13398.789062	4902.521484	2.217208	3.947186	12359.945312	99998.000000	2072.898438	1255.485596	295.021301	99.219292	82.625694	416.230713	545.205017	302.224915	5.641724	0.000000	4.127066	3.690419	0.345806	0.596288	4.092017	4.999991	3.316578	3.098812	2.469853	1.996596	1.917115	2.619334	2.736560	2.480330	0.751412	0.000000	28676.000000		1
19450.777344	5052.083008	2.198706	5.060415	14269.893555	99998.000000	2369.054443	1459.212891	333.944244	101.094208	99.327225	464.472717	571.096069	349.239594	3.180864	0.000000	4.288937	3.703470	0.342167	0.704186	4.154421	4.999991	3.374575	3.164119	2.523674	2.004726	1.997068	2.666960	2.756709	2.543123	0.502545	0.000000	28723.000000		1
21484.792969	3466.464600	1.828657	4.613273	13654.005859	99998.000000	2268.755859	1392.745972	311.506958	123.349548	80.855629	393.614594	511.006348	282.646240	3.345599	99998.000000	4.332131	3.539887	0.262132	0.664009	4.135260	4.999991	3.355788	3.143872	2.493468	2.091138	1.907710	2.595071	2.708426	2.451243	0.524474	4.999991	28827.000000		1
9191.280273	1342.138672	2.803118	2.559503	5821.546875	73230.726562	945.505127	594.816223	141.771805	48.130993	37.939240	195.987015	234.925385	141.361664	0.578677	0.000000	3.963376	3.127797	0.447641	0.408156	3.765038	4.864693	2.975664	2.774383	2.151590	1.682425	1.579089	2.292227	2.370930	2.150332	0.000000	0.000000	28873.000000		1
5181.202148	1757.798950	1.511032	2.343642	74.302689	1862.510376	0.000000	6.741053	3.139246	6.969250	4.061284	2.399149	0.000000	8.372351	1.437214	0.000000	3.714431	3.244969	0.179274	0.369891	1.871005	3.270099	0.000000	0.828728	0.496825	0.843186	0.608663	0.380057	0.000000	0.922847	0.157522	0.000000	28909.000000		1
11095.896484	4573.884766	1.742312	5.088169	11214.179688	99998.000000	1852.864380	1136.764771	234.345642	89.770721	83.883858	398.715088	512.659241	258.694855	1.786317	99998.000000	4.045162	3.660285	0.241126	0.706562	4.049767	4.999991	3.267844	3.055670	2.369857	1.953135	1.923678	2.600663	2.709829	2.412788	0.251959	4.999991	28954.000000		1
4330.709961	1539.439331	1.575791	2.695188	2106.788818	26945.185547	364.827881	218.353378	64.561157	45.577660	18.104630	75.782883	94.094124	37.448925	0.753386	0.000000	3.636559	3.187363	0.197498	0.430589	3.323621	4.430481	2.562088	2.339160	1.809971	1.658752	1.257790	1.879571	1.973562	1.573439	0.000000	0.000000	29008.000000		1
8154.392090	2210.652100	1.859494	2.994310	5326.696289	66119.515625	888.826050	542.426575	123.633255	60.102070	44.603199	203.440414	272.725861	167.866409	1.037602	0.000000	3.911391	3.344520	0.269395	0.476297	3.726458	4.820330	2.948817	2.734341	2.092135	1.778889	1.649366	2.308437	2.435726	2.224964	0.016031	0.000000	29078.000000		1
5691.958984	1405.993652	1.319840	3.558635	3056.157715	36247.691406	522.471680	308.725433	67.669563	26.069927	21.311718	99.524582	134.330750	89.496269	0.280536	0.000000	3.755262	3.147983	0.120521	0.551283	3.485176	4.559280	2.718063	2.489573	1.830393	1.416140	1.328618	1.997930	2.128175	1.951805	0.000000	0.000000	29140.000000		1
7160.561523	911.565491	2.180203	4.070535	4068.940918	53614.281250	702.225891	412.783112	91.929337	51.476852	28.524584	160.419174	209.700409	152.447708	0.279057	0.000000	3.854947	2.959788	0.338497	0.609652	3.609481	4.729280	2.846477	2.615722	1.963454	1.711612	1.455219	2.205256	2.321599	2.183121	0.000000	0.000000	29191.000000		1
7704.249512	3861.593262	2.550252	4.055117	9778.375000	99998.000000	1614.451294	989.830811	226.947754	62.007820	57.437717	262.074615	373.394501	185.536224	1.263593	99998.000000	3.886730	3.586766	0.406583	0.608003	3.990267	4.999991	3.208025	2.995561	2.355926	1.792446	1.759197	2.418425	2.572168	2.268429	0.101607	4.999991	29218.000000		1
6815.876953	3421.263184	2.044519	3.959521	6222.321777	76108.617188	1050.740845	634.127686	125.483498	50.240273	31.669996	157.634552	246.415390	186.131393	1.464345	99998.000000	3.833522	3.534187	0.310591	0.597643	3.793952	4.881434	3.021496	2.802177	2.098587	1.701052	1.500648	2.197651	2.391668	2.269820	0.165643	4.999991	29327.000000		1
10741.106445	2412.593750	2.359060	2.756862	5821.028809	65152.726562	945.548340	593.443909	117.999260	59.531578	29.736492	166.207352	200.893250	167.258911	2.476058	0.000000	4.031049	3.382484	0.372739	0.440415	3.765000	4.813932	2.975684	2.773380	2.071879	1.774747	1.473290	2.220650	2.302965	2.223389	0.393761	0.000000	29364.000000		1
6706.459473	1373.272095	2.248045	3.755994	4072.749268	47102.109375	681.290405	414.226288	97.196365	45.913788	29.508297	130.414398	189.249054	117.104980	0.423817	99998.000000	3.826493	3.137757	0.351805	0.574725	3.609888	4.673040	2.833332	2.617238	1.987650	1.661943	1.469944	2.115325	2.277034	2.068575	0.000000	4.999991	29583.000000		1
2509.006836	581.827515	2.787700	4.625608	1727.954468	23630.689453	292.412445	175.020676	39.672298	19.717426	15.054812	63.506516	73.578003	67.533882	0.239493	99998.000000	3.399502	2.764794	0.445246	0.665169	3.237532	4.373477	2.465996	2.243089	1.598487	1.294850	1.177675	1.802818	1.866748	1.829522	0.000000	4.999991	29658.000000		1
10776.500977	1428.233643	3.046734	4.240141	7076.989258	99830.601562	1235.037354	718.282959	224.807632	103.829483	54.172039	300.171143	385.575287	202.527634	2.375673	0.000000	4.032478	3.154799	0.483835	0.627380	3.849849	4.999264	3.091680	2.856296	2.351811	2.016321	1.733775	2.477369	2.586109	2.306484	0.375787	0.000000	29729.000000		1
5382.298828	1403.619141	2.402232	4.582436	3394.838623	47832.386719	564.213196	344.370361	110.918999	27.889334	42.589516	173.040909	243.519760	143.097809	0.346894	0.000000	3.730968	3.147249	0.380615	0.661096	3.530819	4.679722	2.751443	2.537026	2.045006	1.445438	1.629303	2.238149	2.386534	2.155633	0.000000	0.000000	29773.000000		1
9052.071289	2363.297119	2.291218	2.491661	4432.041992	54982.976562	722.396667	448.983124	104.282791	34.084564	24.793259	126.997612	159.154846	86.671562	0.042737	99998.000000	3.956748	3.373518	0.360066	0.396489	3.646604	4.740228	2.858776	2.652230	2.018213	1.532558	1.394334	2.103796	2.201820	1.937877	0.000000	4.999991	29807.000000		1
7963.070801	2170.813232	1.976677	2.587257	6815.691895	88205.718750	1149.241577	696.931152	167.669037	78.996132	53.650887	239.051422	300.473328	189.989151	2.225237	0.000000	3.901081	3.336622	0.295936	0.412840	3.833510	4.945497	3.060411	2.843190	2.224453	1.897606	1.729577	2.378491	2.477806	2.278729	0.347376	0.000000	29867.000000		1
29465.914062	6660.530273	2.750695	7.200530	22603.912109	99998.000000	3800.427490	2294.307861	495.578400	196.576004	120.950401	589.564575	793.085205	476.268036	2.525636	99998.000000	4.469320	3.823509	0.439442	0.857364	4.354184	4.999991	3.579833	3.360652	2.695112	2.293530	2.082607	2.770531	2.899320	2.677851	0.402371	4.999991	29947.000000		1
18738.677734	4492.948730	2.719858	8.480282	17729.033203	99998.000000	2943.181885	1818.030518	410.732422	211.291611	125.005516	597.073486	801.445190	436.944183	4.322850	0.000000	4.272739	3.652531	0.434546	0.928410	4.248685	4.999991	3.468817	3.259601	2.613559	2.324882	2.096929	2.776028	2.903874	2.640426	0.635770	0.000000	30008.000000		1
8658.142578	2250.753174	1.831741	1.942755	5055.814453	59930.019531	859.536682	515.409912	104.612755	43.647240	24.549644	133.137344	163.234634	114.132256	1.672581	0.000000	3.937425	3.352328	0.262864	0.288418	3.703791	4.777645	2.934264	2.712153	2.019585	1.639957	1.390045	2.124300	2.212812	2.057408	0.223387	0.000000	30061.000000		1
18040.679688	3988.920898	2.414567	6.605369	15284.217773	99998.000000	2577.697266	1559.921631	366.767548	139.943146	113.049866	424.183685	580.291809	398.212433	1.134037	99998.000000	4.256253	3.600855	0.382839	0.819897	4.184243	4.999991	3.411232	3.193103	2.564391	2.145952	2.053270	2.627554	2.763646	2.600115	0.054627	4.999991	30163.000000		1
7472.151855	1941.444824	2.815454	2.756862	3679.763672	47197.593750	622.650024	373.881744	95.602066	41.550297	24.133339	108.852898	146.144547	74.108406	0.087099	0.000000	3.873446	3.288125	0.449548	0.440415	3.565820	4.673920	2.794244	2.572734	1.980467	1.618574	1.382617	2.036840	2.164783	1.869867	0.000000	0.000000	30250.000000		1
7362.589844	1497.167480	2.719858	2.050686	4111.030762	47074.449219	688.336731	417.599915	79.215080	26.732931	25.366835	111.834869	134.941330	114.462212	0.257339	99998.000000	3.867031	3.175270	0.434546	0.311899	3.613951	4.672785	2.837801	2.620760	1.898808	1.427047	1.404266	2.048577	2.130145	2.058662	0.000000	4.999991	30283.000000		1
15139.149414	4737.036133	2.254213	4.070535	11647.247070	99998.000000	1910.749268	1184.519531	247.762985	139.896896	85.561417	409.141205	556.651855	304.657959	3.623486	0.000000	4.180101	3.675507	0.352995	0.609652	4.066223	4.999991	3.281204	3.073542	2.394037	2.145808	1.932278	2.611873	2.745584	2.483813	0.559127	0.000000	30397.000000		1
9317.072266	2628.794678	2.248045	3.570970	9324.683594	99998.000000	1564.192505	943.408203	197.846512	85.320885	49.463169	277.888031	372.247345	207.329010	1.868302	99998.000000	3.969280	3.419757	0.351805	0.552786	3.969634	4.999991	3.194290	2.974700	2.296328	1.931055	1.694282	2.443870	2.570832	2.316660	0.271447	4.999991	30431.000000		1
7151.307129	2369.396729	3.250261	6.469684	8667.636719	99998.000000	1423.888672	883.756348	191.120880	96.934242	71.265205	292.933594	406.467590	215.676682	1.504672	0.000000	3.854385	3.374638	0.511918	0.810883	3.937901	4.999991	3.153476	2.946332	2.281308	1.986477	1.852877	2.466769	2.609026	2.333803	0.177442	0.000000	30521.000000		1
7507.670410	1725.018799	2.507080	2.911049	3642.875977	45457.027344	604.388123	369.786530	78.715515	36.360363	24.827181	96.878738	123.442062	88.645157	0.611349	99998.000000	3.875505	3.236794	0.399168	0.464050	3.561444	4.657601	2.781316	2.567951	1.896060	1.560628	1.394927	1.986228	2.091463	1.947655	0.000000	4.999991	30597.000000		1
17525.685547	5506.786621	2.759946	5.967034	14301.455078	99998.000000	2365.295410	1450.476562	315.087189	156.382553	97.942627	444.234161	581.028809	376.549164	2.225947	99998.000000	4.243675	3.740898	0.440901	0.775759	4.155380	4.999991	3.373885	3.161511	2.498431	2.194188	1.990972	2.647612	2.764198	2.575822	0.347515	4.999991	30659.000000		1
14750.284180	5355.427246	2.229543	6.784225	14588.872070	99998.000000	2449.478516	1496.205322	363.372345	108.418083	102.293785	464.787262	591.035522	320.307953	1.851128	99998.000000	4.168800	3.728794	0.348216	0.831500	4.164021	4.999991	3.389074	3.174991	2.560352	2.035102	2.009849	2.667254	2.771614	2.505568	0.267436	4.999991	30734.000000		1
7298.022461	2374.938232	1.344510	5.217686	10466.027344	99998.000000	1733.215332	1065.854248	307.818817	124.623131	95.262856	496.287659	672.569580	318.639648	3.118350	0.000000	3.863205	3.375652	0.128564	0.717478	4.019782	4.999991	3.238853	3.027698	2.488295	2.095599	1.978924	2.695734	2.827737	2.503300	0.493925	0.000000	30867.000000		1
6607.335938	1316.589966	2.235711	1.686805	4138.651855	49351.835938	705.109192	415.068146	79.905838	34.155491	21.034182	96.012207	152.765335	75.119873	1.133024	99998.000000	3.820026	3.119451	0.349416	0.227065	3.616859	4.693303	2.848256	2.618119	1.902578	1.533460	1.322926	1.982327	2.184025	1.875755	0.054239	4.999991	30921.000000		1
9625.998047	1928.227905	2.359060	5.711084	7399.591309	85495.531250	1196.021851	757.461853	164.798080	58.026711	36.104412	231.067627	318.781494	184.034439	1.832010	0.000000	3.983446	3.285158	0.372739	0.756719	3.869208	4.931943	3.077739	2.879361	2.216952	1.763628	1.557560	2.363739	2.503493	2.264899	0.262928	0.000000	30972.000000		1
13815.889648	3377.847168	2.525582	4.267894	7844.220215	96695.312500	1287.044678	782.868774	161.782181	56.935070	45.145935	240.059814	284.481079	147.532227	1.734356	0.000000	4.140379	3.528640	0.402361	0.630214	3.894550	4.985405	3.109594	2.893689	2.208931	1.755380	1.654619	2.380319	2.454053	2.168887	0.239138	0.000000	31045.000000		1
15815.040039	7164.135742	2.260381	6.346334	18560.437500	99998.000000	3099.644775	1905.704346	467.038391	180.108841	133.689331	596.879211	823.318176	449.649200	4.176057	99998.000000	4.199070	3.855164	0.354182	0.802523	4.268588	4.999991	3.491312	3.280056	2.669353	2.255535	2.126097	2.775887	2.915568	2.652874	0.620766	4.999991	31126.000000		1
4712.541992	1636.034424	1.211909	3.438369	2967.056152	35036.988281	523.051453	300.504181	60.755821	49.990490	19.760597	88.558807	138.379700	75.989487	0.776992	0.000000	3.673255	3.213792	0.083470	0.536352	3.472326	4.544527	2.718544	2.477850	1.783588	1.698887	1.295800	1.947232	2.141072	1.880754	0.000000	0.000000	31404.000000		1
10604.684570	2376.930420	3.012813	4.835302	5405.513184	66198.234375	872.395874	543.965332	116.411140	52.920040	32.730804	146.752045	217.619446	169.772156	1.241339	99998.000000	4.025498	3.376016	0.478972	0.684424	3.732837	4.820847	2.940714	2.735571	2.065995	1.723620	1.514957	2.166584	2.337698	2.229867	0.093890	4.999991	31437.000000		1
14909.081055	4698.837891	2.661267	8.017721	13986.121094	99998.000000	2397.822754	1422.426880	317.597351	160.709045	116.124352	501.508423	732.523621	397.006683	2.002449	99998.000000	4.173451	3.671990	0.425088	0.904051	4.145697	4.999991	3.379817	3.153030	2.501877	2.206040	2.064923	2.700278	2.864822	2.598798	0.301561	4.999991	31479.000000		1
10041.640625	3032.483887	1.791652	2.870961	7953.720703	94224.687500	1338.539917	809.422852	170.370392	80.189545	44.794388	206.884949	275.340851	146.092117	1.492267	99998.000000	4.001805	3.481798	0.253254	0.458027	3.900570	4.974164	3.126631	2.908175	2.231394	1.904118	1.651224	2.315729	2.439871	2.164627	0.173847	4.999991	31602.000000		1
6982.479004	1483.873535	2.661267	2.963473	3361.460205	44245.945312	564.339600	343.775208	66.997307	57.329788	22.024061	123.768936	150.131821	88.435463	0.254623	99998.000000	3.844010	3.171397	0.425088	0.471801	3.526528	4.645874	2.751540	2.536275	1.826057	1.758380	1.342897	2.092612	2.176473	1.946626	0.000000	4.999991	31667.000000		1
10757.900391	1971.785767	3.725156	5.563065	6252.896973	77001.664062	1047.826660	634.873962	146.027359	71.894287	55.198925	234.808197	339.886597	235.224503	0.788191	99998.000000	4.031727	3.294860	0.571145	0.745314	3.796081	4.886500	3.020289	2.802687	2.164434	1.856694	1.741931	2.370713	2.531334	2.371483	0.000000	4.999991	31742.000000		1
12609.558594	5625.010742	2.217208	7.330047	11852.476562	99998.000000	1964.890503	1203.552368	277.191101	146.708878	88.037659	393.346283	512.708557	297.497528	3.331115	0.000000	4.100700	3.750123	0.345806	0.865107	4.073809	4.999991	3.293338	3.080465	2.442779	2.166456	1.944669	2.594775	2.709871	2.473483	0.522590	0.000000	31784.000000		1
8670.289062	2495.592773	1.955090	2.078440	6401.896973	78596.437500	1044.369751	641.596497	137.380554	65.412270	31.306116	177.722031	187.688675	84.361839	0.565952	0.000000	3.938034	3.397174	0.291167	0.317737	3.806309	4.895403	3.018854	2.807262	2.137925	1.815659	1.495629	2.249741	2.273438	1.926146	0.000000	0.000000	31817.000000		1
7463.477539	889.584595	2.229543	5.532228	4306.046387	51724.191406	719.053894	439.355682	92.610840	45.685589	29.054987	116.833611	172.097290	129.973419	0.875072	0.000000	3.872941	2.949187	0.348216	0.742900	3.634079	4.713694	2.856761	2.642816	1.966662	1.659779	1.463221	2.067568	2.235774	2.113855	0.000000	0.000000	31884.000000		1
7568.309082	3193.189941	1.683721	3.318103	6055.035156	70527.335938	1024.707886	608.961304	130.892380	66.664261	34.103065	164.116577	210.841385	132.536011	2.297351	0.000000	3.878999	3.504225	0.226270	0.520890	3.782117	4.848358	3.010600	2.784590	2.116914	1.823893	1.532793	2.215153	2.323956	2.122334	0.361227	0.000000	31923.000000		1
8634.751953	1862.716919	2.636597	4.089037	4932.970703	58799.683594	811.162048	490.326782	120.950401	58.402927	22.983105	146.274063	176.223328	121.693581	2.011246	0.000000	3.936250	3.270147	0.421044	0.611621	3.693109	4.769375	2.909108	2.690486	2.082607	1.766435	1.361409	2.165167	2.246063	2.085268	0.303465	0.000000	31946.000000		1
13514.083984	2142.189941	2.386814	4.064368	7714.780273	91565.132812	1298.901611	774.912720	166.071671	41.183331	40.828701	187.876785	281.344910	158.149536	2.964941	0.000000	4.130786	3.330858	0.377819	0.608993	3.887324	4.961730	3.113576	2.889253	2.220296	1.614721	1.610966	2.273873	2.449239	2.199068	0.472016	0.000000	31989.000000		1
12966.513672	4835.548828	1.514116	4.856888	10612.452148	99998.000000	1773.492065	1082.244263	257.236237	99.925468	58.967251	298.191376	376.243866	267.791870	2.391980	0.000000	4.112823	3.684446	0.180159	0.686358	4.025816	4.999991	3.248829	3.034325	2.410332	1.999676	1.770611	2.474495	2.575469	2.427797	0.378758	0.000000	32105.000000		1
6054.267090	1767.648438	1.871829	2.790784	2802.686768	35952.050781	470.072815	286.078430	68.529922	54.273804	19.723593	80.605850	93.215256	101.899063	1.004098	99998.000000	3.782062	3.247396	0.272266	0.445726	3.447575	4.555724	2.672165	2.456485	1.835880	1.734590	1.294986	1.906367	1.969487	2.008170	0.001776	4.999991	32185.000000		1
11049.473633	2613.551758	3.873176	4.508426	5657.340820	67512.343750	967.923889	573.075867	135.675247	48.504128	29.400366	145.715912	187.250778	96.773888	1.627549	99998.000000	4.043342	3.417231	0.588067	0.654025	3.752612	4.829383	2.985841	2.758212	2.132501	1.685779	1.468353	2.163507	2.272424	1.985758	0.211534	4.999991	32217.000000		1
10546.336914	3790.433105	2.812370	4.841470	8009.789551	94783.835938	1307.825928	812.737854	187.491318	86.674644	41.106239	224.684296	302.712128	153.150803	1.802306	0.000000	4.023102	3.578689	0.449072	0.684977	3.903621	4.976734	3.116550	2.909950	2.272981	1.937892	1.613908	2.351573	2.481030	2.185119	0.255829	0.000000	32282.000000		1
6819.540039	861.516418	1.729977	3.823836	4280.149414	50640.250000	722.014282	436.552551	96.298996	32.440933	33.205700	151.371490	203.884476	121.727501	1.069157	99998.000000	3.833755	2.935264	0.238040	0.582499	3.631459	4.704496	2.858546	2.640037	1.983622	1.511093	1.521213	2.180044	2.309384	2.085389	0.029041	4.999991	32347.000000		1
18727.970703	2751.120605	0.801772	1.726894	9503.774414	99998.000000	1550.281860	967.526123	199.206436	81.500130	55.584393	281.150635	387.767822	206.810944	2.837296	0.000000	4.272491	3.439510	0.000000	0.237266	3.977896	4.999991	3.190411	2.985663	2.299303	1.911158	1.744953	2.448939	2.588572	2.315573	0.452905	0.000000	32407.000000		1
5580.136230	3946.451660	1.770066	3.789915	5384.204590	65167.089844	928.920776	546.614258	143.911926	38.848942	38.562153	163.891464	186.538437	159.312119	1.052608	0.000000	3.746645	3.596207	0.247989	0.578629	3.731122	4.814028	2.967979	2.737681	2.158097	1.589379	1.586161	2.214556	2.270768	2.202249	0.022266	0.000000	32440.000000		1
5069.037598	1280.886353	1.689889	3.182418	3003.148438	37583.171875	524.469971	305.567688	71.777100	35.725113	9.719945	78.348549	104.020676	55.451790	0.462607	0.000000	3.704926	3.107511	0.227858	0.502757	3.477577	4.574994	2.719721	2.485107	1.855986	1.552974	0.987664	1.894031	2.017120	1.743916	0.000000	0.000000	32503.000000		1
7012.681152	1492.156372	2.343642	3.675817	5809.063965	79658.531250	941.705994	590.369446	172.849731	65.529449	53.120483	255.271896	342.079132	218.735764	0.731534	0.000000	3.845884	3.173814	0.369891	0.565354	3.764106	4.901232	2.973915	2.771124	2.237669	1.816437	1.725262	2.407003	2.534127	2.339920	0.000000	0.000000	32537.000000		1
9145.018555	1325.135010	3.500043	3.268763	5614.008301	62763.042969	908.068542	572.656433	104.100853	54.609928	37.137466	158.331482	227.965393	111.298302	0.457948	0.000000	3.961185	3.122260	0.544073	0.514383	3.749273	4.797704	2.958119	2.757894	2.017454	1.737272	1.569812	2.199567	2.357869	2.046489	0.000000	0.000000	32679.000000		1
9562.082031	3872.102783	1.884164	4.045865	9011.356445	99998.000000	1496.680298	917.985840	205.537354	104.779274	49.786961	226.728806	324.298309	185.483795	1.044643	0.000000	3.980552	3.587947	0.275119	0.607011	3.954790	4.999991	3.175129	2.962836	2.312891	2.020275	1.697116	2.355507	2.510945	2.268306	0.018968	0.000000	32917.000000		1
8533.112305	2326.600830	2.359060	4.113708	5487.534668	67884.671875	924.736145	554.357544	120.679031	43.493050	35.580177	159.737671	252.663055	169.460693	1.277870	99998.000000	3.931108	3.366722	0.372739	0.614233	3.739377	4.831772	2.966018	2.743790	2.081632	1.638420	1.551208	2.203407	2.402542	2.229069	0.106487	4.999991	32975.000000		1
6739.415527	1698.443115	2.522498	3.854673	4470.193848	52432.253906	713.654236	451.702972	102.676163	26.267286	29.998611	133.140427	192.718246	108.112801	1.367217	99998.000000	3.828622	3.230051	0.401831	0.585988	3.650326	4.719598	2.853488	2.654853	2.011470	1.419415	1.477101	2.124310	2.284923	2.033877	0.135837	4.999991	33053.000000		1
12569.328125	3016.278809	2.130863	2.738360	7775.964844	95845.492188	1332.847412	792.453003	182.591248	71.104851	42.154709	219.778061	269.065460	138.404358	1.613632	0.000000	4.099312	3.479471	0.328556	0.437491	3.890754	4.981572	3.124780	2.898973	2.261480	1.851899	1.624846	2.341984	2.429858	2.141150	0.207804	0.000000	33120.000000		1
6433.049316	2970.448242	2.901798	3.922516	6654.692871	80591.820312	1113.328369	673.793823	148.229156	95.981369	37.566105	182.578918	250.226898	130.229370	1.529274	0.000000	3.808417	3.472822	0.462667	0.593565	3.823128	4.906291	3.046623	2.828527	2.170934	1.982187	1.574796	2.261451	2.398334	2.114709	0.184485	0.000000	33207.000000		1
24520.890625	8812.323242	2.118529	9.423905	28367.945312	99998.000000	4816.809082	2887.326172	646.391724	262.395325	189.458740	886.648926	1132.950195	658.088379	3.471292	0.000000	4.389536	3.945091	0.326034	0.974231	4.452828	4.999991	3.682760	3.460496	2.810496	2.418956	2.277515	2.947752	3.054211	2.818284	0.540491	0.000000	33271.000000		1
10118.157227	3026.794434	2.038351	3.863925	9281.282227	99998.000000	1543.090576	937.299316	203.594604	80.908051	64.783180	300.676849	392.122040	249.351120	2.209846	99998.000000	4.005101	3.480983	0.309279	0.587029	3.967608	4.999991	3.188391	2.971878	2.308766	1.907992	1.811462	2.478100	2.593421	2.396811	0.344362	4.999991	33417.000000		1
9435.624023	3851.238037	1.942755	5.060415	7425.420898	92964.421875	1267.977905	753.949463	171.141327	59.929379	66.981888	239.859375	300.288300	194.802856	1.483285	0.000000	3.974771	3.585600	0.288418	0.704186	3.870721	4.968317	3.103112	2.877342	2.233355	1.777640	1.825957	2.379957	2.477538	2.289595	0.171225	0.000000	33455.000000		1
7089.647949	1132.996460	1.581958	3.817669	3541.892822	42655.757812	597.961609	355.413239	89.570274	29.261597	24.077831	92.502914	147.538391	78.511986	2.281683	0.000000	3.850625	3.054229	0.199195	0.581798	3.549235	4.629978	2.776673	2.550734	1.952164	1.466298	1.381617	1.966155	2.168905	1.894936	0.358255	0.000000	33481.000000		1
13787.775391	3939.692139	2.334390	3.786831	10380.342773	99998.000000	1726.619263	1052.301147	256.622559	99.126785	67.839172	367.624817	486.903839	241.515335	1.538411	0.000000	4.139494	3.595462	0.368173	0.578276	4.016212	4.999991	3.237197	3.022140	2.409295	1.996191	1.831481	2.565405	2.687443	2.382945	0.187073	0.000000	33510.000000		1
14898.245117	2553.665527	1.847160	4.317234	9788.178711	99998.000000	1640.419556	1000.087341	235.906021	111.551163	67.330353	304.075134	422.151489	224.548599	2.455050	0.000000	4.173135	3.407164	0.266504	0.635206	3.990702	4.999991	3.214955	3.000038	2.372739	2.047474	1.828211	2.482981	2.625468	2.351310	0.390060	0.000000	33578.000000		1
19075.156250	3562.982666	2.877128	2.423819	8466.364258	99998.000000	1386.738770	864.035828	187.997055	60.845249	58.899410	310.106934	383.123688	225.066666	2.830346	99998.000000	4.280468	3.551814	0.458959	0.384500	3.927697	4.999991	3.141995	2.936532	2.274151	1.784227	1.770111	2.491512	2.583339	2.352311	0.451840	4.999991	33625.000000		1
13152.395508	3544.837891	2.463907	4.422081	9109.882812	99998.000000	1521.584595	926.358215	230.164093	74.629562	60.398106	293.004517	364.735382	235.711746	1.956636	0.000000	4.119005	3.549596	0.391624	0.645627	3.959513	4.999991	3.182296	2.966779	2.362038	1.872911	1.781023	2.466874	2.561978	2.372381	0.291510	0.000000	33656.000000		1
15374.306641	4607.602051	1.594293	8.739316	15240.706055	99998.000000	2539.276855	1555.397705	367.973297	139.588516	128.912613	578.996643	759.968933	447.188385	2.463986	0.000000	4.186796	3.663475	0.202568	0.941477	4.183005	4.999991	3.404710	3.191841	2.565816	2.144850	2.110295	2.762676	2.880796	2.650491	0.391638	0.000000	33820.000000		1
9912.024414	3048.895508	3.231758	3.287266	5296.888672	69199.851562	915.777893	541.519958	122.658791	76.757339	37.035702	159.312119	196.107285	157.360107	0.394467	99998.000000	3.996162	3.484143	0.509439	0.516835	3.724021	4.840105	2.961790	2.733614	2.088699	1.885120	1.568621	2.202249	2.292494	2.196895	0.000000	4.999991	33888.000000		1
9165.778320	3358.299316	2.291218	2.830872	7755.621582	98760.476562	1323.312500	789.400085	157.353943	78.160446	47.039352	216.867004	263.912537	140.553726	2.294130	0.000000	3.962169	3.526119	0.360066	0.451920	3.889617	4.994583	3.121662	2.897297	2.196878	1.892987	1.672461	2.336194	2.421460	2.147842	0.360618	0.000000	33975.000000		1
15270.076172	4374.934082	1.446273	8.261336	14843.264648	99998.000000	2453.872803	1511.130615	364.723022	135.699921	124.108147	633.042236	831.169373	413.418365	2.414698	0.000000	4.183841	3.640971	0.160250	0.917050	4.171529	4.999991	3.389852	3.179302	2.561963	2.132580	2.093800	2.801433	2.919689	2.616390	0.382863	0.000000	34015.000000		1
13479.472656	1886.076294	2.248045	3.802250	9253.193359	99998.000000	1526.025146	937.456604	192.671997	71.989883	55.794086	259.539795	368.321747	141.105713	1.860779	99998.000000	4.129673	3.275559	0.351805	0.580041	3.966292	4.999991	3.183562	2.971951	2.284819	1.857271	1.746588	2.414204	2.566227	2.149545	0.269695	4.999991	34159.000000		1
11391.451172	2441.250977	2.796951	5.674079	6752.768066	80964.929688	1124.436035	688.759216	163.283966	81.759163	46.666218	197.451797	285.578888	144.343643	0.707852	99998.000000	4.056579	3.387612	0.446685	0.753895	3.829482	4.908297	3.050935	2.838068	2.212944	1.912536	1.669003	2.295461	2.455726	2.159398	0.000000	4.999991	34281.000000		1
11574.504883	2759.718018	3.265679	3.333522	1112.341553	15058.565430	161.979538	108.322495	34.075314	15.511206	14.401060	23.510424	38.176685	22.782661	0.047237	0.000000	4.063502	3.440865	0.513974	0.522903	3.046238	4.177783	2.209460	2.034719	1.532440	1.190646	1.158394	1.371260	1.581798	1.357605	0.000000	0.000000	34321.000000		1
9307.293945	3549.864258	2.645848	2.590341	8517.625977	99998.000000	1426.614624	869.888794	215.528671	102.201271	68.770454	314.673950	448.828918	247.266510	2.732120	99998.000000	3.968823	3.550212	0.422565	0.413357	3.930319	4.999991	3.154307	2.939464	2.333505	2.009456	1.837402	2.497861	2.652081	2.393165	0.436500	4.999991	34376.000000		1
3475.805176	1083.191040	2.063021	3.863925	2684.613525	33666.050781	452.763763	271.711304	59.972549	25.558027	24.145674	91.250916	120.629692	72.017632	0.252547	0.000000	3.541055	3.034705	0.314504	0.587029	3.428882	4.527192	2.655872	2.434108	1.777953	1.407527	1.382839	1.960237	2.081454	1.857439	0.000000	0.000000	34536.000000		1
7622.703125	3913.051758	2.599592	3.515462	6241.178711	76316.835938	1007.787415	631.913574	151.547256	69.630821	40.677597	192.298859	243.436508	132.474335	1.810386	99998.000000	3.882109	3.592516	0.414905	0.545982	3.795267	4.882620	3.003369	2.800658	2.180548	1.842802	1.609355	2.283977	2.386386	2.122132	0.257771	4.999991	34572.000000		1
7551.317383	1579.256592	1.107062	2.615010	3526.409424	44305.121094	594.871704	358.978027	103.585869	13.071969	25.400757	103.588951	138.136078	121.486969	0.787969	0.000000	3.878023	3.198453	0.044172	0.417473	3.547333	4.646454	2.774423	2.555068	2.015301	1.116341	1.404847	2.015313	2.140307	2.084530	0.000000	0.000000	34648.000000		1
8386.418945	1684.057495	1.594293	2.886379	4849.256348	55996.175781	807.970398	495.791168	139.776627	56.629780	28.256298	118.825706	161.285706	122.381256	0.758960	0.000000	3.923577	3.226357	0.202568	0.460353	3.685675	4.748158	2.907395	2.695299	2.145435	1.753045	1.451115	2.074910	2.207596	2.087715	0.000000	0.000000	34728.000000		1
11462.250977	1851.834473	2.130863	4.545431	6590.041992	79384.562500	1107.598755	668.671753	137.608765	77.633125	49.308983	206.474808	297.997101	182.063934	0.762637	0.000000	4.059270	3.267602	0.328556	0.657575	3.818888	4.899736	3.044383	2.825213	2.138646	1.890047	1.692926	2.314867	2.474212	2.260224	0.000000	0.000000	34839.000000		1
2373.498291	1148.769775	3.620309	3.894762	1928.169312	28410.207031	329.198364	195.576874	59.732021	23.892807	19.788351	83.544647	106.018936	79.390854	1.223450	99998.000000	3.375389	3.060233	0.558746	0.590481	3.285145	4.453475	2.517458	2.291317	1.776207	1.378267	1.296410	1.921919	2.025383	1.899770	0.087586	4.999991	34939.000000		1
7859.333984	1498.481201	2.944971	4.240141	6092.351562	71216.531250	991.921570	617.555664	127.759300	46.709393	42.512421	192.089172	239.304291	150.060898	1.420916	0.000000	3.895386	3.175651	0.469081	0.627380	3.784785	4.852581	2.996477	2.790676	2.106393	1.669404	1.628516	2.283503	2.378951	2.176268	0.152568	0.000000	34983.000000		1
12065.167969	4967.335938	2.297385	8.332262	11365.963867	99998.000000	1947.707886	1160.645264	258.281616	120.934982	77.247658	345.569946	487.705627	281.859894	1.183094	99998.000000	4.081533	3.696124	0.361234	0.920763	4.055606	4.999991	3.289524	3.064699	2.412093	2.082552	1.887885	2.538536	2.688158	2.450033	0.073019	4.999991	35183.000000		1
19846.949219	5943.178711	2.870961	7.012422	15034.792969	99998.000000	2547.655518	1528.803589	341.126251	111.837952	109.219856	513.263672	639.635254	399.134460	3.403911	0.000000	4.297694	3.774019	0.458027	0.845868	4.177097	4.999991	3.406141	3.184352	2.532915	2.048589	2.038302	2.710340	2.805932	2.601119	0.531978	0.000000	35221.000000		1
9156.120117	3263.079834	1.347594	3.820752	9724.437500	99998.000000	1639.025635	991.992493	234.108200	104.177948	72.948921	376.098938	442.297577	281.107452	2.021965	0.000000	3.961711	3.513628	0.129559	0.582149	3.987864	4.999991	3.214586	2.996508	2.369417	2.017776	1.863019	2.575302	2.645715	2.448872	0.305774	0.000000	35330.000000		1
11041.274414	2445.790283	3.018980	5.593902	6867.662109	87569.265625	1203.700439	701.285339	143.042313	74.586388	49.595772	259.875916	361.762634	172.112717	0.214485	99998.000000	4.043019	3.388419	0.479860	0.747715	3.836809	4.942352	3.080518	2.845895	2.155464	1.872660	1.695445	2.414766	2.558424	2.235813	0.000000	4.999991	35381.000000		1
10089.394531	1772.381958	1.566539	2.692104	6043.486328	71527.921875	1060.223267	618.542480	133.149673	59.106022	40.255127	164.720993	205.050125	124.083481	1.034581	99998.000000	4.003865	3.248557	0.194941	0.430092	3.781287	4.854475	3.025397	2.791369	2.124340	1.771632	1.604821	2.216749	2.311860	2.093714	0.014765	4.999991	35430.000000		1
9462.872070	3597.631592	2.494745	4.835302	5367.333496	61340.781250	887.944092	547.271118	118.912048	55.750912	28.247047	141.796478	181.089478	134.743958	1.172981	99998.000000	3.976023	3.556017	0.397026	0.684424	3.729759	4.787749	2.948386	2.738203	2.075226	1.746252	1.450973	2.151665	2.257893	2.129509	0.069291	4.999991	35473.000000		1
5472.569336	2575.088379	0.323793	3.213256	6078.113770	75740.398438	1011.780823	620.349548	117.761818	79.887337	45.984711	233.291000	311.839996	158.464081	1.260732	0.000000	3.738191	3.410792	0.000000	0.506945	3.783769	4.879328	3.005086	2.792636	2.071004	1.902478	1.662614	2.367898	2.493932	2.199931	0.100623	0.000000	35512.000000		1
12443.274414	1271.277466	2.087691	3.577137	7113.876953	86041.734375	1194.156250	720.577209	151.211136	76.199188	54.933723	246.538742	353.658569	227.462738	0.523434	99998.000000	4.094934	3.104240	0.319666	0.553536	3.852106	4.934709	3.077061	2.857681	2.179584	1.881950	1.739839	2.391885	2.548584	2.356910	0.000000	4.999991	35544.000000		1
13538.116211	7055.612793	1.862578	5.772759	13356.511719	99998.000000	2241.597412	1362.414307	300.272888	118.242882	78.885124	365.660492	478.454407	238.342163	1.900824	99998.000000	4.131558	3.848535	0.270115	0.761383	4.125693	4.999991	3.350558	3.134309	2.477516	2.072775	1.896995	2.563078	2.679841	2.377201	0.278942	4.999991	35772.000000		1
6937.829590	2760.707764	2.661267	4.718120	7199.200684	90228.273438	1216.541138	735.332947	169.926346	53.367184	40.131775	219.105804	273.253174	154.794434	1.429390	99998.000000	3.841224	3.441020	0.425088	0.673769	3.857284	4.955343	3.085127	2.866484	2.230261	1.727274	1.603488	2.340654	2.436565	2.189755	0.155151	4.999991	35884.000000		1
19860.923828	3044.035645	2.661267	5.708001	12245.504883	99998.000000	2079.836914	1247.523438	274.600769	112.241920	88.016075	424.451965	567.164307	346.485809	3.259828	99998.000000	4.297999	3.483450	0.425088	0.756484	4.087977	4.999991	3.318029	3.096049	2.438702	2.050155	1.944562	2.627829	2.753709	2.539685	0.513195	4.999991	35971.000000		1
15000.539062	2045.067749	3.179335	3.749826	6787.534180	83992.992188	1153.941162	695.941223	142.453308	57.647411	47.912048	188.071060	274.526764	128.591904	0.442866	99998.000000	4.176107	3.310708	0.502336	0.574011	3.831712	4.924243	3.062184	2.842572	2.153672	1.760780	1.680445	2.274322	2.438585	2.109214	0.000000	4.999991	36060.000000		1
7574.260742	3238.736816	1.412352	4.261727	7740.544922	95036.039062	1283.735718	786.760437	176.414520	56.481758	43.853848	200.211731	290.081146	137.889374	1.160591	99998.000000	3.879340	3.510376	0.149943	0.629586	3.888772	4.977888	3.108476	2.895843	2.246534	1.751908	1.642008	2.301490	2.462519	2.139531	0.064679	4.999991	36091.000000		1
5760.945312	1590.956299	3.389029	4.190801	4401.050293	51994.925781	725.048645	449.627625	123.102852	68.129044	33.239620	140.621567	206.943542	158.479507	0.186879	0.000000	3.760494	3.201658	0.530075	0.622297	3.643556	4.715961	2.860367	2.652853	2.090268	1.833332	1.521656	2.148052	2.315852	2.199973	0.000000	0.000000	36214.000000		1
26073.417969	9645.278320	3.216340	8.498784	26647.937500	99998.000000	4468.781738	2719.086670	804.158875	340.999817	232.766769	1114.179443	1587.986694	670.373962	4.663829	99998.000000	4.416198	3.984315	0.507362	0.929357	4.425663	4.999991	3.650189	3.434423	2.905342	2.532754	2.366921	3.046955	3.200847	2.826317	0.668743	4.999991	36262.000000		1
5567.992676	2119.814453	1.464776	5.877606	6884.847656	82959.859375	1140.625610	707.295593	146.298737	80.482498	53.891418	250.316330	309.561127	213.123352	1.522807	99998.000000	3.745699	3.326298	0.165771	0.769200	3.837894	4.918868	3.057143	2.849601	2.165241	1.905701	1.731520	2.398489	2.490746	2.328631	0.182645	4.999991	36328.000000		1
11062.554688	3428.587158	2.244962	3.626477	10904.615234	99998.000000	1807.539673	1111.009399	232.122269	97.156273	58.449184	315.010071	382.087555	240.170822	2.733759	99998.000000	4.043856	3.535115	0.351209	0.559485	4.037611	4.999991	3.257088	3.045718	2.365717	1.987471	1.766778	2.498324	2.582163	2.380520	0.436760	4.999991	36351.000000		1
10337.497070	1813.312378	2.954222	3.463039	6214.245605	90256.281250	1055.298584	635.768250	203.520584	91.028885	48.032314	278.711395	396.772339	213.218948	1.461284	0.000000	4.014415	3.258473	0.470443	0.539457	3.793388	4.955477	3.023375	2.803299	2.308608	1.959179	1.681533	2.445155	2.598541	2.328826	0.164735	0.000000	36430.000000		1
9584.346680	1904.276489	2.778449	3.718989	6441.409180	74700.804688	1052.254883	654.369385	144.035263	41.920345	38.608410	183.550293	233.121399	189.844208	2.596146	0.000000	3.981563	3.279730	0.443802	0.570425	3.808981	4.873325	3.022121	2.815823	2.158469	1.622425	1.586682	2.263755	2.367582	2.278397	0.414329	0.000000	36488.000000		1
4820.913574	562.418457	3.722073	6.004039	2613.431641	32618.283203	428.004425	265.109009	72.208824	26.927206	23.128040	91.525368	132.856720	89.107712	0.455033	0.000000	3.683129	2.750060	0.570785	0.778444	3.417211	4.513461	2.631448	2.423424	1.858590	1.430191	1.364139	1.961542	2.123384	1.949915	0.000000	0.000000	36537.000000		1
10919.738281	2071.896240	2.852458	3.355108	5714.057129	75727.937500	942.554016	576.625244	155.380341	50.431465	33.390724	215.618103	259.986938	176.830826	1.135041	0.000000	4.038212	3.316368	0.455219	0.525706	3.756945	4.879256	2.974306	2.760894	2.191396	1.702702	1.523626	2.333685	2.414952	2.247558	0.055012	0.000000	36572.000000		1
9864.173828	2358.640869	3.068320	4.070535	7321.067383	99339.195312	1288.133179	744.750671	170.336472	77.303162	65.443100	259.780334	326.931824	164.727158	0.469482	99998.000000	3.994061	3.372662	0.486901	0.609652	3.864574	4.997121	3.109961	2.872011	2.231308	1.888197	1.815864	2.414606	2.514457	2.216765	0.000000	4.999991	36611.000000		1
27327.365234	8609.663086	2.204873	8.026972	25940.728516	99998.000000	4292.064941	2647.284912	624.898071	206.006088	165.787964	714.776733	939.504211	552.161926	3.590783	99998.000000	4.436598	3.934986	0.343384	0.904552	4.413982	4.999991	3.632666	3.422801	2.795809	2.313880	2.219553	2.854170	2.972899	2.742066	0.555189	4.999991	36697.000000		1
3831.674805	682.974121	1.581958	3.176251	2521.875488	39662.308594	414.402069	259.478119	80.559593	14.552163	21.129778	93.853592	146.215469	102.346207	0.273106	0.000000	3.583389	2.834404	0.199195	0.501915	3.401724	4.598378	2.617422	2.414101	1.906117	1.162928	1.324895	1.972451	2.164993	2.010072	0.000000	0.000000	36770.000000		1
5956.191895	1636.873169	2.180203	3.746742	3515.261719	43092.539062	594.726746	359.884644	65.998177	37.951572	19.446056	81.299690	124.225334	59.013508	0.582250	99998.000000	3.774969	3.214015	0.338497	0.573654	3.545958	4.634402	2.774318	2.556163	1.819532	1.579230	1.288832	1.910089	2.094210	1.770951	0.000000	4.999991	36824.000000		1
9721.440430	2562.235352	2.685936	3.170084	5162.789062	66396.125000	877.354492	527.544434	105.759903	76.328705	40.643677	182.649841	251.778015	167.447021	2.457751	99998.000000	3.987731	3.408619	0.429096	0.501071	3.712884	4.822143	2.943175	2.722259	2.024321	1.882688	1.608993	2.261619	2.401018	2.223877	0.390538	4.999991	36969.000000		1
7176.665039	2281.682861	1.779317	4.964819	5451.380859	65056.730469	921.411865	555.887085	106.222466	62.026321	42.484669	192.206360	264.282593	155.016464	0.185853	0.000000	3.855923	3.358255	0.250253	0.695903	3.736506	4.813292	2.964454	2.744987	2.026216	1.792576	1.628232	2.283768	2.422069	2.190378	0.000000	0.000000	37004.000000		1
17570.740234	6964.957031	2.877128	8.304508	16757.000000	99998.000000	2757.960205	1705.819458	397.339752	149.206696	103.058548	469.594818	709.352417	356.754639	3.096790	0.000000	4.244790	3.842918	0.458959	0.919314	4.224196	4.999991	3.440588	3.231933	2.599162	2.173788	2.013084	2.671723	2.850862	2.552370	0.490912	0.000000	37040.000000		1
4290.452148	1110.861328	2.180203	4.486840	2757.469971	32791.589844	467.164825	280.071320	65.449272	49.028362	22.529795	83.982544	128.117004	110.030884	0.606109	0.000000	3.632503	3.045660	0.338497	0.651941	3.440511	4.515762	2.669470	2.447269	1.815905	1.690447	1.352757	1.924189	2.107607	2.041515	0.000000	0.000000	37212.000000		1
16706.056641	6211.994141	2.648932	8.406272	18175.962891	99998.000000	3055.886475	1854.400146	466.396973	169.466858	143.998260	683.489136	890.633118	555.322754	2.514951	99998.000000	4.222874	3.793231	0.423071	0.924603	4.259498	4.999991	3.485137	3.268203	2.668756	2.229085	2.158357	2.834732	2.949699	2.744545	0.400530	4.999991	37292.000000		1
12678.789062	5099.041992	2.544085	3.799166	9476.187500	99998.000000	1587.897217	968.849060	198.361496	115.862236	52.210781	267.193634	373.348236	180.155106	0.465808	0.000000	4.103078	3.707489	0.405532	0.579688	3.976634	4.999991	3.200822	2.986256	2.297457	2.063942	1.717760	2.426826	2.572114	2.255646	0.000000	0.000000	37365.000000		1
6411.903809	1641.418579	2.346725	3.506211	4104.696777	51709.070312	706.330383	418.472595	83.359627	24.124088	35.897804	148.919907	174.804810	116.771935	1.128415	0.000000	3.806987	3.215219	0.370462	0.544838	3.613281	4.713567	2.849008	2.621667	1.920956	1.382451	1.555068	2.172953	2.242553	2.067338	0.052469	0.000000	37591.000000		1
7975.538086	2977.735352	2.007514	4.622524	5498.435547	64641.023438	919.734314	557.200745	115.220818	47.927467	35.213211	163.724945	210.600861	115.393501	2.224933	0.000000	3.901760	3.473886	0.302659	0.664879	3.740239	4.810508	2.963662	2.746012	2.061531	1.680584	1.546706	2.214115	2.323460	2.062181	0.347317	0.000000	37689.000000		1
4624.130859	1441.601562	1.535702	3.848506	3490.261963	53536.035156	571.959534	356.930420	110.194321	86.239838	42.974983	190.417786	221.261337	116.466644	0.399776	0.000000	3.665030	3.158845	0.186307	0.585292	3.542858	4.728646	2.757365	2.552583	2.042159	1.935708	1.633216	2.279707	2.344906	2.066201	0.000000	0.000000	37753.000000		1
8148.921387	2368.943604	1.218077	4.391244	8006.131836	95487.648438	1356.946777	817.129089	163.786621	81.749916	53.330177	270.403809	351.558563	256.200104	2.121605	0.000000	3.911100	3.374555	0.085675	0.642588	3.903423	4.979947	3.132563	2.912291	2.214278	1.912487	1.726973	2.432013	2.545998	2.408579	0.326665	0.000000	37791.000000		1
14407.196289	3532.138916	0.949792	4.536180	8152.134766	99998.000000	1392.616455	832.557068	202.660233	86.196663	56.142548	320.246277	405.314301	247.007477	2.723879	99998.000000	4.158579	3.548038	0.000000	0.656690	3.911271	4.999991	3.143831	2.920414	2.306769	1.935490	1.749292	2.505484	2.607792	2.392710	0.435188	4.999991	37968.000000		1
14518.889648	2672.417236	2.032184	3.065236	8000.858887	99998.000000	1334.087036	815.605713	181.681549	90.251785	48.359192	229.649109	299.764069	220.832703	2.496784	99998.000000	4.161933	3.426904	0.307963	0.486464	3.903136	4.999991	3.125184	2.911480	2.259311	1.955456	1.684479	2.361065	2.476779	2.344063	0.397381	4.999991	38082.000000		1
7704.190918	1895.080811	2.488577	3.114576	3838.166260	49317.031250	685.478149	387.588959	89.240318	42.941063	21.672516	146.459091	187.472809	91.562370	2.032819	0.000000	3.886727	3.277628	0.395951	0.493399	3.584124	4.692997	2.835994	2.588372	1.950561	1.632873	1.335909	2.165716	2.272938	1.961717	0.308099	0.000000	38107.000000		1
20884.478516	7540.055664	1.033052	8.227415	20913.972656	99998.000000	3555.446045	2131.474121	486.157593	141.987671	143.464783	683.957825	956.372253	526.893799	3.416483	0.000000	4.319824	3.877375	0.014122	0.915263	4.320436	4.999991	3.550894	3.328680	2.686777	2.152251	2.156745	2.835029	2.980627	2.721723	0.533579	0.000000	38183.000000		1
5212.974121	1894.365356	3.034399	4.391244	3465.554932	43977.679688	599.824219	357.392975	70.993835	23.621439	29.314020	111.489494	130.550079	83.199272	0.209183	99998.000000	3.717086	3.277464	0.482073	0.642588	3.539773	4.643232	2.778024	2.553146	1.851221	1.373306	1.467075	2.047234	2.115777	1.920120	0.000000	4.999991	38227.000000		1
9204.645508	2447.551025	2.124696	3.293433	5473.516113	63118.964844	895.551636	559.606079	119.772415	51.923992	46.422604	178.847595	224.644196	153.416000	0.479885	0.000000	3.964007	3.388732	0.327297	0.517649	3.738266	4.800160	2.952091	2.747882	2.078357	1.715368	1.666729	2.252483	2.351495	2.185871	0.000000	0.000000	38383.000000		1
13649.398438	5880.193359	1.813238	7.339298	15045.221680	99998.000000	2562.463623	1534.385132	349.313599	163.647842	108.353325	482.851807	680.800110	302.641205	1.857168	0.000000	4.135114	3.769392	0.258455	0.865655	4.177399	4.999991	3.408658	3.185934	2.543216	2.213910	2.034842	2.683814	2.833020	2.480928	0.268851	0.000000	38408.000000		1
6545.741211	1919.584229	2.272716	1.936588	4855.393066	55677.089844	822.975891	497.305298	87.109451	54.699356	31.824184	141.898239	181.095642	55.596725	0.564524	0.000000	3.815959	3.283207	0.356545	0.287037	3.686224	4.745677	2.915387	2.696623	1.940065	1.737982	1.502757	2.151977	2.257908	1.745049	0.000000	0.000000	38516.000000		1
25394.060547	8741.397461	2.704439	6.790393	18876.656250	99998.000000	3156.518066	1929.970215	418.747040	171.998611	110.872742	498.285919	646.891296	430.098297	3.458909	0.000000	4.404732	3.941581	0.432077	0.831895	4.275925	4.999991	3.499208	3.285551	2.621952	2.235525	2.044825	2.697479	2.810831	2.633568	0.538939	0.000000	38579.000000		1
4171.080566	1296.588745	1.939672	3.811501	2858.114014	39315.058594	495.988525	293.649017	85.703270	25.576529	14.003258	90.717430	140.606155	70.034790	0.391980	0.000000	3.620249	3.112802	0.287728	0.581096	3.456079	4.594559	2.695472	2.467829	1.932997	1.407842	1.146229	1.957691	2.148004	1.845314	0.000000	0.000000	38634.000000		1
17829.181641	5679.944336	2.266548	5.427380	12807.451172	99998.000000	2144.795898	1298.910889	274.498993	127.454010	79.751648	372.154846	526.665588	288.949402	4.769121	99998.000000	4.251132	3.754344	0.355365	0.734590	4.107463	4.999991	3.331386	3.113579	2.438541	2.105354	1.901740	2.570724	2.721535	2.460822	0.678438	4.999991	38758.000000		1
7708.307617	1650.164062	4.116791	4.924731	5132.284668	61803.023438	887.863892	519.973877	125.323143	53.937675	52.189194	220.703186	293.732269	231.305069	1.321497	0.000000	3.886959	3.217527	0.614559	0.692383	3.710311	4.791010	2.948346	2.715981	2.098031	1.731892	1.717581	2.343809	2.467952	2.364185	0.121066	0.000000	38886.000000		1
13128.434570	2106.643799	2.118529	4.520761	7349.489746	84015.851562	1195.201660	745.268738	165.917480	47.273716	33.406143	200.217911	303.998047	147.242355	0.407174	0.000000	4.118213	3.323591	0.326034	0.655212	3.866257	4.924361	3.077441	2.872313	2.219892	1.674620	1.523826	2.301503	2.482871	2.168033	0.000000	0.000000	38923.000000		1
17750.376953	6074.583008	2.522498	6.990836	16148.799805	99998.000000	2766.492920	1652.594116	404.170227	129.788391	118.760948	559.088013	764.662354	343.830688	2.562998	0.000000	4.249207	3.783516	0.401831	0.844529	4.208140	4.999991	3.441930	3.218166	2.606564	2.113236	2.074674	2.747480	2.883470	2.536345	0.408748	0.000000	38975.000000		1
10950.526367	3398.539062	1.871829	4.409747	6744.331055	77264.578125	1159.948364	690.899353	119.180336	59.294128	47.119530	224.594864	288.900055	191.268890	2.427843	0.000000	4.039435	3.531292	0.272266	0.644414	3.828939	4.887980	3.064439	2.839415	2.076205	1.773012	1.673201	2.351400	2.460748	2.281644	0.385221	0.000000	39076.000000		1
9027.552734	1678.491333	2.192538	3.367443	5113.813477	63130.855469	827.373291	515.912598	122.846901	58.899410	32.286743	190.630569	258.876770	144.241882	0.868933	99998.000000	3.955570	3.224919	0.340947	0.527300	3.708745	4.800241	2.917701	2.712576	2.089364	1.770111	1.509024	2.280193	2.413093	2.159091	0.000000	4.999991	39122.000000		1
9393.262695	2008.895386	2.041435	2.516331	4925.649902	59043.667969	805.885803	491.258087	102.919785	49.790047	27.679640	138.771332	187.182938	102.996872	0.867751	99998.000000	3.972816	3.302957	0.309936	0.400768	3.692464	4.771173	2.906274	2.691310	2.012499	1.697142	1.442160	2.142300	2.272266	2.012824	0.000000	4.999991	39150.000000		1
7254.535645	1650.426270	1.680638	4.218554	4572.632812	60862.863281	793.587830	471.010254	117.061806	54.242966	35.749783	159.568054	206.400803	164.397202	0.343702	0.000000	3.860610	3.217596	0.225474	0.625164	3.660166	4.784352	2.899595	2.673030	2.068415	1.734343	1.553273	2.202946	2.314711	2.215894	0.000000	0.000000	39239.000000		1
5473.167480	983.410461	2.272716	4.122959	3275.787842	45005.144531	574.583801	332.390045	82.052124	9.904969	13.667130	101.661613	146.419006	95.395462	1.243173	0.000000	3.738239	2.992735	0.356545	0.615209	3.515316	4.653262	2.759353	2.521648	1.914090	0.995853	1.135677	2.007157	2.165597	1.979528	0.094531	0.000000	39261.000000		1
4812.741699	1450.772705	1.915002	2.778449	2828.343506	36366.742188	461.919403	290.583801	65.933418	15.742486	20.509947	77.031792	99.540001	70.651535	0.271605	0.000000	3.682393	3.161599	0.282169	0.443802	3.451532	4.560704	2.664566	2.463271	1.819106	1.197073	1.311965	1.886670	1.997998	1.849122	0.000000	0.000000	39381.000000		1
7608.891113	2932.302490	2.914133	4.286397	7941.064941	92802.984375	1325.477295	809.521484	180.145844	72.214996	52.565411	209.185425	285.702240	157.637634	1.439667	0.000000	3.881321	3.467209	0.464509	0.632092	3.899879	4.967562	3.122372	2.908228	2.255624	1.858627	1.720700	2.320531	2.455914	2.197660	0.158262	0.000000	39562.000000		1
10707.197266	2110.353516	1.649800	4.748958	10870.265625	99998.000000	1802.223267	1109.893066	247.251083	111.285965	80.090866	348.043091	422.478363	349.868652	1.544542	0.000000	4.029676	3.324355	0.217431	0.676598	4.036240	4.999991	3.255809	3.045281	2.393138	2.046440	1.903583	2.541633	2.625804	2.543905	0.188800	0.000000	39639.000000		1
11434.861328	5622.947754	1.779317	7.351633	15712.564453	99998.000000	2648.293213	1607.019531	356.615875	142.931290	108.476677	453.676575	526.418884	363.754730	1.527195	0.000000	4.058231	3.749964	0.250253	0.866384	4.196247	4.999991	3.422966	3.206021	2.552201	2.155127	2.035336	2.656746	2.721331	2.560809	0.183895	0.000000	39754.000000		1
2368.743164	1038.569336	2.587257	3.789915	1380.016235	22929.392578	239.091522	140.599991	64.536484	51.615620	22.227589	99.478325	127.333740	64.388466	0.088472	99998.000000	3.374518	3.016435	0.412840	0.578629	3.139884	4.360393	2.378564	2.147985	1.809805	1.712781	1.346892	1.997728	2.104944	1.808808	0.000000	4.999991	39955.000000		1
6022.911621	2432.302002	2.466991	4.853805	6759.256348	80043.250000	1099.389893	689.906372	149.647675	57.086170	37.692539	175.532578	267.653107	156.182114	0.364977	0.000000	3.779806	3.386018	0.392168	0.686082	3.829899	4.903325	3.041152	2.838790	2.175070	1.756531	1.576255	2.244358	2.427572	2.193631	0.000000	0.000000	40009.000000		1
11116.671875	2313.516357	1.649800	3.928683	7623.294922	95715.226562	1309.602173	779.180603	188.576797	83.853027	66.214035	281.850647	366.792236	200.979584	1.505545	99998.000000	4.045975	3.364273	0.217431	0.594247	3.882143	4.980981	3.117139	2.891638	2.275488	1.923519	1.820950	2.450019	2.564420	2.303152	0.177694	4.999991	40082.000000		1
10410.862305	3522.887939	1.390766	2.972724	669.707886	12106.974609	96.690628	68.973984	28.721943	35.635685	10.478544	26.569492	43.391289	36.992531	0.458620	0.000000	4.017487	3.546899	0.143254	0.473155	2.825885	4.083035	1.985384	1.838685	1.458214	1.551885	1.020301	1.424383	1.637403	1.568114	0.000000	0.000000	40314.000000		1
8298.026367	2848.387695	1.915002	2.769197	4322.745117	54432.738281	740.800415	442.023102	92.012596	54.619183	23.945230	121.329704	141.515854	116.503647	1.428099	99998.000000	3.918975	3.454599	0.282169	0.442354	3.635760	4.735860	2.869701	2.645445	1.963847	1.737345	1.379219	2.083967	2.150805	2.066339	0.154758	4.999991	40386.000000		1
10495.998047	1754.018311	2.075356	3.552467	6736.217773	83924.929688	1148.606323	688.672852	147.495224	39.993008	48.692234	231.326660	292.754730	199.283539	1.328723	0.000000	4.021024	3.244034	0.317093	0.550530	3.828416	4.923891	3.060171	2.838013	2.168778	1.601984	1.687460	2.364226	2.466504	2.299471	0.123434	0.000000	40454.000000		1
6731.561035	2079.346436	2.618094	4.267894	4918.319824	63876.878906	840.624084	503.195251	111.878044	60.259338	39.163483	168.631165	208.920212	113.126953	0.153642	99998.000000	3.828116	3.317927	0.417985	0.630214	3.691817	4.805344	2.924602	2.701736	2.048745	1.780024	1.592881	2.226938	2.319980	2.053566	0.000000	4.999991	40544.000000		1
11970.894531	2614.270264	2.180203	3.200921	8039.942383	96841.671875	1375.739136	816.031311	175.612747	84.599289	53.950008	225.088257	310.699005	160.986588	2.164539	0.000000	4.078126	3.417351	0.338497	0.505275	3.905253	4.986062	3.138536	2.911707	2.244556	1.927367	1.731992	2.352353	2.492340	2.206790	0.335365	0.000000	40571.000000		1
7161.594727	2614.035889	1.449357	3.250261	7398.845215	92044.812500	1272.917969	756.101929	169.941757	50.591820	55.710823	251.787262	305.086609	217.872314	1.505104	0.000000	3.855010	3.417311	0.161175	0.511918	3.869164	4.963999	3.104800	2.878580	2.230300	1.704080	1.745940	2.401034	2.484423	2.338202	0.177567	0.000000	40762.000000		1
7597.777344	2114.828125	2.889463	5.664828	7540.885254	87172.765625	1249.000488	765.174255	165.578262	79.575882	48.578136	205.080963	266.398010	143.905746	0.060823	0.000000	3.880687	3.325275	0.460817	0.753187	3.877422	4.940381	3.096563	2.883760	2.219003	1.900782	1.686441	2.311925	2.425531	2.158078	0.000000	0.000000	40802.000000		1
15833.814453	2497.800537	2.954222	5.411962	10809.364258	99998.000000	1779.409790	1105.875000	238.200317	100.699486	69.544479	346.408722	444.798492	282.803528	1.744991	99998.000000	4.199585	3.397558	0.470443	0.733355	4.033800	4.999991	3.250276	3.043706	2.376942	2.003027	1.842263	2.539589	2.648163	2.451485	0.241793	4.999991	40890.000000		1
18689.625000	6712.016602	2.849375	6.796560	21195.085938	99998.000000	3582.197266	2163.477051	505.603638	211.982376	141.691635	696.443909	832.433716	464.321625	4.300251	0.000000	4.271601	3.826853	0.454750	0.832289	4.326235	4.999991	3.554149	3.335152	2.703810	2.326300	2.151344	2.842886	2.920350	2.666819	0.633494	0.000000	40973.000000		1
15515.467773	5306.090820	2.374479	6.195231	14324.910156	99998.000000	2400.163330	1455.626465	308.768585	103.317581	98.861580	491.921082	654.178162	456.744873	1.235429	0.000000	4.190765	3.724775	0.375568	0.792058	4.156092	4.999991	3.380241	3.163050	2.489633	2.014174	1.995028	2.691895	2.815696	2.659674	0.091818	0.000000	41099.000000		1
24907.931641	12387.187500	1.803987	13.975504	36142.890625	99998.000000	6085.486816	3695.718994	880.271729	383.586273	314.627686	1441.373413	1839.055420	1032.300049	2.826411	99998.000000	4.396338	4.092973	0.256233	1.145368	4.558023	4.999991	3.784295	3.567699	2.944617	2.583863	2.497797	3.158777	3.264595	3.013806	0.451235	4.999991	41307.000000		1
7984.832520	1993.350342	3.080655	5.023410	4801.390625	54531.109375	794.849060	490.249695	115.692627	59.621006	33.643589	158.753952	223.953445	131.407364	0.242895	0.000000	3.902266	3.299584	0.488643	0.700999	3.681367	4.736644	2.900285	2.690417	2.063306	1.775399	1.526902	2.200725	2.350158	2.118620	0.000000	0.000000	41432.000000		1
12991.137695	6783.333984	0.838777	6.167478	16154.334961	99998.000000	2783.629395	1650.083984	377.853607	156.345551	107.129082	478.435913	625.036865	342.859314	2.717983	99998.000000	4.113647	3.831443	0.000000	0.790108	4.208289	4.999991	3.444611	3.217506	2.577324	2.194086	2.029907	2.679824	2.795906	2.535116	0.434247	4.999991	41550.000000		1
7907.113281	3837.327393	1.480195	3.922516	8057.078613	99998.000000	1398.318237	821.002258	177.284134	112.254257	64.783180	297.957001	365.759155	186.535355	1.981881	0.000000	3.898018	3.584029	0.170319	0.593565	3.906178	4.999991	3.145606	2.914344	2.248670	2.050203	1.811462	2.474154	2.563195	2.270761	0.297078	0.000000	41643.000000		1
18179.695312	6629.020508	2.426902	7.555160	16858.152344	99998.000000	2821.448242	1718.274658	402.230560	147.920776	108.430420	522.215759	682.382019	384.039581	1.774275	0.000000	4.259587	3.821449	0.385052	0.878244	4.226810	4.999991	3.450472	3.235093	2.604475	2.170029	2.035151	2.717850	2.834028	2.584376	0.249021	0.000000	41746.000000		1
8608.792969	781.860352	2.525582	2.004430	3828.692871	46150.148438	626.624939	382.580963	80.278969	47.464909	16.525757	104.097771	151.217300	66.941803	1.831068	0.000000	3.934942	2.893129	0.402361	0.301991	3.583050	4.664173	2.797008	2.582723	1.904602	1.676373	1.218161	2.017442	2.179601	1.825697	0.262704	0.000000	41773.000000		1
14010.294922	3191.814453	1.982844	3.126911	7831.577148	92222.203125	1298.445190	789.378540	183.562637	87.004608	46.271500	223.836258	280.746674	197.272934	0.540615	0.000000	4.146447	3.504038	0.297289	0.495116	3.893849	4.964836	3.113424	2.897285	2.263784	1.939542	1.665314	2.349931	2.448315	2.295068	0.000000	0.000000	41793.000000		1
19736.294922	4161.995605	3.496960	3.691235	10244.793945	99998.000000	1691.332031	1033.653809	214.640549	107.582397	48.211170	270.724518	411.003784	202.163742	2.757119	0.000000	4.295266	3.619302	0.543691	0.567172	4.010503	4.999991	3.228229	3.014375	2.331712	2.031741	1.683148	2.432528	2.613846	2.305703	0.440455	0.000000	41822.000000		1
30104.728516	24696.230469	2.874044	18.968077	53707.109375	99998.000000	9079.036133	5493.254883	1476.799438	621.484375	427.270508	2111.090576	2691.918945	1516.083130	7.593511	99998.000000	4.478635	4.392631	0.458493	1.278023	4.730032	4.999991	3.958040	3.739830	3.169322	2.793430	2.630703	3.324507	3.430062	3.180723	0.880443	4.999991	41878.000000		0
8824.047852	3438.664795	2.500912	4.822968	6320.017578	72008.531250	1065.169678	650.234070	147.353378	19.957956	43.789089	199.150925	268.775574	200.412186	0.013190	0.000000	3.945668	3.536390	0.398098	0.683314	3.800718	4.857384	3.027419	2.813070	2.168360	1.300116	1.641366	2.299182	2.429390	2.301924	0.000000	0.000000	41949.000000		1
17312.294922	5705.989746	1.193407	5.069666	11302.629883	99998.000000	1896.647339	1154.561035	259.977692	107.906189	89.249565	378.636871	509.618652	292.119476	2.764012	99998.000000	4.238355	3.756331	0.076789	0.704979	4.053180	4.999991	3.277987	3.062417	2.414936	2.033046	1.950606	2.578223	2.707245	2.465560	0.441540	4.999991	42032.000000		1
15014.276367	4326.984863	3.281098	7.915957	18255.039062	99998.000000	3080.741455	1866.762817	407.392731	147.353378	136.217987	657.243408	848.015808	473.677704	1.706110	99998.000000	4.176505	3.636185	0.516019	0.898503	4.261383	4.999991	3.488655	3.271089	2.610013	2.168360	2.134234	2.817726	2.928404	2.675483	0.232007	4.999991	42093.000000		1
7348.250488	2829.348877	2.630429	4.588603	5242.405273	63727.140625	884.385437	536.684631	132.758041	52.485233	30.442669	146.770538	191.490921	144.281967	1.056931	0.000000	3.866184	3.451687	0.420027	0.661681	3.719531	4.804325	2.946642	2.729719	2.123061	1.720037	1.483483	2.166639	2.282148	2.159212	0.024047	0.000000	42243.000000		1
13722.356445	5652.702637	3.358191	5.267026	11956.447266	99998.000000	1988.111084	1220.432739	234.919220	114.113754	72.739227	330.293091	447.580017	281.884552	2.342438	0.000000	4.137429	3.752256	0.526105	0.721565	4.077602	4.999991	3.298441	3.086514	2.370919	2.057338	1.861769	2.518899	2.650871	2.450071	0.369668	0.000000	42315.000000		1
5951.338379	1939.354004	1.372264	4.866140	4847.883789	59874.656250	788.169678	496.688538	112.056900	63.414005	31.999956	160.126221	236.599854	169.093735	0.375173	0.000000	3.774615	3.287657	0.137438	0.687185	3.685552	4.777243	2.896620	2.696084	2.049439	1.802185	1.505149	2.204463	2.374014	2.228127	0.000000	0.000000	42446.000000		1
6396.997070	3106.663330	2.698272	5.371873	5224.519531	61371.089844	870.986572	533.292542	130.735107	58.769894	32.712299	142.928207	213.804855	108.559937	0.375033	99998.000000	3.805976	3.492294	0.431086	0.730126	3.718046	4.787964	2.940012	2.726965	2.116392	1.769155	1.514711	2.155118	2.330018	2.035670	0.000000	4.999991	42492.000000		1
8064.531738	2376.843994	1.884164	2.679769	3793.100342	48432.410156	654.748657	389.112335	78.845032	16.905056	23.676947	97.819275	141.102631	91.411270	0.952797	0.000000	3.906579	3.376001	0.275119	0.428097	3.578994	4.685136	2.816075	2.590075	1.896774	1.228017	1.374326	1.990424	2.149535	1.961000	0.000000	0.000000	42611.000000		1
32379.898438	9715.599609	2.513247	9.060024	32029.681641	99998.000000	5365.147461	3270.274170	753.456055	279.004333	184.197876	949.415344	1196.829834	636.357239	4.034058	99998.000000	4.510275	3.987470	0.400235	0.957129	4.505553	4.999991	3.729582	3.514584	2.877058	2.445611	2.265285	2.977456	3.078032	2.803701	0.605742	4.999991	42661.000000		1
6293.016602	2210.445557	2.500912	3.570970	5451.849609	68243.046875	914.143494	544.693115	122.751305	67.213173	29.162918	141.833481	212.691635	131.385773	0.394362	99998.000000	3.798859	3.344480	0.398098	0.552786	3.736544	4.834058	2.961014	2.736152	2.089026	1.827454	1.464831	2.151779	2.327750	2.118548	0.000000	4.999991	42696.000000		1
15577.161133	4127.084961	2.537917	5.775843	10106.405273	99998.000000	1742.889038	1028.266479	244.013168	85.644676	91.272499	383.956299	501.175385	317.834778	3.126162	0.000000	4.192488	3.615644	0.404477	0.761615	4.004597	4.999991	3.241270	3.012106	2.387413	1.932700	1.960340	2.584282	2.699990	2.502201	0.495011	0.000000	42737.000000		1
4986.645996	1480.114380	2.775365	4.681116	3374.874512	43082.246094	581.414246	345.162872	61.613102	30.627693	23.723202	101.559853	170.823715	88.370705	0.379221	0.000000	3.697809	3.170295	0.443320	0.670349	3.528258	4.634298	2.764486	2.538024	1.789673	1.486114	1.375173	2.006722	2.232548	1.946308	0.000000	0.000000	42918.000000		1
4751.449219	2159.662598	1.877997	3.703570	2606.619629	32549.423828	422.540039	266.558380	58.257992	26.125435	15.159659	82.823059	108.862144	58.171646	0.241964	0.000000	3.676826	3.334386	0.273695	0.568621	3.416078	4.512543	2.625868	2.425792	1.765355	1.417063	1.180689	1.918151	2.036877	1.764711	0.000000	0.000000	42947.000000		1
9033.818359	3260.945801	1.763899	4.736623	10010.981445	99998.000000	1697.844849	1020.513977	213.539658	112.945015	49.910313	275.430298	373.089203	262.494019	2.309022	0.000000	3.955871	3.513344	0.246474	0.675469	4.000477	4.999991	3.229898	3.008819	2.329479	2.052867	1.698190	2.440012	2.571813	2.419119	0.363428	0.000000	43131.000000		1
14062.897461	4104.641113	2.186371	5.908443	10225.298828	99998.000000	1765.082764	1040.607666	298.610748	132.616180	105.852417	492.325073	600.055481	408.774231	3.643220	99998.000000	4.148075	3.613275	0.339724	0.771473	4.009676	4.999991	3.246765	3.017287	2.475106	2.122597	2.024701	2.692252	2.778191	2.611484	0.561485	4.999991	43165.000000		1
7350.455078	1750.182129	2.692104	4.619441	6100.421387	72697.781250	1023.967773	625.351379	111.566582	40.939716	47.236710	205.888901	266.660126	144.707520	0.206096	0.000000	3.866314	3.243083	0.430092	0.664589	3.785360	4.861521	3.010286	2.796124	2.047534	1.612145	1.674280	2.313633	2.425958	2.160491	0.000000	0.000000	43220.000000		1
8069.274902	1361.217773	2.944971	4.437500	3881.946045	48657.761719	665.498596	396.396118	88.817841	57.820103	18.039871	106.527756	131.345688	68.465164	0.461017	0.000000	3.906835	3.133928	0.469081	0.647138	3.589050	4.687152	2.823147	2.598130	1.948500	1.762079	1.256233	2.027463	2.118416	1.835470	0.000000	0.000000	43330.000000		1
16105.879883	3712.503906	1.828657	5.593902	10196.706055	99998.000000	1728.151855	1039.435791	230.179504	126.439453	81.083824	391.918518	514.373779	288.570099	2.622446	0.000000	4.206985	3.569667	0.262132	0.747715	4.008460	4.999991	3.237582	3.016798	2.362067	2.101883	1.908934	2.593196	2.711279	2.460251	0.418706	0.000000	43422.000000		1
7518.910645	3673.408203	2.741444	4.221638	7577.695801	88941.359375	1297.698975	768.813049	187.852112	59.109104	40.569668	197.991440	271.220978	210.477509	1.508805	0.000000	3.876155	3.565069	0.437979	0.625481	3.879537	4.949104	3.113174	2.885821	2.273816	1.771654	1.608202	2.296646	2.433323	2.323206	0.178633	0.000000	43455.000000		1
7161.711914	1974.524048	3.426034	3.916348	4848.642578	55491.519531	815.377502	497.058594	97.045258	64.431641	34.439194	163.376480	212.318497	186.868408	1.323992	99998.000000	3.855017	3.295462	0.534792	0.592881	3.685620	4.744226	2.911359	2.696408	1.986974	1.809099	1.537053	2.213190	2.326988	2.271536	0.121885	4.999991	43562.000000		1
5147.811523	1324.505859	2.309720	3.811501	3813.209473	51706.929688	668.489807	389.799988	86.372437	39.255993	37.041870	168.455399	206.709183	140.831268	0.339011	0.000000	3.711623	3.122054	0.363559	0.581096	3.581291	4.713549	2.825095	2.590842	1.936375	1.593906	1.568693	2.226485	2.315360	2.148699	0.000000	0.000000	43611.000000		1
11279.230469	2231.356445	2.029100	2.926468	7756.466309	99998.000000	1278.761719	787.506714	222.997482	96.810898	67.947098	320.795166	388.810120	297.913818	3.453900	0.000000	4.052279	3.348569	0.307303	0.466344	3.889664	4.999991	3.106790	2.896254	2.348300	1.985924	1.832171	2.506228	2.589738	2.474091	0.538310	0.000000	43642.000000		1
12000.998047	1757.916138	3.321187	3.629560	5443.311035	62834.207031	881.409607	548.288757	101.751045	70.784142	25.607367	126.448708	174.403931	92.012596	0.873181	99998.000000	4.079217	3.244998	0.521293	0.559854	3.735863	4.798196	2.945178	2.739009	2.007539	1.849936	1.408365	2.101914	2.241556	1.963847	0.000000	4.999991	43662.000000		1
15433.128906	3019.085205	1.609712	3.706654	9979.561523	99998.000000	1683.783081	1018.355408	223.743744	94.513512	82.206306	371.124878	476.218689	285.800903	2.800593	99998.000000	4.188454	3.479875	0.206748	0.568982	3.999111	4.999991	3.226286	3.007899	2.349751	1.975494	1.914905	2.569520	2.677806	2.456064	0.447250	4.999991	43898.000000		1
9075.886719	3008.976562	2.235711	3.151581	4998.722168	62468.203125	836.590576	503.278503	105.340515	49.028362	30.239141	130.531570	190.026154	102.040916	1.614100	0.000000	3.957889	3.478419	0.349416	0.498528	3.698859	4.795659	2.922513	2.701808	2.022595	1.690447	1.480569	2.115716	2.278813	2.008774	0.207930	0.000000	43939.000000		1
5868.937500	764.187439	2.911049	3.712821	3336.031738	42417.156250	556.546997	344.780487	88.737663	23.313065	27.093729	102.068672	147.951614	82.742882	0.478484	0.000000	3.768559	2.883200	0.464050	0.569704	3.523230	4.627542	2.745502	2.537543	1.948108	1.367599	1.432869	2.008893	2.170120	1.917731	0.000000	0.000000	44011.000000		1
4403.671387	1715.086060	3.419866	5.307115	12538.990234	99998.000000	2051.657715	1281.207153	285.819397	151.960480	77.491272	358.598724	497.074005	281.307892	1.452963	0.000000	3.643815	3.234286	0.534009	0.724858	4.098263	4.999991	3.312105	3.107619	2.456092	2.181731	1.889253	2.554609	2.696421	2.449182	0.162255	0.000000	44087.000000		1
28422.574219	5756.998047	2.704439	7.012422	19370.443359	99998.000000	3244.888672	1979.239136	449.905151	209.684982	125.064110	598.168213	819.139709	407.164520	1.882820	0.000000	4.453663	3.760196	0.432077	0.845868	4.287139	4.999991	3.511200	3.296498	2.653121	2.321567	2.097133	2.776823	2.913358	2.609770	0.274809	0.000000	44189.000000		1
6290.457031	1490.337036	2.895631	1.967425	3489.327393	44881.871094	587.683533	348.123260	73.448486	42.971901	24.595900	110.268333	154.125259	87.898888	1.522678	99998.000000	3.798682	3.173285	0.461743	0.293898	3.542742	4.652071	2.769144	2.541733	1.865983	1.633185	1.390863	2.042451	2.187874	1.943983	0.182608	4.999991	44217.000000		1
25728.263672	3815.479004	1.729977	4.323402	13913.101562	99998.000000	2300.814453	1423.422974	304.553131	141.531281	85.064934	374.273376	476.619568	277.888031	2.320390	99998.000000	4.410410	3.581549	0.238040	0.635826	4.143424	4.999991	3.361881	3.153334	2.483663	2.150852	1.929751	2.573189	2.678172	2.443870	0.365561	4.999991	44254.000000		1
14429.982422	2603.998535	1.662135	3.620309	8752.510742	95810.625000	1448.247070	894.561768	183.630478	68.042694	53.764984	214.005295	280.429047	152.096161	1.178699	0.000000	4.159266	3.415641	0.220666	0.558746	3.942133	4.981414	3.160843	2.951610	2.263945	1.832782	1.730500	2.330425	2.447823	2.182118	0.071403	0.000000	44451.000000		1
23009.406250	7879.791504	3.210172	6.293911	19485.177734	99998.000000	3260.643555	1989.162598	430.406677	155.926163	120.093124	605.849792	767.400696	399.615540	3.372876	0.000000	4.361906	3.896515	0.506528	0.798921	4.289704	4.999991	3.513303	3.298670	2.633879	2.192919	2.079518	2.782365	2.885022	2.601642	0.528000	0.000000	44500.000000		1
11778.685547	2447.995117	3.148497	2.244962	7956.856934	94584.226562	1351.627319	803.794983	182.804031	42.490837	53.996265	242.739578	330.684723	194.716522	2.199135	0.000000	4.071097	3.388811	0.498103	0.351209	3.900742	4.975819	3.130857	2.905145	2.261986	1.628295	1.732364	2.385141	2.519414	2.289403	0.342252	0.000000	44530.000000		1
6953.405273	3267.992188	1.945839	2.756862	5674.640625	80101.492188	961.953796	580.890015	167.089294	45.078094	41.908009	281.526855	336.972473	174.999084	1.287902	99998.000000	3.842198	3.514281	0.289107	0.440415	3.753938	4.903641	2.983154	2.764094	2.222949	1.653966	1.622297	2.449520	2.527594	2.243036	0.109883	4.999991	44585.000000		1
7813.706543	1194.230225	2.957305	4.474505	4862.180176	56235.695312	779.125122	500.133087	95.750092	74.860840	36.107498	144.541000	182.603592	131.700317	1.702003	99998.000000	3.892857	3.077088	0.470896	0.650745	3.686831	4.750012	2.891607	2.699085	1.981139	1.874255	1.557597	2.159991	2.261509	2.119587	0.230960	4.999991	44636.000000		1
10787.679688	2996.327148	2.951138	4.795214	5440.770020	69996.796875	941.792297	554.989685	114.631821	40.884209	28.376564	126.923607	191.928818	117.946838	0.957906	0.000000	4.032928	3.476589	0.469990	0.680808	3.735660	4.845078	2.973955	2.744285	2.059305	1.611556	1.452960	2.103542	2.283140	2.071686	0.000000	0.000000	44653.000000		1
12006.835938	2923.880859	2.787700	5.538395	6679.720215	84198.164062	1169.884155	682.715088	172.239151	52.657925	48.667564	218.661743	306.995453	158.254395	1.013531	0.000000	4.079429	3.465960	0.445246	0.743384	3.824758	4.925303	3.068143	2.834239	2.236132	1.721464	1.687240	2.339773	2.487132	2.199356	0.005837	0.000000	44691.000000		1
11221.509766	2787.114014	2.285050	4.650278	7140.002441	89048.039062	1177.241943	717.882019	184.524765	72.720726	38.528233	217.789047	287.774506	186.695709	2.078202	0.000000	4.050051	3.445155	0.358896	0.667479	3.853698	4.949625	3.070866	2.856053	2.266055	1.861658	1.585779	2.338036	2.459052	2.271134	0.317688	0.000000	44723.000000		1
8187.098145	3184.845215	2.352893	4.456003	7458.792969	90302.351562	1271.733887	769.787537	176.729065	62.516636	42.836216	210.227722	306.739502	137.355896	0.530374	0.000000	3.913130	3.503088	0.371602	0.648945	3.872669	4.955699	3.104396	2.886371	2.247308	1.795996	1.631811	2.322690	2.486770	2.137847	0.000000	0.000000	44791.000000		1
7392.779297	2089.032471	3.055985	4.283313	6265.805664	75301.757812	1046.364990	641.174072	136.199493	72.535706	38.448055	210.859894	266.009460	148.593033	2.411810	99998.000000	3.868808	3.319945	0.485151	0.631780	3.796977	4.876805	3.019683	2.806976	2.134176	1.860552	1.584874	2.323994	2.424897	2.171999	0.382343	4.999991	44854.000000		1
7516.677734	4449.557617	2.106194	3.965688	4078.087158	52228.691406	690.294922	421.818451	90.988792	18.619614	27.978762	129.489273	173.978378	137.115356	0.332844	0.000000	3.876026	3.648317	0.323498	0.598319	3.610456	4.717909	2.839035	2.625126	1.958988	1.269971	1.446828	2.112234	2.240495	2.137086	0.000000	0.000000	44900.000000		1
8258.767578	1610.118652	2.812370	3.937934	4905.691895	55227.246094	810.415771	502.556915	104.347549	56.087040	33.341385	149.789520	238.548782	106.740532	0.082923	99998.000000	3.916915	3.206858	0.449072	0.595268	3.690700	4.742153	2.908708	2.701185	2.018482	1.748863	1.522984	2.175481	2.377577	2.028329	0.000000	4.999991	44936.000000		1
8087.443848	5508.756836	1.733061	4.940149	9380.920898	99998.000000	1553.115723	959.184631	205.438675	86.899757	69.316277	278.779236	397.780701	260.686951	1.926502	0.000000	3.907811	3.741054	0.238814	0.693740	3.972245	4.999991	3.191204	2.981902	2.312682	1.939019	1.840835	2.445261	2.599644	2.416119	0.284769	0.000000	44984.000000		1
9369.687500	2653.193359	1.156402	3.922516	6576.760742	76826.562500	1085.309570	668.110474	146.397415	60.391941	33.449314	181.851151	271.800720	112.744576	1.900162	99998.000000	3.971725	3.423769	0.063109	0.593565	3.818012	4.885511	3.035554	2.824848	2.165533	1.780979	1.524387	2.259716	2.434251	2.052096	0.278791	4.999991	45020.000000		1
2369.489258	1288.250366	1.255082	0.900452	1610.747803	23666.892578	252.804901	159.500214	62.951443	36.856846	10.185589	63.882732	75.755127	39.986839	1.499372	99998.000000	3.374655	3.110000	0.098672	0.000000	3.207027	4.374141	2.402786	2.202761	1.799006	1.566518	1.007986	1.805383	1.879412	1.601917	0.175909	4.999991	45048.000000		1
3711.224121	594.933411	2.981975	3.638812	2827.131592	38396.445312	465.752472	288.779785	71.937454	19.624914	24.343033	96.798561	135.363800	113.934898	0.406158	99998.000000	3.569517	2.774468	0.474504	0.560960	3.451346	4.584291	2.668155	2.460567	1.856955	1.292808	1.386375	1.985869	2.131503	2.056657	0.000000	4.999991	45075.000000		1
8708.268555	505.708496	1.609712	4.748958	4415.506836	52078.746094	722.945557	449.414825	91.858414	34.466949	42.910225	136.674393	207.125473	107.144501	0.065558	0.000000	3.939932	2.703900	0.206748	0.676598	3.644981	4.716660	2.859106	2.652647	1.963119	1.537403	1.632561	2.135687	2.316233	2.029970	0.000000	0.000000	45222.000000		1
11678.948242	3426.422363	2.981975	2.914133	4535.504395	54121.386719	744.584167	466.026947	125.606850	60.447449	32.656792	125.168953	170.968643	91.306419	0.258717	0.000000	4.067404	3.534841	0.474504	0.464509	3.656626	4.733369	2.871914	2.668411	2.099013	1.781378	1.513973	2.097497	2.232916	1.960501	0.000000	0.000000	45308.000000		1
6387.120117	965.567932	2.565671	3.833087	4560.938965	61133.937500	750.316833	462.237030	127.262817	59.395893	46.946838	196.153534	243.010956	190.507217	0.859146	99998.000000	3.805305	2.984783	0.409201	0.583549	3.659054	4.786283	2.875245	2.664865	2.104702	1.773756	1.671606	2.292596	2.385626	2.279912	0.000000	4.999991	45372.000000		1
5389.120117	2194.518066	3.176251	3.931767	4629.774414	65212.546875	815.466980	462.970947	121.866272	44.652538	31.981455	163.490570	223.268860	118.619095	0.625565	99998.000000	3.731518	3.341339	0.501915	0.594588	3.665560	4.814331	2.911406	2.665554	2.085884	1.649846	1.504898	2.213493	2.348828	2.074155	0.000000	4.999991	45421.000000		1
23193.697266	9511.045898	1.511032	5.630907	22359.804688	99998.000000	3756.478027	2293.247070	556.047424	273.650970	155.744232	782.104004	959.422058	617.173279	3.499607	0.000000	4.365370	3.978228	0.179274	0.750578	4.349468	4.999991	3.574781	3.360451	2.745112	2.437197	2.192412	2.893265	2.982010	2.790407	0.544019	0.000000	45473.000000		1
7334.284180	2275.136230	2.383730	5.193016	5552.823730	67215.757812	950.605652	569.104004	136.862488	53.475113	31.962952	155.161392	183.599640	122.803726	1.217974	0.000000	3.865358	3.357008	0.377257	0.715420	3.744514	4.827471	2.978000	2.755192	2.136284	1.728152	1.504647	2.190784	2.263872	2.089211	0.085638	0.000000	45572.000000		1
7821.940430	3399.279297	2.621178	4.403579	3713.179199	45779.429688	646.163513	379.935120	98.186241	48.124828	30.140463	103.647545	150.989105	79.908920	0.466807	0.000000	3.893315	3.531387	0.418496	0.643806	3.569746	4.660670	2.810343	2.579710	1.992051	1.682369	1.479150	2.015559	2.178946	1.902595	0.000000	0.000000	45609.000000		1
20369.765625	4911.939453	2.957305	6.759555	15192.332031	99998.000000	2538.811279	1554.031616	342.655792	101.883644	91.291000	419.604340	527.374817	344.274750	2.388285	0.000000	4.308986	3.691253	0.470896	0.829918	4.181624	4.999991	3.404630	3.191460	2.534858	2.008105	1.960428	2.622840	2.722119	2.536905	0.378086	0.000000	45680.000000		1
14121.951172	3138.660156	2.229543	4.206220	7376.685547	88222.750000	1245.589966	753.345032	173.824188	89.453094	38.269199	183.633560	261.396210	148.155151	1.423821	99998.000000	4.149895	3.496744	0.348216	0.623892	3.867861	4.945580	3.095375	2.876994	2.240110	1.951595	1.582849	2.263952	2.417299	2.170717	0.153455	4.999991	45769.000000		1
14796.139648	3915.645020	2.081524	4.200052	10764.817383	99998.000000	1769.134766	1102.791260	241.237793	118.979889	64.505646	342.603363	441.301514	310.686676	0.972843	0.000000	4.170148	3.592803	0.318381	0.623255	4.032007	4.999991	3.247761	3.042493	2.382445	2.075474	1.809598	2.534792	2.644735	2.492323	0.000000	0.000000	45829.000000		1
9643.461914	2214.685547	1.699140	4.835302	5483.713867	71496.312500	926.003601	563.087585	169.149231	60.971684	41.692146	223.691330	341.308197	182.070099	1.465691	0.000000	3.984233	3.345312	0.230229	0.684424	3.739075	4.854284	2.966613	2.750576	2.228270	1.785128	1.620054	2.349649	2.533147	2.260239	0.166042	0.000000	45889.000000		1
11649.630859	6276.043457	2.241878	6.944580	14842.577148	99998.000000	2515.140381	1516.379150	366.049042	150.739319	132.893723	542.096619	719.707642	424.439636	2.732509	99998.000000	4.066312	3.797686	0.350612	0.841646	4.171509	4.999991	3.400562	3.180808	2.563539	2.178226	2.123504	2.734077	2.857156	2.627816	0.436562	4.999991	45937.000000		1
10896.563477	2129.963135	1.822490	3.589472	6628.462402	77572.429688	1088.852783	669.078796	137.540909	79.918175	32.669128	188.592209	261.501038	115.436676	1.138715	0.000000	4.037290	3.328372	0.260665	0.555031	3.821413	4.889708	3.036969	2.825477	2.138432	1.902646	1.514138	2.275524	2.417473	2.062344	0.056415	0.000000	45966.000000		1
28200.636719	12275.661133	1.705307	10.108496	20584.150391	99998.000000	3456.029297	2103.757324	551.794983	170.043518	157.597549	694.313049	919.632568	521.080933	3.783351	99998.000000	4.450259	4.089045	0.231803	1.004686	4.313533	4.999991	3.538577	3.322996	2.741778	2.230560	2.197549	2.841555	2.963614	2.716905	0.577877	4.999991	46104.000000		1
23403.570312	6679.547852	2.611927	7.419476	19731.724609	99998.000000	3319.305664	2015.963379	448.757996	145.145416	134.161133	637.886780	874.363281	489.969086	2.612711	99998.000000	4.369282	3.824747	0.416961	0.870373	4.295165	4.999991	3.521047	3.304483	2.652012	2.161803	2.127627	2.804744	2.941692	2.690169	0.417091	4.999991	46198.000000		1
18331.662109	2422.841064	1.763899	1.794736	11386.720703	99998.000000	1942.915771	1157.518311	258.611572	118.341560	63.389336	330.644623	426.342316	155.176819	2.318262	99998.000000	4.263202	3.384325	0.246474	0.254001	4.056399	4.999991	3.288454	3.063528	2.412648	2.073137	1.802016	2.519361	2.629758	2.190827	0.365163	4.999991	46234.000000		1
14817.121094	5307.305664	1.637465	3.974939	13126.566406	99998.000000	2204.299561	1341.611328	284.675354	97.877869	69.748001	349.498627	481.676910	268.510376	2.880871	99998.000000	4.170764	3.724874	0.214172	0.599330	4.118151	4.999991	3.343271	3.127627	2.454350	1.990685	1.843532	2.543446	2.682756	2.428961	0.459524	4.999991	46276.000000		1
5515.587402	1427.339355	2.895631	6.099635	3564.888428	41589.738281	607.496521	366.995758	100.196838	35.515419	22.983105	116.398804	142.265198	112.103157	0.570991	99998.000000	3.741592	3.154527	0.461743	0.785304	3.552046	4.618986	2.783544	2.564661	2.000854	1.550417	1.361409	2.065948	2.153099	2.049618	0.000000	4.999991	46410.000000		1
6563.259766	1948.848877	1.600460	3.996526	6156.157227	75950.796875	1039.411133	626.865479	120.034531	56.386162	42.950314	207.378342	307.664612	154.566238	1.166454	0.000000	3.817120	3.289778	0.204245	0.601683	3.789310	4.880532	3.016787	2.797174	2.079306	1.751173	1.632966	2.316763	2.488078	2.189115	0.066868	0.000000	46447.000000		1
7736.597656	3115.106445	1.415436	2.855542	8565.352539	99998.000000	1433.479004	877.089294	227.117355	61.471249	50.301945	240.830750	348.379211	209.974854	1.990507	99998.000000	3.888550	3.493473	0.150890	0.455689	3.932745	4.999991	3.156391	2.943044	2.356250	1.788672	1.701585	2.381712	2.542052	2.322167	0.298964	4.999991	46514.000000		1
6303.686035	1817.111572	2.457740	5.757340	7270.453613	86824.054688	1234.072144	742.891174	149.367050	57.459305	48.531879	263.949524	350.719788	182.693024	0.875047	99998.000000	3.799595	3.259382	0.390536	0.760222	3.861562	4.938640	3.091341	2.870925	2.174255	1.759360	1.686027	2.421521	2.544960	2.261722	0.000000	4.999991	46565.000000		1
14423.389648	3289.929932	3.752910	5.032661	7571.599121	91248.203125	1247.048584	764.354004	155.352585	70.432594	63.848812	292.292175	363.042389	254.399200	0.493150	0.000000	4.159067	3.517187	0.574368	0.701798	3.879188	4.960224	3.095883	2.883295	2.191319	1.847774	1.805153	2.465817	2.559957	2.405516	0.000000	0.000000	46601.000000		1
12614.471680	4665.422363	2.803118	4.126042	11066.144531	99998.000000	1849.941040	1129.336060	243.609192	77.337082	80.448578	329.260040	450.426300	268.091003	1.220944	99998.000000	4.100869	3.668891	0.447641	0.615534	4.043996	4.999991	3.267158	3.052823	2.386694	1.888388	1.905518	2.517539	2.653624	2.428282	0.086696	4.999991	46689.000000		1
20058.246094	4659.412109	2.439237	6.333999	13336.149414	99998.000000	2303.830322	1363.345581	304.710388	122.245575	95.990623	453.833832	576.591309	350.321960	2.602644	0.000000	4.302293	3.668331	0.387254	0.801678	4.125031	4.999991	3.362451	3.134606	2.483887	2.087233	1.982229	2.656897	2.760868	2.544467	0.415415	0.000000	46834.000000		1
8781.322266	3021.585938	1.813238	4.557766	9931.369141	99998.000000	1692.818359	1015.863708	232.874695	113.302727	77.401840	342.819244	455.054993	257.495270	2.072064	99998.000000	3.943560	3.480235	0.258455	0.658752	3.997009	4.999991	3.228610	3.006835	2.367122	2.054240	1.888751	2.535065	2.658064	2.410769	0.316403	4.999991	46937.000000		1
5703.010742	3331.211914	2.300469	3.170084	6006.216309	70592.242188	1004.336731	612.171509	123.435898	59.698097	32.669128	164.514374	210.104370	112.470123	1.716045	99998.000000	3.756104	3.522602	0.361816	0.501071	3.778601	4.848757	3.001879	2.786873	2.091441	1.775960	1.514138	2.216204	2.322435	2.051037	0.234529	4.999991	46998.000000		1
7367.088867	2105.256104	1.415436	5.082002	6840.664062	81777.593750	1129.077026	697.338196	159.824005	69.846680	37.945404	187.574570	221.258255	106.691193	1.148852	0.000000	3.867296	3.323305	0.150890	0.706035	3.835098	4.912634	3.052724	2.843443	2.203642	1.844146	1.579159	2.273174	2.344899	2.028129	0.060264	0.000000	47039.000000		1
5166.865723	2132.932617	1.699140	4.693450	5367.888672	73856.132812	921.695618	550.216064	139.724197	61.199879	39.706219	181.212830	221.955185	134.842651	0.704020	0.000000	3.713227	3.328977	0.230229	0.671492	3.729804	4.868387	2.964587	2.740533	2.145272	1.786751	1.598858	2.258189	2.346265	2.129827	0.000000	0.000000	47222.000000		1
12623.565430	3145.564697	2.904882	4.193885	8325.866211	99809.468750	1385.745850	847.198608	177.786789	90.510818	54.218296	277.752350	338.810364	236.562851	2.111559	99998.000000	4.101182	3.497699	0.463128	0.622617	3.920429	4.999172	3.141684	2.927985	2.249899	1.956700	1.734146	2.443658	2.529957	2.373946	0.324603	4.999991	47314.000000		1
18049.220703	4723.806641	1.816322	6.691713	13070.831055	99998.000000	2211.009766	1326.633667	301.608154	105.738319	77.654709	400.466644	546.654358	273.771240	1.382250	0.000000	4.256458	3.674292	0.259193	0.825537	4.116303	4.999991	3.344591	3.122751	2.479443	2.024232	1.890168	2.602566	2.737713	2.437388	0.140587	0.000000	47349.000000		1
11605.335938	2876.156982	2.963473	4.477589	7760.863770	98695.117188	1310.181885	797.238953	186.140640	109.327789	82.810722	340.262817	473.039368	240.673477	2.491750	0.000000	4.064658	3.458812	0.471801	0.651044	3.889910	4.994296	3.117332	2.901588	2.269841	2.038731	1.918087	2.531815	2.674897	2.381428	0.396504	0.000000	47403.000000		1
6678.958984	930.363953	2.642764	2.824705	3413.270264	44184.503906	580.785217	351.432129	93.431114	31.703918	21.866791	124.786575	137.799957	64.752350	1.227779	99998.000000	3.824709	2.968653	0.422058	0.450973	3.533171	4.645270	2.764015	2.545841	1.970492	1.501113	1.339785	2.096168	2.139249	1.811256	0.089120	4.999991	47482.000000		1
9833.651367	954.235229	3.570970	4.138377	4745.914062	60734.265625	820.089478	486.743500	123.895370	87.864967	26.649670	139.067368	172.353241	67.789825	0.220482	0.000000	3.992715	2.979656	0.552786	0.616830	3.676320	4.783434	2.913861	2.687300	2.093055	1.943816	1.425692	2.143225	2.236419	1.831164	0.000000	0.000000	47563.000000		1
8305.723633	2161.047119	4.486840	5.149844	5977.500488	83144.046875	1001.376343	600.459412	168.871704	86.486534	40.708435	220.684677	265.812103	184.305817	0.909150	99998.000000	3.919378	3.334664	0.651941	0.711794	3.776520	4.919831	3.000597	2.778484	2.227557	1.936949	1.609684	2.343772	2.424575	2.265539	0.000000	4.999991	47610.000000		1
6278.109863	3213.200195	2.137031	4.116791	7566.693359	90660.429688	1309.256836	761.023560	157.964523	36.039654	45.565323	188.379440	260.079437	199.730682	2.303399	99998.000000	3.797829	3.506938	0.329811	0.614559	3.878906	4.957418	3.117025	2.881398	2.198560	1.556781	1.658634	2.275033	2.415106	2.300445	0.362369	4.999991	47638.000000		1
17638.455078	2121.362549	3.407531	4.292564	13000.025391	99998.000000	2232.691650	1331.509033	342.042145	148.771896	105.380608	509.680328	659.312622	295.178558	1.999638	0.000000	4.246460	3.326615	0.532440	0.632717	4.113944	4.999991	3.348829	3.124344	2.534080	2.172521	2.022761	2.707298	2.819091	2.470085	0.300951	0.000000	47681.000000		1
10199.295898	792.980347	3.654230	4.662613	4689.472168	55259.765625	801.164551	480.353973	104.680595	43.227848	34.173992	129.270325	193.310333	103.373093	1.386181	99998.000000	4.008570	2.899262	0.562796	0.668629	3.671124	4.742409	2.903722	2.681561	2.019866	1.635764	1.533696	2.111499	2.286255	2.014407	0.141820	4.999991	47828.000000		1
6279.025391	1173.627808	2.704439	3.595639	4474.399902	62844.746094	744.069153	452.110016	148.272324	70.605286	34.099983	170.250137	228.838089	156.916046	1.423383	0.000000	3.797892	3.069530	0.432077	0.555776	3.650735	4.798269	2.871613	2.655244	2.171060	1.848837	1.532754	2.231087	2.359528	2.195667	0.153322	0.000000	47855.000000		1
6514.645020	2505.574707	1.366096	2.707523	4968.525879	62468.035156	852.363892	508.983429	117.178986	41.556465	25.147890	155.876831	200.245667	88.413872	0.812163	0.000000	3.813891	3.398907	0.135481	0.432572	3.696228	4.795658	2.930625	2.706704	2.068850	1.618639	1.400502	2.192782	2.301563	1.946520	0.000000	0.000000	47923.000000		1
10209.485352	1715.012085	1.267417	2.682853	6228.578613	79027.468750	1034.733154	637.865173	168.637344	67.684982	35.894718	194.158356	249.585480	209.678818	2.369528	99998.000000	4.009004	3.234267	0.102919	0.428597	3.794389	4.897778	3.014828	2.804729	2.226954	1.830492	1.555031	2.288156	2.397219	2.321555	0.374662	4.999991	47973.000000		1
13926.158203	2186.540283	2.846291	3.311935	7714.866699	96970.460938	1277.811890	787.787292	221.498795	67.879257	62.368618	290.670135	390.071381	212.636124	0.867996	0.000000	4.143831	3.339757	0.454279	0.520082	3.887328	4.986639	3.106467	2.896409	2.345371	1.831737	1.794966	2.463400	2.591144	2.327637	0.000000	0.000000	48106.000000		1
5383.905762	2383.279785	3.752910	5.331784	6041.463379	76468.882812	1026.909668	616.945129	148.204483	31.626825	50.755257	176.630386	206.144852	142.271378	0.028187	99998.000000	3.731097	3.377175	0.574368	0.726873	3.781142	4.883485	3.011532	2.790246	2.170861	1.500056	1.705481	2.247065	2.314173	2.153117	0.000000	4.999991	48171.000000		1
27815.037109	11153.922852	2.652015	7.434894	25033.867188	99998.000000	4155.458008	2560.675049	572.958679	213.185028	146.785965	738.265564	1006.988708	658.994995	3.192580	0.000000	4.444280	4.047428	0.423576	0.871275	4.398528	4.999991	3.618619	3.408355	2.758123	2.328757	2.166685	2.868213	3.003025	2.818882	0.504142	0.000000	48225.000000		1
10500.845703	2477.620605	2.901798	3.894762	5258.181641	63125.593750	879.926331	533.548462	108.448921	70.592949	27.158487	146.468338	220.277634	138.771332	0.861464	0.000000	4.021224	3.394035	0.462667	0.590481	3.720836	4.800206	2.944446	2.727174	2.035225	1.848761	1.433906	2.165744	2.342970	2.142300	0.000000	0.000000	48271.000000		1
7347.439453	1202.121582	3.145414	3.009729	3304.355469	44449.757812	598.735657	345.024109	76.920776	52.241619	33.159443	124.502869	141.987671	69.923775	0.024743	0.000000	3.866136	3.079948	0.497678	0.478527	3.519087	4.647870	2.777235	2.537849	1.886044	1.718017	1.520607	2.095179	2.152251	1.844625	0.000000	0.000000	48347.000000		1
8746.285156	2265.305176	2.106194	4.428249	5688.113281	66809.132812	959.739685	583.079468	125.958389	64.194191	33.140942	178.098251	226.734970	124.657059	1.004510	0.000000	3.941824	3.355127	0.323498	0.646232	3.754968	4.824836	2.982153	2.765728	2.100227	1.807496	1.520365	2.250660	2.355519	2.095717	0.001954	0.000000	48367.000000		1
7555.573242	2635.862793	1.797820	3.805334	7661.838867	87765.796875	1272.196411	783.130859	158.349991	80.137115	39.573620	193.260986	253.480240	125.076447	1.069288	0.000000	3.878268	3.420923	0.254746	0.580393	3.884333	4.943326	3.104554	2.893834	2.199618	1.903834	1.597406	2.286144	2.403944	2.097176	0.029095	0.000000	48443.000000		1
24358.058594	4565.357910	1.927337	3.518546	12936.450195	99998.000000	2208.789551	1317.946777	305.913055	150.939758	88.787003	376.749603	480.847382	298.684753	1.782203	99998.000000	4.386642	3.659475	0.284958	0.546363	4.111815	4.999991	3.344154	3.119898	2.485598	2.178804	1.948349	2.576053	2.682007	2.475213	0.250957	4.999991	48492.000000		1
5113.480469	1216.985107	2.420735	3.463039	3525.462646	43131.871094	597.810486	357.204865	85.724854	39.502693	16.596682	83.720421	112.485535	57.758427	0.819246	0.000000	3.708717	3.085285	0.383947	0.539457	3.547216	4.634799	2.776564	2.552917	1.933107	1.596627	1.220021	1.922831	2.051097	1.761615	0.000000	0.000000	48536.000000		1
9692.456055	4082.000488	1.754647	4.477589	8065.737793	99998.000000	1385.110596	820.296082	194.805939	89.039871	57.302032	279.420654	340.050049	188.990005	1.971483	0.000000	3.986434	3.610873	0.244190	0.651044	3.906644	4.999991	3.141484	2.913971	2.289602	1.949584	1.758170	2.446259	2.531543	2.276439	0.294793	0.000000	48585.000000		1
9521.431641	2509.364746	2.692104	3.826920	6186.648926	74942.398438	1013.461487	628.669495	135.604324	76.146759	42.527840	178.098251	245.033875	135.157181	0.912265	99998.000000	3.978702	3.399564	0.430092	0.582849	3.791456	4.874728	3.005807	2.798422	2.132273	1.881651	1.628673	2.250660	2.389226	2.130839	0.000000	4.999991	48626.000000		1
18373.007812	6730.629883	2.716774	5.748089	16897.046875	99998.000000	2813.464355	1726.375610	372.635895	204.575226	113.157791	441.199768	590.976929	249.776672	2.556634	0.000000	4.264180	3.828056	0.434053	0.759523	4.227811	4.999991	3.449241	3.237135	2.571285	2.310853	2.053684	2.644635	2.771570	2.397552	0.407669	0.000000	48776.000000		1
12292.818359	5313.707520	2.232627	6.734885	15320.050781	99998.000000	2603.372314	1565.108398	369.499756	130.025848	95.343033	474.235840	649.145508	317.982819	1.744399	0.000000	4.089652	3.725398	0.348816	0.828330	4.185260	4.999991	3.415536	3.194544	2.567614	2.114030	1.979289	2.675994	2.812342	2.502404	0.241646	0.000000	48907.000000		1
11070.273438	3736.754395	4.172298	5.285528	11892.129883	99998.000000	1970.401123	1216.109375	274.030273	101.313156	92.493660	394.823395	512.902832	337.145172	1.493959	0.000000	4.044158	3.572495	0.620375	0.723088	4.075260	4.999991	3.294555	3.084973	2.437799	2.005666	1.966112	2.596403	2.710035	2.527817	0.174339	0.000000	49002.000000		1
18946.478516	7097.237305	2.056854	10.833175	25938.646484	99998.000000	4364.582031	2647.799805	631.247498	303.831543	160.292740	724.829712	1018.842590	586.369812	2.574693	99998.000000	4.277528	3.851089	0.313203	1.034756	4.413947	4.999991	3.639943	3.422885	2.800200	2.482633	2.204914	2.860236	3.008107	2.768172	0.410725	4.999991	49045.000000		1
9815.762695	3192.061279	2.235711	4.335737	4910.548828	61481.832031	800.032837	484.301178	99.179207	39.595207	26.335129	112.158661	164.526718	115.322578	1.194944	99998.000000	3.991924	3.504071	0.349416	0.637063	3.691130	4.788747	2.903108	2.685116	1.996421	1.597643	1.420535	2.049833	2.216236	2.061914	0.077347	4.999991	49093.000000		1
6730.836426	1809.790771	2.362144	2.985059	4359.795898	64381.441406	768.322754	455.039581	131.003387	42.318146	51.809895	240.587128	320.166107	240.056732	0.478370	99998.000000	3.828069	3.257628	0.373306	0.474953	3.639466	4.808761	2.885544	2.658049	2.117283	1.626527	1.714413	2.381272	2.505375	2.380314	0.000000	4.999991	49166.000000		1
9790.515625	1572.753052	2.914133	4.206220	4873.201660	62705.003906	793.843811	494.563843	127.765465	47.138031	33.606586	171.135162	240.648804	161.501572	2.029233	99998.000000	3.990806	3.196661	0.464509	0.623892	3.687814	4.797302	2.899735	2.694222	2.106413	1.673371	1.526424	2.233339	2.381384	2.208177	0.307332	4.999991	49351.000000		1
10477.634766	5293.040039	2.235711	5.445883	12004.763672	99998.000000	2020.080200	1228.000244	269.910400	63.599030	76.945450	382.257172	523.930298	258.275452	0.731143	0.000000	4.020263	3.723705	0.349416	0.736068	4.079354	4.999991	3.305369	3.089198	2.431220	1.803450	1.886183	2.582356	2.719274	2.412083	0.000000	0.000000	49431.000000		1
4616.178223	2693.439209	1.844076	4.625608	7093.934570	83089.687500	1190.156616	725.267578	138.583221	61.795040	53.894501	232.717422	352.351074	161.368958	0.746292	0.000000	3.664283	3.430307	0.265779	0.665169	3.850887	4.919547	3.075604	2.860498	2.141711	1.790954	1.731544	2.366829	2.546976	2.207820	0.000000	0.000000	49556.000000		1
3723.812012	1055.350952	1.834825	3.416783	2183.959229	27070.902344	354.666962	221.144150	58.874741	21.265463	18.067625	79.443275	112.886421	74.083740	0.529864	99998.000000	3.570988	3.023397	0.263595	0.533617	3.339245	4.432503	2.549821	2.344676	1.769929	1.327675	1.256901	1.900057	2.052642	1.869723	0.000000	4.999991	49592.000000		1
14572.719727	4531.729980	2.923384	5.248523	8616.700195	99998.000000	1470.906372	879.901672	180.657745	113.481583	59.365055	249.348038	336.226196	243.168213	1.858788	0.000000	4.163541	3.656264	0.465886	0.720037	3.935341	4.999991	3.167585	2.944434	2.256857	2.054925	1.773531	2.396806	2.526632	2.385907	0.269230	0.000000	49703.000000		1
7015.468750	1081.581299	1.834825	3.694319	4312.701172	53811.726562	726.834167	441.619141	126.405533	24.595900	34.960346	157.720901	209.324188	107.203094	0.545381	0.000000	3.846057	3.034059	0.263595	0.567534	3.634749	4.730877	2.861435	2.645048	2.101766	1.390863	1.543576	2.197889	2.320819	2.030207	0.000000	0.000000	49804.000000		1
9970.995117	2657.276123	2.217208	4.440584	7638.833984	86668.796875	1288.234985	782.461731	170.543091	48.497959	36.397369	213.363892	274.539093	195.006393	1.734431	99998.000000	3.998739	3.424437	0.345806	0.647440	3.883027	4.937863	3.109995	2.893463	2.231834	1.685723	1.561070	2.329121	2.438604	2.290049	0.239157	4.999991	49894.000000		1
10664.142578	3815.056641	1.483278	2.275799	8520.897461	99683.921875	1427.804932	868.229736	198.370743	89.619614	53.157490	253.316803	360.957794	139.866058	2.162179	0.000000	4.027926	3.581501	0.171223	0.357134	3.930485	4.998625	3.154669	2.938635	2.297478	1.952403	1.725564	2.403664	2.557456	2.145712	0.334892	0.000000	49921.000000		1
12514.866211	3211.454834	1.477111	3.530881	8571.516602	99998.000000	1409.700317	878.523254	194.479065	115.504517	41.997437	236.032440	319.799133	150.788651	0.777975	0.000000	4.097426	3.506702	0.169413	0.547883	3.933058	4.999991	3.149127	2.943753	2.288873	2.062599	1.623223	2.372972	2.504877	2.178369	0.000000	0.000000	49964.000000		1
9708.053711	1631.057251	1.427771	2.497828	6566.306641	90862.070312	1143.986938	671.610535	193.816071	47.967556	52.509903	256.517731	321.165222	185.354279	3.304344	99998.000000	3.987132	3.212469	0.154659	0.397563	3.817321	4.958383	3.058421	2.827117	2.287390	1.680948	1.720241	2.409117	2.506728	2.268003	0.519085	4.999991	50091.000000		1
6432.990723	1878.246704	2.078440	5.473636	3675.036377	43588.722656	604.869202	376.410400	96.934242	51.504604	26.785355	84.488274	123.121353	50.894024	0.003329	0.000000	3.808413	3.273753	0.317737	0.738276	3.565262	4.639374	2.781662	2.575662	1.986477	1.711846	1.427897	1.926796	2.090333	1.706667	0.000000	0.000000	50166.000000		1
15352.865234	5915.517578	2.784616	5.408878	12261.145508	99998.000000	2059.135742	1250.338867	263.126190	128.224945	91.081306	424.196014	567.660767	317.566498	1.867016	0.000000	4.186190	3.771993	0.444765	0.733107	4.088531	4.999991	3.313685	3.097028	2.420164	2.107973	1.959429	2.627567	2.754089	2.501835	0.271148	0.000000	50259.000000		1
14086.497070	4863.975098	1.409269	8.104066	16321.220703	99998.000000	2684.628906	1661.018921	362.320801	138.126831	125.936806	564.959412	709.478882	374.523163	3.406612	99998.000000	4.148803	3.686991	0.148994	0.908703	4.212753	4.999991	3.428884	3.220375	2.559093	2.140278	2.100153	2.752017	2.850940	2.573479	0.532323	4.999991	50306.000000		1
8376.084961	1624.936035	0.496482	2.328223	3947.857910	48812.144531	641.032166	395.258209	83.461388	47.890461	20.550035	107.135254	158.522675	77.287743	1.999931	0.000000	3.923041	3.210836	0.000000	0.367025	3.596361	4.688528	2.806880	2.596881	1.921486	1.680249	1.312813	2.029932	2.200091	1.888111	0.301015	0.000000	50333.000000		1
12884.829102	4144.970215	2.944971	2.948054	8623.884766	97560.687500	1413.616699	884.561218	220.542831	70.599113	59.596336	275.134247	359.021210	203.619263	3.908358	99998.000000	4.110079	3.617522	0.469081	0.469535	3.935703	4.989275	3.150332	2.946728	2.343493	1.848799	1.775220	2.439545	2.555120	2.308819	0.591994	4.999991	50380.000000		1
10133.337891	2423.750732	2.167868	5.230021	5661.994141	71357.445312	980.536438	579.989563	139.822876	34.716732	35.974895	175.677505	237.873444	128.875610	0.521734	0.000000	4.005753	3.384488	0.336033	0.718503	3.752970	4.853439	2.991464	2.763420	2.145578	1.540539	1.556000	2.244716	2.376346	2.110171	0.000000	0.000000	50445.000000		1
16941.142578	6090.624512	3.015897	5.359538	13208.988281	99998.000000	2221.133789	1347.359497	276.500366	128.215683	75.526932	415.709564	538.334412	280.891602	2.409746	99998.000000	4.228943	3.784662	0.479416	0.729127	4.120870	4.999991	3.346575	3.129483	2.441696	2.107941	1.878102	2.618790	2.731052	2.448539	0.381971	4.999991	50502.000000		1
5639.745117	1235.796021	1.770066	1.054639	3024.376709	36665.769531	512.745605	303.224030	48.914265	28.065105	7.348549	70.888985	86.961433	34.775322	0.294515	99998.000000	3.751260	3.091947	0.247989	0.023104	3.480636	4.564261	2.709902	2.481764	1.689435	1.448167	0.866202	1.850579	1.939327	1.541271	0.000000	4.999991	50517.000000		1
6442.331055	1680.631470	1.859494	3.379778	5240.601074	78728.648438	898.734070	536.416382	153.163132	92.894547	57.672081	255.068359	356.054657	234.031097	1.050133	0.000000	3.809043	3.225472	0.269395	0.528888	3.719381	4.896133	2.953631	2.729502	2.185154	1.967990	1.760966	2.406657	2.551517	2.369274	0.021244	0.000000	50562.000000		1
6851.031250	924.310608	1.591209	2.115445	3393.968994	38858.679688	571.657349	348.881866	87.127953	52.827530	23.652277	101.840469	123.648674	60.635555	0.345032	0.000000	3.835756	2.965818	0.201727	0.325402	3.530708	4.589488	2.757136	2.542678	1.940158	1.722860	1.373873	2.007921	2.092190	1.782727	0.000000	0.000000	50664.000000		1
10807.995117	4619.230957	1.489446	3.336605	7272.936035	89312.750000	1212.282471	741.759460	160.064545	48.710739	49.490925	219.522110	282.057251	164.113495	2.062524	0.000000	4.033745	3.664570	0.173025	0.523305	3.861710	4.950913	3.083604	2.870263	2.204295	1.687625	1.694526	2.341478	2.450337	2.215144	0.314399	0.000000	50707.000000		1
7819.066406	2086.312744	2.303553	3.429117	7526.348633	93164.968750	1295.071655	769.355835	186.078964	65.800819	58.680466	227.974640	275.118835	198.447845	1.237790	99998.000000	3.893155	3.319379	0.362398	0.535182	3.876584	4.969253	3.112294	2.886127	2.269697	1.818231	1.768494	2.357887	2.439520	2.297646	0.092647	4.999991	50784.000000		1
9674.854492	3829.469971	1.865662	8.042391	13704.214844	99998.000000	2319.360107	1395.404175	335.396667	136.406097	105.463867	476.375977	679.088623	386.583649	2.152532	0.000000	3.985644	3.583139	0.270833	0.905385	4.136854	4.999991	3.365368	3.144700	2.525559	2.134834	2.023104	2.677950	2.831926	2.587244	0.332950	0.000000	50816.000000		1
5255.856445	1233.390625	2.041435	2.941887	3572.048828	44605.613281	603.213196	368.445099	65.985840	37.519848	24.025408	105.698227	142.271378	93.526711	0.392249	0.000000	3.720644	3.091101	0.309936	0.468626	3.552917	4.649390	2.780471	2.566373	1.819451	1.574261	1.380671	2.024068	2.153117	1.970936	0.000000	0.000000	50875.000000		1
13471.725586	4089.441650	1.662135	5.004908	11552.055664	99998.000000	1878.157227	1180.763550	293.349915	117.422607	67.974854	375.513031	481.942108	254.908020	2.066155	0.000000	4.129423	3.611664	0.220666	0.699396	4.062659	4.999991	3.273732	3.072163	2.467386	2.069752	1.832348	2.574625	2.682995	2.406384	0.315163	0.000000	50947.000000		1
15529.051758	3708.547363	1.927337	4.863056	9019.809570	99998.000000	1528.097412	919.287170	194.682602	84.158318	71.308372	345.323242	492.855469	279.917145	2.690016	99998.000000	4.191145	3.569204	0.284958	0.686909	3.955197	4.999991	3.184151	2.963451	2.289327	1.925097	1.853140	2.538226	2.692720	2.447030	0.429755	4.999991	51061.000000		1
9015.433594	2975.906494	1.668303	5.871439	6917.954590	83134.000000	1211.107544	708.152832	167.258911	59.099854	41.556465	189.514252	285.205750	150.495697	1.221579	0.000000	3.954987	3.473619	0.222275	0.768745	3.839978	4.919779	3.083183	2.850127	2.223389	1.771586	1.618639	2.277642	2.455158	2.177524	0.086921	0.000000	51130.000000		1
6110.261719	1902.669922	2.118529	3.768329	3329.642334	43901.019531	576.036255	342.803833	65.258080	44.674122	30.393330	119.809418	167.780060	123.639420	0.795383	0.000000	3.786060	3.279363	0.326034	0.576149	3.522398	4.642475	2.760450	2.535046	1.814634	1.650056	1.482778	2.078491	2.224740	2.092157	0.000000	0.000000	51211.000000		1
6486.656738	1235.077515	2.562587	3.780664	4047.968262	58601.156250	682.382019	411.904236	112.186417	60.835999	24.284443	136.424606	188.012466	173.364716	0.777448	0.000000	3.812021	3.091694	0.408679	0.577568	3.607237	4.767906	2.834028	2.614796	2.049940	1.784161	1.385328	2.134893	2.274187	2.238961	0.000000	0.000000	51230.000000		1
6612.202148	1756.904663	2.926468	3.009729	3300.667480	45621.730469	596.894653	336.429718	70.340080	33.554161	22.329351	103.151062	151.097031	85.274628	1.061480	0.000000	3.820346	3.244748	0.466344	0.478527	3.518602	4.659172	2.775898	2.526894	1.847203	1.525746	1.348876	2.013474	2.179256	1.930820	0.025912	0.000000	51266.000000		1
11718.148438	3170.697021	3.805334	5.060415	8876.541992	99998.000000	1505.888306	899.625244	202.385773	97.643501	59.482235	262.062286	350.170868	207.103897	1.208657	0.000000	4.068859	3.501155	0.580393	0.704186	3.948244	4.999991	3.177793	2.954062	2.306180	1.989643	1.774387	2.418405	2.544280	2.316188	0.082303	0.000000	51372.000000		1
6226.136230	1655.690186	2.248045	3.281098	3582.656738	44530.398438	587.760620	366.116882	78.693932	39.515030	20.010382	99.450577	110.792564	74.546303	0.988211	99998.000000	3.794219	3.218979	0.351805	0.516019	3.554205	4.648656	2.769201	2.563620	1.895941	1.596762	1.301255	1.997607	2.044511	1.872426	0.000000	4.999991	51594.000000		1
8209.044922	1604.981201	1.202658	2.494745	3971.208008	47176.320312	670.000854	403.026154	92.672516	34.297344	17.842512	116.738014	137.485413	73.759949	1.184248	99998.000000	3.914293	3.205470	0.080142	0.397026	3.598923	4.673724	2.826075	2.605333	1.966951	1.535260	1.251456	2.067212	2.138257	1.867821	0.073443	4.999991	51622.000000		1
10576.711914	3236.491699	3.117660	3.139246	9059.457031	99998.000000	1572.873291	925.263489	242.690247	102.716255	62.060242	310.039093	423.477509	225.140686	2.139451	0.000000	4.024351	3.510075	0.493829	0.496825	3.957102	4.999991	3.196694	2.966265	2.385052	2.011639	1.792813	2.491416	2.626830	2.352454	0.330302	0.000000	51736.000000		1
9450.335938	1844.538330	1.563456	2.374479	5532.917969	67415.562500	926.533997	561.252808	139.542267	71.567406	38.852024	203.465088	260.779449	159.318283	0.826263	0.000000	3.975447	3.265888	0.194086	0.375568	3.742954	4.828760	2.966861	2.749159	2.144706	1.854715	1.589414	2.308490	2.416273	2.202266	0.000000	0.000000	51764.000000		1
23333.818359	9044.666992	1.631298	9.707609	29383.621094	99998.000000	4876.748047	3000.792236	692.996277	237.614410	177.425995	828.184326	1092.213989	578.897949	3.649450	0.000000	4.367986	3.956393	0.212533	0.987112	4.468105	4.999991	3.688130	3.477236	2.840731	2.375873	2.249017	2.918127	3.038308	2.762602	0.562227	0.000000	51814.000000		1
9114.829102	3461.873047	1.760815	3.521630	8746.411133	99998.000000	1422.710571	885.776184	198.475586	102.744011	45.984711	219.580704	276.972168	136.720642	1.387834	0.000000	3.959749	3.539311	0.245714	0.546744	3.941830	4.999991	3.153116	2.947324	2.297707	2.011756	1.662614	2.341594	2.442436	2.135834	0.142337	0.000000	51878.000000		1
11051.644531	2569.972412	2.137031	4.674948	6971.975586	85074.500000	1194.378296	719.812439	146.018112	78.160446	43.456047	201.220123	268.201996	119.303688	0.153953	0.000000	4.043427	3.409929	0.329811	0.669777	3.843356	4.929800	3.077142	2.857219	2.164407	1.892987	1.638050	2.303671	2.428462	2.076654	0.000000	0.000000	51939.000000		1
6335.584473	1732.589355	2.297385	6.087300	4262.534668	52488.472656	702.688477	435.374573	113.179382	41.735321	32.767807	109.737930	154.991791	116.898369	0.106697	0.000000	3.801787	3.238696	0.361234	0.784425	3.629668	4.720064	2.846763	2.638863	2.053767	1.620504	1.515447	2.040357	2.190309	2.067808	0.000000	0.000000	52045.000000		1
12064.967773	2124.363037	2.303553	4.385077	7619.178223	96357.289062	1293.283081	775.939575	179.880646	84.004128	47.794868	246.597336	344.811340	187.747269	2.001875	0.000000	4.081526	3.327229	0.362398	0.641977	3.881908	4.983884	3.111694	2.889828	2.254984	1.924301	1.679381	2.391988	2.537581	2.273574	0.301437	0.000000	52088.000000		1
9239.498047	3419.027588	2.914133	6.216817	8414.820312	95656.414062	1407.504761	852.339233	210.406586	86.569801	66.954132	327.906281	441.847351	275.862030	1.156036	99998.000000	3.965648	3.533903	0.464509	0.793568	3.925045	4.980714	3.148450	2.930613	2.323059	1.937366	1.825777	2.515750	2.645272	2.440692	0.062972	4.999991	52132.000000		1
9579.301758	2477.747070	1.655968	2.707523	9080.744141	99998.000000	1515.420166	916.357666	209.392029	90.304207	67.570885	322.861267	477.433685	251.108841	3.071548	0.000000	3.981334	3.394057	0.219052	0.432572	3.958122	4.999991	3.180533	2.962065	2.320960	1.955708	1.829760	2.509016	2.678913	2.399862	0.487357	0.000000	52171.000000		1
3914.405518	1745.053833	2.300469	4.341904	3946.328369	46098.640625	660.586182	407.938538	103.610535	62.565975	28.654100	121.644241	145.311935	72.150238	0.061987	0.000000	3.592666	3.241809	0.361816	0.637680	3.596193	4.663688	2.819930	2.610595	2.015404	1.796338	1.457187	2.085092	2.162301	1.858238	0.000000	0.000000	52264.000000		1
11584.623047	1797.495850	2.396065	4.323402	6542.299805	78004.710938	1074.972778	668.458984	169.895508	75.644112	43.431377	179.908401	248.361237	125.360146	2.139695	0.000000	4.063882	3.254668	0.379499	0.635826	3.815730	4.892121	3.031398	2.825075	2.230182	1.878775	1.637804	2.255051	2.395084	2.098160	0.330352	0.000000	52320.000000		1
17167.031250	4620.726562	0.767851	4.311067	13016.054688	99998.000000	2155.598145	1328.005981	298.055695	75.829132	73.615013	308.454041	452.880951	206.422394	2.955744	0.000000	4.234695	3.664710	0.000000	0.634585	4.114480	4.999991	3.333568	3.123200	2.474298	1.879836	1.866966	2.489191	2.655984	2.314757	0.470667	0.000000	52429.000000		1
7390.226074	1803.573975	1.970509	2.294302	4788.087402	59152.925781	796.622253	483.212616	112.044563	49.790047	24.167261	140.658569	204.229843	99.731194	1.409700	99998.000000	3.868658	3.256134	0.294578	0.360651	3.680162	4.771976	2.901253	2.684138	2.049391	1.697142	1.383227	2.148166	2.310119	1.998831	0.149127	4.999991	52450.000000		1
41234.195312	15971.978516	2.137031	10.601893	40960.433594	99998.000000	6862.977539	4173.152832	961.571411	414.608673	266.410370	1295.188721	1687.761108	869.608154	5.023407	0.000000	4.615258	4.203359	0.329811	1.025383	4.612365	4.999991	3.836513	3.620464	2.982981	2.617638	2.425551	3.112333	3.227311	2.939324	0.700998	0.000000	52497.000000		1
11805.227539	3674.869873	2.488577	4.631775	10599.759766	99998.000000	1825.261841	1077.230103	263.653503	118.896629	95.148758	427.763916	593.262024	377.850494	1.977974	99998.000000	4.072074	3.565242	0.395951	0.665747	4.025296	4.999991	3.261325	3.032309	2.421034	2.075170	1.978403	2.631204	2.773247	2.577320	0.296221	4.999991	52556.000000		1
7350.982422	2375.033936	1.877997	3.580221	5315.394043	61509.972656	896.297913	549.867615	133.889771	36.237015	39.626041	188.351685	233.963257	159.688324	0.346872	99998.000000	3.866345	3.375670	0.273695	0.553910	3.725535	4.788946	2.952452	2.740258	2.126747	1.559152	1.597981	2.274970	2.369148	2.203273	0.000000	4.999991	52627.000000		1
5313.482422	1276.624634	1.483278	2.547168	4042.553223	53185.878906	656.713013	414.886200	100.227676	36.135250	33.396893	140.865189	233.809067	134.309158	0.803490	0.000000	3.725379	3.106063	0.171223	0.406058	3.606656	4.725796	2.817376	2.617929	2.000988	1.557931	1.523706	2.148804	2.368861	2.128106	0.000000	0.000000	52721.000000		1
6438.347168	3219.306152	2.420735	4.039698	4678.790527	59266.339844	807.717529	479.536804	122.165398	55.630646	31.444883	149.635345	215.177124	107.369614	0.593159	0.000000	3.808774	3.507762	0.383947	0.606349	3.670134	4.772808	2.907259	2.680822	2.086948	1.745314	1.497550	2.175034	2.332796	2.030881	0.000000	0.000000	52824.000000		1
10496.741211	1858.572388	0.909703	2.763030	5311.792480	61794.500000	889.581543	537.588196	107.520721	61.992401	32.795563	156.986969	208.056763	123.013420	1.736989	0.000000	4.021054	3.269180	0.000000	0.441386	3.725241	4.790950	2.949186	2.730450	2.031492	1.792338	1.515815	2.195863	2.318182	2.089952	0.239797	0.000000	52843.000000		1
18604.347656	5785.090820	3.549383	4.021195	12416.325195	99998.000000	2080.031006	1268.967773	330.191315	158.177292	102.395546	480.162781	594.859375	407.223114	2.315257	99998.000000	4.269614	3.762310	0.550153	0.604355	4.093993	4.999991	3.318070	3.103451	2.518766	2.199144	2.010281	2.681388	2.774414	2.609833	0.364599	4.999991	52918.000000		1
20404.552734	5288.809082	2.124696	8.023889	16805.164062	99998.000000	2871.287598	1715.002808	373.557953	151.442413	104.020676	461.589447	657.234131	405.058350	3.145841	99998.000000	4.309727	3.723358	0.327297	0.904385	4.225443	4.999991	3.458077	3.234265	2.572358	2.180248	2.017120	2.664256	2.817720	2.607517	0.497737	4.999991	52959.000000		1
7227.519043	2308.042725	2.568754	5.359538	4024.470215	48367.117188	675.505310	411.284393	108.510597	24.965948	20.805984	106.709694	143.390762	88.361450	1.431713	0.000000	3.858989	3.363244	0.409723	0.729127	3.604709	4.684550	2.829629	2.614142	2.035472	1.397348	1.318188	2.028204	2.156521	1.946263	0.155856	0.000000	53037.000000		1
8775.108398	1142.522095	2.414567	2.281967	4930.346191	55612.367188	844.833374	499.235718	114.258690	38.602242	26.563326	117.052559	166.784012	93.057983	2.326759	99998.000000	3.943253	3.057865	0.382839	0.358309	3.692878	4.745172	2.926771	2.698306	2.057889	1.586613	1.424282	2.068381	2.222154	1.968754	0.366751	4.999991	53055.000000		1
9255.927734	2783.697021	2.309720	3.632644	5518.726562	66215.101562	941.820068	564.623291	131.015732	55.161919	36.785919	166.595901	203.181381	151.951233	0.937878	99998.000000	3.966420	3.444622	0.363559	0.560223	3.741839	4.820957	2.973968	2.751759	2.117323	1.741639	1.565682	2.221664	2.307884	2.181704	0.000000	4.999991	53091.000000		1
13097.452148	3886.753662	2.636597	6.466600	7790.066895	90920.710938	1293.878174	797.276001	160.783051	57.400715	48.988274	234.919220	287.438385	149.888199	0.281921	0.000000	4.117187	3.589587	0.421044	0.810676	3.891541	4.958663	3.111893	2.901609	2.206240	1.758917	1.690092	2.370919	2.458545	2.175767	0.000000	0.000000	53152.000000		1
7465.293457	3966.406494	1.659051	4.853805	8458.732422	99998.000000	1386.982422	866.003296	211.695587	73.559502	54.070274	285.782410	403.134094	219.432678	1.675532	0.000000	3.873047	3.598397	0.219860	0.686082	3.927305	4.999991	3.142071	2.937520	2.325712	1.866639	1.732959	2.456035	2.605449	2.341301	0.224153	0.000000	53230.000000		1
9714.214844	3592.583496	2.969640	3.133079	5031.329590	60026.621094	852.095581	512.104187	135.983627	53.126652	24.019241	142.835693	181.962173	125.921387	1.725388	0.000000	3.987408	3.555407	0.472704	0.495971	3.701683	4.778344	2.930488	2.709358	2.133487	1.725312	1.380559	2.154837	2.259981	2.100100	0.236887	0.000000	53291.000000		1
13300.436523	3947.962646	2.260381	5.476720	9002.978516	99998.000000	1567.334839	922.670044	196.609924	80.158707	66.614922	283.219818	401.231415	201.164612	1.899742	0.000000	4.123866	3.596373	0.354182	0.738521	3.954386	4.999991	3.195162	2.965046	2.293605	1.903951	1.823572	2.452124	2.603395	2.303552	0.278695	0.000000	53354.000000		1
6742.228027	2352.201904	2.602675	2.534833	3183.920166	42304.792969	529.764709	325.883331	73.935722	39.613708	21.299383	96.431595	141.737885	102.657661	1.047840	99998.000000	3.828804	3.371475	0.415420	0.403949	3.502962	4.626390	2.724083	2.513062	1.868854	1.597846	1.328367	1.984219	2.151486	2.011391	0.020295	4.999991	53557.000000		1
5732.331055	2729.928955	2.593424	4.002693	5311.425293	67401.554688	931.908936	540.101440	131.968597	51.042046	30.174383	140.892944	214.739227	133.862015	0.481691	99998.000000	3.758331	3.436151	0.413874	0.602352	3.725211	4.828670	2.969373	2.732475	2.120471	1.707928	1.479638	2.148889	2.331911	2.126657	0.000000	4.999991	53582.000000		1
18312.439453	3383.151367	2.513247	4.058200	9946.420898	99998.000000	1711.145020	1014.661072	233.790573	72.853325	65.208740	287.182434	347.299896	284.178864	3.084130	0.000000	4.262746	3.529321	0.400235	0.608333	3.997667	4.999991	3.233287	3.006321	2.368827	1.862449	1.814306	2.458158	2.540705	2.453592	0.489133	0.000000	53668.000000		1
12262.913086	3149.083252	2.174036	3.706654	9397.774414	99998.000000	1623.101196	958.900879	238.872574	118.335388	60.835999	308.962860	402.514252	232.048264	1.100567	0.000000	4.088593	3.498184	0.337267	0.568982	3.973025	4.999991	3.210346	2.981774	2.378166	2.073115	1.784161	2.489906	2.604781	2.365578	0.041616	0.000000	53765.000000		1
5394.895996	3107.307861	1.483278	2.689020	4434.440918	52821.304688	755.849060	452.433807	102.016243	45.904533	36.196926	128.795425	196.468079	129.809982	1.342778	0.000000	3.731983	3.492384	0.171223	0.429594	3.646839	4.722809	2.878435	2.655555	2.008669	1.661856	1.558672	2.109900	2.293292	2.113308	0.128004	0.000000	53798.000000		1
7711.678223	1308.788086	1.433939	4.508426	5071.960938	64354.359375	851.503540	517.321838	107.418953	44.766636	35.922474	160.067627	199.437714	136.184067	1.223605	99998.000000	3.887149	3.116869	0.156531	0.654025	3.705176	4.808578	2.930187	2.713761	2.031081	1.650954	1.555366	2.204304	2.299807	2.134126	0.087641	4.999991	53824.000000		1
10947.383789	2391.679932	2.500912	5.193016	7952.521484	93394.078125	1334.154907	814.440063	192.015167	114.446793	51.048210	238.820145	302.736786	190.405457	1.228048	99998.000000	4.039310	3.378703	0.398098	0.715420	3.900505	4.970319	3.125206	2.910859	2.283335	2.058604	1.707981	2.378071	2.481065	2.279679	0.089215	4.999991	53864.000000		1
23028.482422	6924.627930	1.292086	6.303162	18907.371094	99998.000000	3150.144043	1924.447266	435.692200	176.901764	107.446709	551.844299	715.692566	343.183105	2.682129	0.000000	4.362265	3.840396	0.111292	0.799558	4.276631	4.999991	3.498330	3.284306	2.639180	2.247732	2.031193	2.741817	2.854727	2.535526	0.428480	0.000000	53892.000000		1
7895.536621	2007.390625	3.148497	3.632644	6015.609375	76183.234375	1027.023804	616.531860	135.499481	73.127777	36.212345	185.690414	225.230118	173.130341	1.101791	99998.000000	3.897382	3.302632	0.498103	0.560223	3.779280	4.881859	3.011580	2.789956	2.131938	1.864082	1.558857	2.268790	2.352627	2.238373	0.042099	4.999991	53994.000000		1
6735.354004	2422.615967	2.281967	2.152450	4288.882324	53830.902344	728.582642	440.129700	85.937630	55.932854	25.635120	108.563026	158.686111	87.047775	1.628653	99998.000000	3.828360	3.384284	0.358309	0.332933	3.632344	4.731032	2.862479	2.643581	1.934183	1.747667	1.408835	2.035682	2.200539	1.939758	0.211829	4.999991	54047.000000		1
9125.797852	1767.543579	2.544085	3.395196	5597.596191	67658.140625	935.057434	574.546814	119.464043	56.068539	39.484192	165.673859	205.981415	113.722115	2.794616	0.000000	3.960271	3.247370	0.405532	0.530865	3.748002	4.830320	2.970838	2.759326	2.077237	1.748719	1.596423	2.219254	2.313828	2.055845	0.446322	0.000000	54104.000000		1
14982.208984	5959.097168	1.915002	5.862187	13730.183594	99998.000000	2304.638428	1396.637573	320.002655	121.601067	94.874306	465.829590	591.430237	283.019379	2.285661	99998.000000	4.175576	3.775181	0.282169	0.768060	4.137676	4.999991	3.362603	3.145084	2.505154	2.084937	1.977149	2.668227	2.771904	2.451816	0.359012	4.999991	54148.000000		1
6315.833008	2559.339844	2.343642	3.059069	6109.386230	74006.203125	1004.262695	623.553589	142.141861	88.016075	42.361320	185.533142	273.802094	155.808990	1.820347	0.000000	3.800431	3.408128	0.369891	0.485589	3.785998	4.869268	3.001847	2.794874	2.152722	1.944562	1.626969	2.268421	2.437437	2.192593	0.260154	0.000000	54187.000000		1
32424.261719	7859.121094	2.355976	9.066192	25909.687500	99998.000000	4403.902832	2643.871094	587.446045	243.963821	170.049683	818.032654	1039.176758	611.971008	4.076111	0.000000	4.510870	3.895374	0.372171	0.957425	4.413462	4.999991	3.643838	3.422240	2.768968	2.387326	2.230576	2.912771	3.016690	2.786731	0.610246	0.000000	54219.000000		1
16504.478516	2371.133057	2.340558	4.098289	11332.381836	99998.000000	1918.915039	1161.286621	230.281281	92.200706	63.475677	264.874664	367.242462	186.307159	0.825137	99998.000000	4.217602	3.374956	0.369319	0.612603	4.054321	4.999991	3.283056	3.064939	2.362259	1.964734	1.802607	2.423040	2.564953	2.270230	0.000000	4.999991	54260.000000		1
5403.950195	1446.597290	3.129995	4.792130	3397.398193	39132.753906	540.903198	344.268585	74.617226	35.296474	24.179596	77.790390	100.249260	57.209522	0.559053	0.000000	3.732711	3.160348	0.495544	0.680529	3.531147	4.592540	2.733119	2.536897	1.872839	1.547731	1.383449	1.890926	2.001081	1.757468	0.000000	0.000000	54285.000000		1
23611.277344	3826.512695	2.235711	4.008861	11433.979492	99998.000000	1931.496704	1173.202271	265.432800	96.514854	79.319931	383.290222	446.506866	295.887817	2.970639	99998.000000	4.373119	3.582803	0.349416	0.603021	4.058197	4.999991	3.285894	3.069373	2.423954	1.984594	1.899382	2.583528	2.649828	2.471127	0.472850	4.999991	54337.000000		1
12981.312500	3107.844238	1.597377	3.059069	8296.558594	96231.757812	1386.276245	843.248352	167.983582	67.937851	45.038006	252.095642	319.250214	194.303299	4.174262	99998.000000	4.113318	3.492459	0.203407	0.485589	3.918898	4.983318	3.141850	2.925956	2.225267	1.832112	1.653579	2.401565	2.504131	2.288480	0.620580	4.999991	54363.000000		1
6960.010742	1952.478394	2.729109	4.298732	4612.268066	57309.871094	776.895569	467.824768	98.876999	59.571667	29.489794	125.714775	171.412704	138.472198	0.891703	99998.000000	3.842610	3.290586	0.436021	0.633340	3.663914	4.758229	2.890363	2.670083	1.995095	1.775040	1.469672	2.099386	2.234043	2.141363	0.000000	4.999991	54418.000000		1
8001.006836	1984.200806	3.052901	2.485493	3494.307617	41094.417969	608.366150	359.357330	79.646805	33.708347	27.991096	121.323532	146.662613	94.362404	1.352383	99998.000000	3.903145	3.297586	0.484713	0.395413	3.543361	4.613783	2.784165	2.555526	1.901168	1.527737	1.447020	2.083945	2.166319	1.974799	0.131100	4.999991	54501.000000		1
11787.955078	3085.354736	2.710606	4.135293	11593.978516	99998.000000	1884.213745	1177.007568	238.335999	120.765373	88.407707	380.036865	470.658722	251.639252	2.431530	99998.000000	4.071438	3.489305	0.433066	0.616506	4.064232	4.999991	3.275130	3.070779	2.377190	2.081942	1.946490	2.579826	2.672706	2.400778	0.385880	4.999991	54565.000000		1
10724.416992	3156.743164	2.291218	3.157748	5497.227051	69397.414062	946.532043	562.171753	147.754257	60.117485	34.195580	164.017899	210.261642	129.779144	0.209234	0.000000	4.030374	3.499239	0.360066	0.499378	3.740144	4.841343	2.976135	2.749869	2.169540	1.779001	1.533970	2.214891	2.322760	2.113205	0.000000	0.000000	54701.000000		1
17809.390625	9434.723633	1.726894	9.426990	26565.207031	99998.000000	4403.652832	2716.607422	616.975952	266.731079	153.758301	735.490173	943.019653	501.412842	2.950237	0.000000	4.250649	3.974729	0.237266	0.974373	4.424313	4.999991	3.643813	3.434027	2.790268	2.426074	2.186839	2.866577	2.974521	2.700196	0.469857	0.000000	54749.000000		1
6657.656250	2739.750732	2.507080	3.879343	5241.714355	62361.960938	905.203735	535.811951	129.806900	42.894806	27.812241	151.288223	192.369797	95.713081	0.712899	99998.000000	3.823321	3.437711	0.399168	0.588758	3.719473	4.794920	2.956746	2.729012	2.113298	1.632405	1.444236	2.179805	2.284137	1.980971	0.000000	4.999991	54914.000000		1
4714.527832	1766.155884	1.723810	5.051164	2779.059082	34946.593750	484.026703	280.126831	71.132599	34.818493	21.209955	81.370613	105.445366	106.475334	0.304308	0.000000	3.673438	3.247029	0.236489	0.703391	3.443898	4.543405	2.684869	2.447355	1.852069	1.541810	1.326540	1.910468	2.023027	2.027249	0.000000	0.000000	54934.000000		1
13655.359375	5445.996582	1.766982	6.195231	13501.018555	99998.000000	2241.316895	1368.362793	311.722809	125.983063	110.021629	482.235077	677.469666	383.191559	3.370854	99998.000000	4.135303	3.736077	0.247232	0.792058	4.130366	4.999991	3.350503	3.136201	2.493769	2.100312	2.041478	2.683259	2.830890	2.583416	0.527740	4.999991	54971.000000		1
7720.738281	2372.937012	2.340558	4.298732	4635.664062	52775.605469	759.034546	481.168091	81.386032	62.223682	43.295692	157.970688	181.724731	133.368622	0.009718	0.000000	3.887659	3.375286	0.369319	0.633340	3.666112	4.722433	2.880262	2.682297	1.910550	1.793956	1.636445	2.198576	2.259414	2.125054	0.000000	0.000000	55037.000000		1
6513.420410	2139.911133	2.541001	3.799166	5517.410156	64022.117188	935.751282	565.872253	129.726715	45.673256	27.969511	153.681198	216.734406	118.258301	2.287671	0.000000	3.813809	3.330396	0.405005	0.579688	3.741735	4.806330	2.971160	2.752718	2.113029	1.659662	1.446685	2.186621	2.335928	2.072832	0.359394	0.000000	55163.000000		1
7434.270996	1902.950562	1.393850	3.339689	4381.530273	53214.445312	748.355530	446.886169	94.121872	37.072708	20.923168	135.191101	189.918213	79.461777	1.814468	99998.000000	3.871238	3.279428	0.144216	0.523706	3.641626	4.726029	2.874108	2.650197	1.973691	1.569054	1.320627	2.130948	2.278567	1.900158	0.258749	4.999991	55193.000000		1
14456.277344	5367.808594	2.420735	4.582436	12861.910156	99998.000000	2094.666504	1311.942749	319.820709	85.043350	88.953529	444.798492	570.855530	360.285522	2.439710	0.000000	4.160057	3.729797	0.383947	0.661096	4.109305	4.999991	3.321115	3.117915	2.504907	1.929640	1.949163	2.648163	2.756526	2.556647	0.387338	0.000000	55256.000000		1
5943.147949	1364.110352	2.220292	4.391244	3074.357910	39671.484375	514.444702	317.588074	64.363792	64.191109	21.290133	98.087563	127.281319	88.546478	0.648930	99998.000000	3.774017	3.134850	0.346410	0.642588	3.487754	4.598478	2.711339	2.501864	1.808642	1.807475	1.328178	1.991614	2.104765	1.947171	0.000000	4.999991	55335.000000		1
6690.214355	2394.979492	1.933504	3.450704	7497.401367	88845.593750	1291.636353	766.117859	156.576828	81.179420	44.803638	189.656097	240.648804	169.858505	1.362903	99998.000000	3.825440	3.379302	0.286345	0.537908	3.874911	4.948636	3.111140	2.884296	2.194727	1.909446	1.651313	2.277967	2.381384	2.230087	0.134465	4.999991	55370.000000		1
9009.605469	898.925293	2.488577	2.975808	4783.924316	59059.023438	821.455566	490.468658	122.097549	58.109974	37.908401	161.698929	240.750565	125.523582	0.560867	0.000000	3.954706	2.953724	0.395951	0.473605	3.679784	4.771286	2.914584	2.690611	2.086707	1.764251	1.578735	2.208707	2.381567	2.098725	0.000000	0.000000	55474.000000		1
7482.368164	2444.405762	3.771412	6.031793	6532.798828	83951.898438	1114.259644	667.799072	144.075363	86.575966	47.998394	194.611664	263.243347	163.906876	0.867204	99998.000000	3.874039	3.388173	0.576504	0.780446	3.815099	4.924030	3.046986	2.824646	2.158590	1.937397	1.681227	2.289169	2.420357	2.214597	0.000000	4.999991	55580.000000		1
7505.086426	1183.014648	3.012813	3.404448	3153.073486	37647.281250	545.393127	323.761719	95.614403	28.959391	17.580395	99.222382	138.003479	64.650581	0.087022	99998.000000	3.875356	3.072990	0.478972	0.532047	3.498734	4.575734	2.736710	2.510226	1.980523	1.461789	1.245029	1.996610	2.139890	1.810572	0.000000	4.999991	55624.000000		1
7712.128418	1875.603882	2.574922	5.347203	5708.357910	67072.132812	928.575439	584.849548	118.378563	47.224377	29.462040	143.282837	197.001572	150.733154	0.321604	0.000000	3.887174	3.273141	0.410764	0.728127	3.756511	4.826542	2.967817	2.767044	2.073273	1.674166	1.469263	2.156194	2.294470	2.178209	0.000000	0.000000	55657.000000		1
12810.041992	3869.971924	0.983713	6.420344	17169.285156	99998.000000	2921.561768	1753.046875	461.250214	141.420258	144.059937	649.749939	812.118042	439.651703	2.583175	0.000000	4.107551	3.587708	0.000000	0.807558	4.234752	4.999991	3.465615	3.243793	2.663937	2.150512	2.158543	2.812746	2.909619	2.643109	0.412154	0.000000	55705.000000		1
11572.538086	2810.775391	2.180203	3.348940	6432.197754	70899.062500	1097.860352	664.194153	141.469604	29.295519	34.963428	174.619797	235.341690	170.974808	0.878480	99998.000000	4.063428	3.448826	0.338497	0.524907	3.808359	4.850640	3.040547	2.822295	2.150663	1.466801	1.543614	2.242094	2.371699	2.232932	0.000000	4.999991	55768.000000		1
11354.736328	2735.726562	1.859494	3.003561	7140.677734	84089.562500	1199.830322	731.256226	163.348724	77.445015	38.978458	184.706696	238.397675	161.748260	1.660164	0.000000	4.055177	3.437073	0.269395	0.477637	3.853740	4.924742	3.079120	2.864069	2.213116	1.888994	1.590825	2.266483	2.377302	2.208840	0.220151	0.000000	55894.000000		1
7615.258789	1809.633545	2.377563	3.740575	4945.182129	63926.902344	817.375793	504.678528	132.101196	48.673733	42.083782	216.234848	284.986786	141.216736	0.486557	0.000000	3.881685	3.257591	0.376132	0.572938	3.694182	4.805684	2.912422	2.703015	2.120907	1.687295	1.624115	2.334926	2.454825	2.149886	0.000000	0.000000	55989.000000		1
16871.162109	5513.493652	1.779317	5.223854	16270.829102	99998.000000	2759.449707	1658.820190	386.944458	110.860405	86.680809	433.764862	576.782471	320.730408	2.329378	99998.000000	4.227145	3.741427	0.250253	0.717991	4.211410	4.999991	3.440823	3.219799	2.587649	2.044776	1.937923	2.637254	2.761012	2.506140	0.367240	4.999991	56022.000000		1
13523.986328	1931.986938	1.600460	3.771412	6756.758301	82592.820312	1138.189453	680.608887	171.418869	52.639420	32.906578	235.674728	277.548828	146.755127	1.190699	99998.000000	4.131105	3.286004	0.204245	0.576504	3.829738	4.916942	3.056215	2.832898	2.234059	1.721311	1.517283	2.372313	2.443339	2.166593	0.075802	4.999991	56050.000000		1
6788.955566	1657.367676	2.827788	3.194753	4542.643066	59335.167969	768.868591	465.511963	115.714211	56.000694	33.199532	162.278671	269.040802	130.509995	1.099735	0.000000	3.831803	3.219419	0.451447	0.504437	3.657309	4.773312	2.885852	2.667931	2.063387	1.748193	1.521132	2.210261	2.429818	2.115644	0.041288	0.000000	56106.000000		1
12955.039062	5702.526855	1.853327	4.992573	11604.266602	99998.000000	1983.651978	1188.701172	275.538239	155.549957	81.324356	429.096069	542.534485	338.477325	1.868674	0.000000	4.112439	3.756067	0.267952	0.698324	4.064618	4.999991	3.297466	3.075073	2.440182	2.191870	1.910221	2.632555	2.734427	2.529530	0.271534	0.000000	56164.000000		1
6753.409668	1499.760864	3.025148	4.206220	3598.316162	42219.539062	624.296753	369.709442	85.089600	35.173122	24.814846	132.563766	180.201355	122.436760	0.425280	0.000000	3.829523	3.176022	0.480747	0.623892	3.556099	4.625514	2.795391	2.567861	1.929876	1.546211	1.394712	2.122425	2.255758	2.087912	0.000000	0.000000	56216.000000		1
5204.462891	2966.254395	2.815454	4.045865	6461.074219	77378.289062	1098.813232	660.771179	147.871445	54.162788	41.871006	181.487274	252.169647	174.255905	0.971281	0.000000	3.716376	3.472208	0.449548	0.607011	3.810305	4.888619	3.040924	2.820051	2.169884	1.733701	1.621913	2.258846	2.401693	2.241188	0.000000	0.000000	56272.000000		1
7213.293457	2122.420166	1.174904	2.349809	5629.938477	68002.109375	947.016174	576.785583	123.583916	94.809547	39.450272	171.304764	192.690506	134.987579	0.680724	99998.000000	3.858134	3.326831	0.070003	0.371033	3.750504	4.832522	2.976357	2.761014	2.091962	1.976852	1.596050	2.233769	2.284860	2.130294	0.000000	4.999991	56377.000000		1
15320.119141	4743.335938	2.599592	5.427380	11112.841797	99998.000000	1832.431519	1123.970337	232.106842	97.686676	76.485970	376.496735	520.454895	287.518555	2.138836	99998.000000	4.185262	3.676084	0.414905	0.734590	4.045825	4.999991	3.263028	3.050755	2.365688	1.989835	1.883582	2.575761	2.716383	2.458666	0.330177	4.999991	56425.000000		1
7887.179688	2899.713623	2.238794	4.246308	5033.090332	61345.308594	824.412903	513.328430	112.624306	62.926773	41.988186	192.083008	250.609283	156.086517	0.003699	0.000000	3.896922	3.462355	0.350014	0.628012	3.701835	4.787781	2.916145	2.710395	2.051632	1.798836	1.623127	2.283489	2.398997	2.193365	0.000000	0.000000	56655.000000		1
6135.884766	2257.879639	1.652884	3.546299	6067.616699	74742.750000	1026.561157	612.301025	155.664047	110.650711	38.232193	191.743790	246.686768	171.711823	1.333742	0.000000	3.787877	3.353701	0.218242	0.549775	3.783018	4.873569	3.011385	2.786965	2.192188	2.043954	1.582429	2.282721	2.392146	2.234800	0.125072	0.000000	56686.000000		1
9088.804688	3990.283936	2.235711	3.052901	8388.108398	99665.523438	1386.748047	858.716370	193.782150	121.462303	52.633251	252.330002	305.431976	192.086090	0.959084	0.000000	3.958507	3.601004	0.349416	0.484713	3.923664	4.998545	3.141998	2.933850	2.287314	2.084441	1.721260	2.401969	2.484915	2.283496	0.000000	0.000000	56840.000000		1
14746.382812	1149.479004	2.655099	4.005776	8438.632812	97301.343750	1382.998291	860.276794	188.126572	70.685463	48.164917	224.237152	323.274506	189.011597	2.415604	0.000000	4.168685	3.060501	0.424081	0.602687	3.926272	4.988119	3.140822	2.934638	2.274450	1.849330	1.682731	2.350708	2.509572	2.276489	0.383026	0.000000	56896.000000		1
8008.709961	1344.559448	2.581089	4.711953	4209.559570	46446.472656	699.990173	432.525208	72.948921	40.874958	33.020676	111.452484	167.345245	65.729889	1.000548	8752.322266	3.903563	3.128580	0.411803	0.673201	3.624237	4.666953	2.845092	2.636011	1.863019	1.611457	1.518786	2.047090	2.223613	1.817763	0.000238	3.942123	56970.000000		1
11302.932617	3622.631348	2.389898	6.438847	13288.820312	99998.000000	2267.300293	1354.421265	303.097595	130.324966	92.956223	487.970825	583.421814	285.504883	4.780503	99998.000000	4.053191	3.559024	0.378379	0.808808	4.123487	4.999991	3.355509	3.131754	2.481582	2.115028	1.968278	2.688394	2.765983	2.455614	0.679474	4.999991	57000.000000		1
13177.512695	4880.571777	2.038351	6.192147	12906.969727	99998.000000	2161.682373	1313.712769	281.693359	116.617752	77.111969	422.931671	582.382568	282.892944	0.713301	0.000000	4.119833	3.688471	0.309279	0.791841	4.110824	4.999991	3.334792	3.118500	2.449777	2.066765	1.887122	2.626270	2.765208	2.451622	0.000000	0.000000	57062.000000		1
19933.238281	7706.361816	2.790784	4.551599	15009.374023	99998.000000	2559.774414	1535.115967	330.700134	140.649323	104.606583	455.428131	584.726196	309.070801	2.236044	99998.000000	4.299578	3.886849	0.445726	0.658164	4.176363	4.999991	3.408202	3.186141	2.519434	2.148138	2.019559	2.658420	2.766953	2.490058	0.349480	4.999991	57218.000000		1
5824.355957	2369.692871	1.131732	2.232627	4694.973633	52451.386719	777.311890	485.448334	100.810501	44.078960	32.996006	143.393845	211.405716	106.984146	0.903842	0.000000	3.765248	3.374692	0.053744	0.348816	3.671633	4.719757	2.890595	2.686143	2.003506	1.644231	1.518461	2.156531	2.325117	2.029320	0.000000	0.000000	57296.000000		1
5972.905762	817.616333	1.840992	4.394328	3660.308350	47578.796875	627.756714	376.302460	65.708305	37.313240	14.583000	106.543175	141.201309	110.441017	0.481456	0.000000	3.776186	2.912549	0.265052	0.642892	3.563518	4.677413	2.797791	2.575537	1.817620	1.571863	1.163847	2.027526	2.149839	2.043130	0.000000	0.000000	57324.000000		1
6790.815430	2908.273926	2.491661	3.620309	6265.133301	79633.273438	1069.912354	639.925110	147.143677	55.007732	41.365273	175.510986	232.483063	153.190887	2.160982	0.000000	3.831922	3.463635	0.396489	0.558746	3.796930	4.901094	3.029348	2.806129	2.167742	1.740424	1.616636	2.244304	2.366391	2.185233	0.334651	0.000000	57432.000000		1
8601.481445	1224.231934	2.137031	3.327354	4634.723633	53759.839844	805.000732	472.225250	119.248177	37.060371	45.441975	154.510727	205.972168	108.877563	0.074179	0.000000	3.934573	3.087864	0.329811	0.522099	3.666024	4.730458	2.905796	2.674149	2.076452	1.568910	1.657457	2.188959	2.313808	2.036938	0.000000	0.000000	57465.000000		1
15356.059570	2077.308105	2.204873	3.170084	8722.625977	99998.000000	1452.817139	884.789429	212.099548	95.065498	47.323055	266.650879	324.868805	163.746521	2.975776	99998.000000	4.186280	3.317501	0.343384	0.501071	3.940647	4.999991	3.162211	2.946840	2.326540	1.978023	1.675073	2.425943	2.511708	2.214172	0.473600	4.999991	57487.000000		1
6952.116211	1792.956665	3.210172	2.571838	3402.782471	45230.261719	580.661865	349.569550	75.233971	16.131037	25.009121	124.650887	162.855331	72.295174	0.120742	99998.000000	3.842117	3.253570	0.506528	0.410244	3.531834	4.655429	2.763923	2.543534	1.876414	1.207662	1.398098	2.095695	2.211802	1.859109	0.000000	4.999991	57530.000000		1
14852.248047	4032.793213	2.383730	4.674948	7757.197266	96528.882812	1319.988159	787.115051	200.242569	86.122658	67.894676	294.441528	374.516998	302.120056	3.062834	0.000000	4.171792	3.605606	0.377257	0.669777	3.889705	4.984657	3.120570	2.896038	2.301556	1.935117	1.831836	2.468999	2.573472	2.480180	0.486124	0.000000	57561.000000		1
9783.491211	2202.816406	1.791652	3.022064	6673.309570	83142.296875	1132.327271	682.030518	167.724548	40.606670	47.418652	164.141251	220.536667	142.465652	1.309482	0.000000	3.990494	3.342978	0.253254	0.480304	3.824341	4.919822	3.053972	2.833804	2.224597	1.608597	1.675949	2.215218	2.343481	2.153710	0.117100	0.000000	57726.000000		1
8472.449219	2975.444092	3.796082	4.243225	9972.335938	99998.000000	1658.739990	1016.576050	236.701614	102.407883	65.393761	302.644287	399.202301	186.513763	2.890919	0.000000	3.928009	3.473552	0.579336	0.627696	3.998797	4.999991	3.219778	3.007140	2.374201	2.010333	1.815536	2.480932	2.601193	2.270711	0.461036	0.000000	57757.000000		1
9282.087891	2961.912598	2.272716	3.228674	5388.201172	68025.132812	910.933350	542.290894	114.237099	73.559502	20.756645	144.408401	212.050217	85.271545	0.617859	0.000000	3.967646	3.471572	0.356545	0.509024	3.731444	4.832669	2.959486	2.734232	2.057807	1.866639	1.317157	2.159592	2.326439	1.930804	0.000000	0.000000	57806.000000		1
11590.734375	3869.790039	3.028231	4.348072	11682.895508	99998.000000	1998.632812	1181.929199	260.082520	121.912529	81.891769	368.408112	470.738892	281.505249	2.516397	99998.000000	4.064111	3.587687	0.481189	0.638297	4.067551	4.999991	3.300733	3.072592	2.415111	2.086048	1.913240	2.566329	2.672780	2.449486	0.400779	4.999991	57909.000000		1
9365.255859	2992.355225	1.665219	4.477589	6528.324219	77253.687500	1068.052856	669.313171	168.032928	85.092690	36.653320	196.156616	250.485931	180.293869	2.114042	0.000000	3.971520	3.476013	0.221471	0.651044	3.814802	4.887919	3.028593	2.825629	2.225394	1.929892	1.564113	2.292603	2.398783	2.255981	0.325114	0.000000	58017.000000		1
4199.614258	1417.856812	2.581089	3.373610	2858.231201	35351.683594	510.543793	291.678528	70.796471	40.770111	28.046604	94.266808	145.885513	62.513554	0.517442	0.000000	3.623209	3.151632	0.411803	0.528095	3.456097	4.548410	2.708033	2.464905	1.850012	1.610342	1.447880	1.974359	2.164012	1.795974	0.000000	0.000000	58280.000000		1
12969.174805	2529.038818	3.592556	4.237057	6403.626953	81358.984375	1105.051636	656.558838	175.162521	78.237534	37.658619	193.581696	275.513550	166.811768	0.621618	0.000000	4.112912	3.402956	0.555404	0.627064	3.806426	4.910406	3.043383	2.817274	2.243441	1.893415	1.575864	2.286864	2.440143	2.222227	0.000000	0.000000	58341.000000		1
8411.819336	2011.128052	2.763030	4.545431	5834.008301	86791.023438	1014.688843	598.982361	208.306549	95.173431	51.106804	259.666229	323.027802	181.656876	0.688094	99998.000000	3.924890	3.303440	0.441386	0.657575	3.765967	4.938475	3.006333	2.777414	2.318703	1.978516	1.708479	2.414415	2.509240	2.259252	0.000000	4.999991	58416.000000		1
6646.968262	2277.840576	0.900452	3.595639	5116.505371	60352.109375	845.740051	521.669922	91.445190	43.483799	23.103371	128.311279	151.171036	68.394241	1.876436	0.000000	3.822623	3.357523	0.000000	0.555776	3.708973	4.780693	2.927237	2.717396	1.961161	1.638327	1.363675	2.108265	2.179469	1.835020	0.273334	0.000000	58431.000000		1
20994.595703	8086.025391	3.256428	2.963473	395.387726	16942.181641	0.000000	56.580437	80.701447	70.993835	23.282228	8.560459	33.042259	23.387075	0.336010	0.000000	4.322107	3.907735	0.512742	0.471801	2.597023	4.228969	0.000000	1.752666	1.906881	1.851221	1.367025	0.932497	1.519070	1.368976	0.000000	0.000000	58488.000000		1
4701.452637	1590.540039	0.767851	2.571838	2659.681396	40051.035156	499.729126	285.091644	65.609627	35.385902	22.495874	120.934982	144.630432	90.214775	1.135856	0.000000	3.672232	3.201545	0.000000	0.410244	3.424830	4.602614	2.698735	2.454984	1.816968	1.548830	1.352103	2.082552	2.160260	1.955278	0.055323	0.000000	58542.000000		1
17184.412109	6044.504395	2.790784	5.091253	13940.534180	99998.000000	2378.278076	1437.870239	326.925659	117.191322	72.042305	361.478943	498.159485	228.073318	3.237286	0.000000	4.235135	3.781361	0.445726	0.706825	4.144279	4.999991	3.376263	3.157720	2.514449	2.068895	1.857588	2.558083	2.697368	2.358074	0.510181	0.000000	58616.000000		1
11457.840820	3698.645508	3.660398	6.543694	10382.300781	99998.000000	1738.504028	1073.801025	216.870102	96.012207	74.059067	289.313293	409.918304	186.300995	2.539200	0.000000	4.059103	3.568043	0.563528	0.815823	4.016294	4.999991	3.240176	3.030924	2.336200	1.982327	1.869578	2.461368	2.612697	2.270215	0.404697	0.000000	58731.000000		1
23378.082031	6177.231445	2.328223	7.370136	19724.839844	99998.000000	3382.423584	2020.339233	448.739502	185.406708	127.309067	588.691895	763.447388	436.774597	3.012023	0.000000	4.368809	3.790794	0.367025	0.867476	4.295013	4.999991	3.529228	3.305424	2.651994	2.268126	2.104859	2.769888	2.882779	2.640257	0.478858	0.000000	58780.000000		1
10658.834961	2480.007568	3.318103	5.341035	10993.966797	99998.000000	1813.451172	1142.145874	273.595459	96.872566	76.011078	380.224976	489.854980	322.626923	1.922580	0.000000	4.027710	3.394453	0.520890	0.727625	4.041154	4.999991	3.258506	3.057722	2.437109	1.986201	1.880877	2.580041	2.690068	2.508701	0.283884	0.000000	58845.000000		1
9286.291016	2612.623535	3.956437	4.693450	7891.398438	99998.000000	1336.162354	808.244873	200.748306	49.049950	49.950401	237.102509	324.557343	163.376480	0.634187	99998.000000	3.967842	3.417077	0.597304	0.671492	3.897154	4.999991	3.125859	2.907543	2.302652	1.690639	1.698539	2.374936	2.511292	2.213190	0.000000	4.999991	58967.000000		1
17909.306641	7748.683105	1.924253	10.167087	20420.443359	99998.000000	3436.327393	2084.835693	446.087494	145.808426	111.856453	508.604126	659.435974	436.728333	1.603908	0.000000	4.253079	3.889228	0.284262	1.007197	4.310065	4.999991	3.536094	3.319072	2.649420	2.163783	2.048661	2.706380	2.819173	2.640211	0.205179	0.000000	58993.000000		1
5480.244629	1525.870972	2.214124	4.946317	3677.278320	60835.941406	659.781311	389.704407	119.763161	33.810112	25.891071	185.992615	252.360840	145.188583	1.783299	0.000000	3.738800	3.183518	0.345202	0.694282	3.565526	4.784160	2.819400	2.590735	2.078323	1.529047	1.413150	2.269496	2.402022	2.161932	0.251224	0.000000	59114.000000		1
17627.853516	2753.976074	2.901798	3.614142	9278.655273	99998.000000	1545.122681	954.922852	207.504776	108.880646	47.779449	223.086914	336.457489	161.091431	2.987069	99998.000000	4.246200	3.439960	0.462667	0.558005	3.967485	4.999991	3.188963	2.979968	2.317028	2.036951	1.679241	2.348474	2.526930	2.207072	0.475245	4.999991	59147.000000		1
21067.248047	6370.615723	2.772281	5.563065	19546.175781	99998.000000	3281.918213	2013.570435	450.848785	209.339600	131.234665	548.251770	702.944397	361.728729	4.165146	99998.000000	4.323608	3.804181	0.442837	0.745314	4.291062	4.999991	3.516128	3.303967	2.654031	2.320851	2.118049	2.738980	2.846921	2.558383	0.619630	4.999991	59261.000000		1
12094.589844	2505.531494	3.438369	3.688152	6824.853516	81376.679688	1153.861084	712.318970	157.674652	89.311241	38.719425	169.747482	194.223114	142.897369	0.521321	0.000000	4.082591	3.398900	0.536352	0.566809	3.834093	4.910500	3.062154	2.852674	2.197762	1.950906	1.587929	2.229803	2.288301	2.155024	0.000000	0.000000	59315.000000		1
13793.619141	2116.049316	0.490314	4.937066	7831.228516	99998.000000	1379.769531	812.127258	196.267639	57.042999	57.863274	295.829224	383.913147	256.866180	1.982798	0.000000	4.139678	3.325526	0.000000	0.693469	3.893830	4.999991	3.139807	2.909624	2.292849	1.756202	1.762403	2.471041	2.584233	2.409707	0.297278	0.000000	59425.000000		1
10478.399414	1638.082031	1.828657	2.775365	5904.187988	71517.500000	1010.220459	617.432312	121.545563	52.093597	39.388596	179.134384	197.976028	142.829529	0.559241	99998.000000	4.020295	3.214336	0.262132	0.443320	3.771160	4.854413	3.004416	2.790589	2.084739	1.716784	1.595371	2.253179	2.296613	2.154818	0.000000	4.999991	59472.000000		1
21307.271484	5064.109375	3.410615	6.858235	14946.335938	99998.000000	2499.395020	1529.824341	352.708801	127.814804	82.853889	446.892334	588.278687	315.164276	3.249163	99998.000000	4.328528	3.704503	0.532833	0.836212	4.174535	4.999991	3.397835	3.184642	2.547416	2.106581	1.918313	2.650203	2.769583	2.498537	0.511771	4.999991	59533.000000		1
11862.846680	2437.229736	1.828657	2.420735	5244.070312	66150.843750	907.485718	552.346924	127.262817	54.835041	38.358627	159.096252	182.202698	141.966080	0.060562	99998.000000	4.074189	3.386896	0.262132	0.383947	3.719668	4.820535	2.957840	2.742212	2.104702	1.739058	1.583863	2.201660	2.260555	2.152184	0.000000	4.999991	59637.000000		1
8777.467773	2103.547607	2.399149	2.016765	6525.746094	81367.296875	1111.512085	680.198730	149.829620	47.073273	37.785049	173.929031	214.036133	140.994705	1.815094	0.000000	3.943369	3.322952	0.380057	0.304655	3.814630	4.910450	3.045914	2.832636	2.175598	1.672774	1.577320	2.240372	2.330487	2.149203	0.258899	0.000000	59695.000000		1
13219.000977	2883.961914	3.561718	4.397411	11087.758789	99998.000000	1902.296753	1136.166504	255.031357	80.809372	77.222984	362.071014	487.659363	278.979675	2.125021	0.000000	4.121199	3.459990	0.551660	0.643197	4.044844	4.999991	3.279278	3.055442	2.406594	1.907462	1.887747	2.558794	2.688117	2.445573	0.327363	0.000000	59729.000000		1
13013.245117	1694.483643	1.168737	1.831741	7237.137207	89241.085938	1191.738647	738.863831	167.965088	71.786354	44.375000	205.808731	276.090210	122.069801	2.737926	99998.000000	4.114386	3.229037	0.067717	0.262864	3.859567	4.950565	3.076181	2.868564	2.225219	1.856042	1.647138	2.313464	2.441051	2.086608	0.437422	4.999991	59751.000000		1
8668.328125	3120.533936	1.649800	4.545431	9001.917969	99998.000000	1503.112915	922.090332	194.374222	74.722076	47.057854	219.531357	317.483246	191.987411	0.326142	0.000000	3.937935	3.494229	0.217431	0.657575	3.954335	4.999991	3.176992	2.964773	2.288639	1.873449	1.672632	2.341496	2.501721	2.283273	0.000000	0.000000	59775.000000		1
7921.171875	2025.325562	1.816322	4.699618	4522.423340	58821.132812	754.381165	459.452393	81.120834	43.819927	25.897238	117.040222	143.245834	62.763336	0.316478	99998.000000	3.898789	3.306495	0.259193	0.672063	3.655371	4.769533	2.877591	2.662241	1.909132	1.641672	1.413253	2.068335	2.156082	1.797706	0.000000	4.999991	59795.000000		1
8164.651855	2284.008057	2.078440	2.093859	7155.738770	90253.125000	1241.624268	747.677124	182.199615	64.931206	41.960434	215.140121	311.217072	221.159576	2.236437	99998.000000	3.911938	3.358698	0.317737	0.320947	3.854655	4.955462	3.093990	2.873714	2.260547	1.812454	1.622840	2.332721	2.493063	2.344706	0.349557	4.999991	59828.000000		1
8721.152344	2156.995117	3.154665	5.026494	6509.713867	79984.859375	1117.676392	677.861267	162.920090	62.162006	43.224766	205.414001	252.786407	106.203964	0.139483	0.000000	3.940574	3.333849	0.498953	0.701265	3.813562	4.903008	3.048316	2.831141	2.211975	1.793525	1.635733	2.312630	2.402754	2.026141	0.000000	0.000000	59850.000000		1
27448.798828	11508.285156	2.895631	7.166609	28796.121094	99998.000000	4872.137695	2950.447266	663.583557	275.643066	161.563248	793.970215	1009.976868	600.619812	3.874566	99998.000000	4.438523	4.061011	0.461743	0.855314	4.459334	4.999991	3.687720	3.469888	2.821896	2.440347	2.208343	2.899804	3.004311	2.778600	0.588223	4.999991	59880.000000		1
3161.970215	933.034485	1.415436	2.525582	2029.204956	34023.054688	407.287872	230.265854	64.114014	19.082176	20.710390	114.736671	124.379517	91.260162	0.149957	99998.000000	3.499958	2.969898	0.150890	0.402361	3.307326	4.531773	2.609901	2.362230	1.806953	1.280628	1.316188	2.059702	2.094749	1.960281	0.000000	4.999991	59930.000000		1
5696.229980	1316.349365	2.096942	4.024279	3324.698975	44311.953125	590.717896	355.555084	71.881950	46.052555	21.176035	92.376480	125.307724	107.317192	0.234628	99998.000000	3.755588	3.119371	0.321587	0.604688	3.521752	4.646521	2.771380	2.550907	1.856620	1.663254	1.325845	1.965561	2.097978	2.030669	0.000000	4.999991	59977.000000		1
11396.375977	2967.025391	2.189455	4.943233	8137.856934	99998.000000	1343.236450	841.820618	171.172165	127.053123	52.522240	247.297348	295.900146	296.371979	1.461294	0.000000	4.056767	3.472321	0.340336	0.694011	3.910510	4.999991	3.128152	2.925220	2.233433	2.103985	1.720343	2.393219	2.471145	2.471837	0.164738	0.000000	59997.000000		1
7769.714355	3253.553955	2.291218	3.413699	4791.062988	60323.035156	825.664856	503.290833	123.627083	67.213173	24.182680	130.173859	168.122360	105.019806	0.445773	0.000000	3.890405	3.512358	0.360066	0.533225	3.680432	4.780483	2.916804	2.701819	2.092114	1.827454	1.383504	2.114524	2.225626	2.021271	0.000000	0.000000	60100.000000		1
7627.501465	2434.093750	1.773150	2.701355	4792.487793	62544.253906	887.882385	499.460815	115.300995	57.733757	29.995527	145.589478	203.206055	104.122437	1.794857	99998.000000	3.882382	3.386337	0.248745	0.431582	3.680561	4.796187	2.948355	2.698501	2.061833	1.761430	1.477057	2.163130	2.307937	2.017544	0.254030	4.999991	60138.000000		1
22785.357422	5985.980957	3.068320	5.797429	18259.445312	99998.000000	3056.065186	1876.325562	464.068756	172.479675	111.218124	560.768616	746.986389	364.784698	5.296439	0.000000	4.357656	3.777135	0.486901	0.763235	4.261487	4.999991	3.485162	3.273308	2.666582	2.236738	2.046175	2.748784	2.873313	2.562037	0.723984	0.000000	60223.000000		1
4598.946289	832.439880	5.128258	6.432679	3159.981201	42269.906250	572.822998	339.276031	76.334869	34.836998	32.450184	109.275368	154.951706	102.050163	1.317843	0.000000	3.662658	2.920353	0.709970	0.808392	3.499685	4.626031	2.758020	2.530553	1.882723	1.542041	1.511217	2.038522	2.190196	2.008814	0.119864	0.000000	60289.000000		1
2755.225098	931.801025	1.458608	2.133947	2497.051270	37873.968750	428.081543	267.464996	65.106979	38.824272	21.234625	105.044479	121.702835	49.521759	2.019372	99998.000000	3.440157	2.969323	0.163939	0.329184	3.397428	4.578341	2.631526	2.427267	1.813628	1.589103	1.327045	2.021373	2.085301	1.694796	0.305216	4.999991	60311.000000		1
9778.140625	1734.377930	2.001346	1.961258	5657.054199	71548.750000	965.765320	591.004700	134.204315	41.941929	28.527668	145.364365	185.085999	163.197617	1.307053	99998.000000	3.990256	3.239144	0.301322	0.292535	3.752590	4.854602	2.984872	2.771591	2.127766	1.622648	1.455266	2.162458	2.267374	2.212714	0.116293	4.999991	60477.000000		1
14324.981445	3798.302734	2.544085	4.289481	10842.946289	99998.000000	1850.699585	1113.769287	250.402664	103.144897	64.262032	364.608948	490.027679	256.930939	1.568785	0.000000	4.156094	3.579590	0.405532	0.632405	4.035147	4.999991	3.267336	3.046795	2.398639	2.013448	1.807954	2.561827	2.690221	2.409817	0.195563	0.000000	60506.000000		1
11060.084961	4030.529785	2.544085	3.669649	7084.451660	86578.195312	1240.063843	740.084961	176.593384	85.148193	47.890461	190.645981	259.262238	151.608932	2.926071	99998.000000	4.043758	3.605362	0.405532	0.564625	3.850306	4.937408	3.093444	2.869282	2.246974	1.930175	1.680249	2.280228	2.413739	2.180725	0.466285	4.999991	60591.000000		1
17372.765625	6330.391602	2.901798	6.074965	18025.914062	99998.000000	3033.125244	1856.127075	436.228760	185.425217	167.699875	706.052795	854.016785	569.023804	2.908976	99998.000000	4.239869	3.801430	0.462667	0.783544	4.255898	4.999991	3.481890	3.268608	2.639714	2.268169	2.224533	2.848837	2.931466	2.755131	0.463740	4.999991	60896.000000		1
3739.298340	558.955383	1.242747	2.022933	2629.553467	40950.804688	470.563110	282.680176	89.120049	29.628561	21.160616	114.335785	141.420258	78.206696	1.524908	99998.000000	3.572790	2.747377	0.094383	0.305981	3.419882	4.612262	2.672618	2.451295	1.949975	1.471711	1.325528	2.058182	2.150512	1.893244	0.183244	4.999991	61109.000000		1
14293.501953	5646.985352	1.193407	5.741921	13757.261719	99998.000000	2394.791504	1418.445801	341.591919	121.770676	86.893593	398.008911	507.786926	376.573853	3.459476	99998.000000	4.155138	3.751817	0.076789	0.759057	4.138532	4.999991	3.379268	3.151813	2.533508	2.085543	1.938988	2.599893	2.705682	2.575850	0.539010	4.999991	61243.000000		1
15193.793945	2982.958984	2.679769	4.212387	7446.162109	90521.625000	1294.195801	773.016235	174.302170	91.583954	48.359192	213.558167	283.444916	165.282227	2.124782	0.000000	4.181666	3.474647	0.428097	0.624528	3.871933	4.956752	3.112000	2.888189	2.241303	1.961819	1.684479	2.329516	2.452469	2.218226	0.327314	0.000000	61287.000000		1
9415.956055	3954.783936	1.856411	2.732193	10524.985352	99998.000000	1805.754150	1090.166382	249.801346	128.197189	64.995964	261.843353	345.070374	154.492233	2.131200	0.000000	3.973864	3.597123	0.268674	0.436511	4.022222	4.999991	3.256659	3.037493	2.397595	2.107878	1.812886	2.418041	2.537908	2.188907	0.328624	0.000000	61360.000000		1
24974.326172	5367.833008	3.068320	6.056463	15705.718750	99998.000000	2650.572021	1617.380859	359.967896	165.097198	97.328964	457.287628	570.170959	333.469330	2.180673	0.000000	4.397494	3.729799	0.486901	0.782219	4.196058	4.999991	3.423340	3.208812	2.556264	2.217740	1.988242	2.660189	2.756005	2.523056	0.338591	0.000000	61418.000000		1
8684.930664	3318.701172	3.367443	5.883773	6210.181152	75434.359375	1089.398560	648.830994	136.569534	67.589386	38.034832	162.056641	242.714905	138.823746	1.286913	0.000000	3.938766	3.520968	0.527300	0.769656	3.793104	4.877569	3.037187	2.812132	2.135354	1.829878	1.580181	2.209667	2.385097	2.142464	0.109549	0.000000	61501.000000		1
4681.331055	1536.034912	1.723810	4.409747	4603.210938	67489.296875	807.538696	489.010040	129.350510	34.365185	41.285095	212.269150	263.375946	185.567062	0.580797	99998.000000	3.670369	3.186401	0.236489	0.644414	3.663061	4.829235	2.907163	2.689318	2.111768	1.536119	1.615793	2.326887	2.420576	2.268501	0.000000	4.999991	61580.000000		1
9178.967773	2967.475586	2.636597	3.870092	9055.328125	99998.000000	1600.623901	938.890503	245.092468	106.293388	80.479416	365.142426	422.820679	371.124878	0.817841	0.000000	3.962794	3.472387	0.421044	0.587721	3.956904	4.999991	3.204289	2.972615	2.389330	2.026506	1.905685	2.562462	2.626156	2.569520	0.000000	0.000000	61615.000000		1
22211.156250	6012.075684	1.344510	7.326963	19298.041016	99998.000000	3222.007324	1986.526001	480.724030	193.976425	134.121048	598.023315	760.594910	402.282959	3.138616	0.000000	4.346571	3.779024	0.128564	0.864924	4.285513	4.999991	3.508126	3.298094	2.681896	2.287749	2.127497	2.776718	2.881153	2.604532	0.496738	0.000000	61823.000000		1
6451.946289	2864.987549	0.860363	2.399149	5341.251465	68634.882812	935.091370	557.848328	128.548737	108.171387	35.105282	192.715164	243.532104	129.054474	1.857274	99998.000000	3.809691	3.457123	0.000000	0.380057	3.727643	4.836545	2.970854	2.746516	2.109068	2.034112	1.545372	2.284916	2.386556	2.110773	0.268876	4.999991	61871.000000		1
15992.349609	5315.150391	2.463907	4.588603	10020.016602	99998.000000	1722.832397	1035.537964	227.231461	58.862404	46.280750	239.884033	307.257568	177.848465	0.748369	0.000000	4.203912	3.725516	0.391624	0.661681	4.000868	4.999991	3.236243	3.015166	2.356468	1.769838	1.665400	2.380001	2.487503	2.250050	0.000000	0.000000	61925.000000		1
7429.574707	2244.311035	1.766982	3.725156	4613.187012	58452.730469	808.929443	488.254517	125.366318	22.628475	30.630777	141.571365	180.337036	110.666130	1.807387	0.000000	3.870964	3.351083	0.247232	0.571145	3.664001	4.766805	2.907911	2.688646	2.098181	1.354655	1.486158	2.150975	2.256085	2.044015	0.257051	0.000000	62076.000000		1
7825.067383	1609.964478	3.330438	5.461301	5882.129883	72968.648438	1023.119751	614.268433	111.137947	49.799297	41.223419	173.290695	222.658279	130.728943	0.004997	99998.000000	3.893488	3.206816	0.522501	0.737296	3.769535	4.863136	3.009927	2.788358	2.045862	1.697223	1.615144	2.238775	2.347639	2.116372	0.000000	4.999991	62206.000000		1
5303.173340	1979.026367	3.182418	4.002693	4474.942871	60099.207031	777.789856	464.596069	117.252998	51.985668	34.476200	142.141861	190.642899	129.692795	1.835364	99998.000000	3.724536	3.296452	0.502757	0.602352	3.650788	4.778869	2.890862	2.667076	2.069124	1.715884	1.537519	2.152722	2.280221	2.112916	0.263722	4.999991	62229.000000		1
7119.156250	2551.503906	3.999609	6.654708	4220.318359	54451.328125	747.526001	446.226257	89.875565	58.492355	28.299471	119.575050	166.799423	120.404579	0.676086	99998.000000	3.852428	3.406796	0.602018	0.823129	3.625345	4.736009	2.873626	2.649555	1.953642	1.767099	1.451778	2.077641	2.222194	2.080643	0.000000	4.999991	62271.000000		1
2135.119141	1272.174805	1.045387	1.486362	1331.752686	19842.890625	239.100769	151.772369	39.428684	29.492878	6.346334	57.409966	54.748699	50.903275	0.003468	99998.000000	3.329422	3.104547	0.019277	0.172125	3.124424	4.297605	2.378581	2.181193	1.595812	1.469717	0.802523	1.758987	1.738374	1.706746	0.000000	4.999991	62483.000000		1
10062.646484	3736.498291	2.383730	5.550730	10369.352539	99998.000000	1754.425293	1072.437988	208.565582	80.257385	63.019283	267.381744	399.630951	139.745789	1.404448	0.000000	4.002712	3.572465	0.377257	0.744350	4.015752	4.999991	3.244135	3.030372	2.319243	1.904485	1.799473	2.427132	2.601659	2.145339	0.147506	0.000000	62541.000000		1
7589.081055	1846.218994	1.936588	3.620309	3679.578857	45642.773438	650.631897	389.041382	91.790565	31.996874	26.911789	117.043304	155.266251	140.270020	0.197445	0.000000	3.880189	3.266283	0.287037	0.558746	3.565798	4.659372	2.813335	2.589996	1.962798	1.505108	1.429943	2.068347	2.191077	2.146965	0.000000	0.000000	62611.000000		1
6764.350586	2106.449463	3.003561	5.075834	5288.143066	66576.804688	917.362915	555.967285	138.811417	44.513767	40.865707	157.042480	226.525284	121.499306	0.435962	0.000000	3.830226	3.323551	0.477637	0.705507	3.723303	4.823323	2.962541	2.745049	2.142425	1.648494	1.611359	2.196017	2.355117	2.084574	0.000000	0.000000	62691.000000		1
4425.211426	1351.414551	3.694319	3.799166	2852.418213	44338.117188	526.061157	305.758850	92.169868	59.269459	31.262943	119.932770	135.240448	73.485497	1.269938	0.000000	3.645934	3.130789	0.567534	0.579688	3.455213	4.646777	2.721036	2.485379	1.964589	1.772831	1.495030	2.078938	2.131107	1.866202	0.103783	0.000000	62829.000000		1
15401.767578	15134.098633	2.254213	12.205438	36686.437500	99998.000000	6076.167969	3762.105713	892.896545	354.235229	249.332611	1160.441772	1589.587158	769.482239	6.313131	99998.000000	4.187571	4.179956	0.352995	1.086553	4.564506	4.999991	3.783630	3.575431	2.950801	2.549292	2.396779	3.064623	3.201284	2.886199	0.800245	4.999991	62849.000000		1
7114.419434	2771.306641	2.531749	5.815931	10033.733398	99998.000000	1716.214722	1040.564453	241.012680	82.508514	59.429813	293.056946	384.061157	226.392685	1.565967	0.000000	3.852139	3.442685	0.403421	0.764619	4.001462	4.999991	3.234572	3.017269	2.382040	1.916499	1.774004	2.466952	2.584400	2.354862	0.194783	0.000000	62910.000000		1
17952.423828	6558.249023	2.907966	5.908443	16626.570312	99998.000000	2816.551270	1712.036255	426.848022	168.236450	98.272583	524.695068	733.633789	447.962402	3.636469	99998.000000	4.254123	3.816788	0.463589	0.771473	4.220803	4.999991	3.449718	3.233513	2.630273	2.225920	1.992432	2.719907	2.865479	2.651242	0.560680	4.999991	62952.000000		1
10200.137695	2615.701172	2.238794	2.806202	4893.394043	59955.398438	849.779724	515.804626	116.068840	37.325573	28.413568	122.603287	166.571228	87.504173	0.872742	99998.000000	4.008606	3.417588	0.350014	0.448119	3.689610	4.777828	2.929306	2.712485	2.064716	1.572006	1.453526	2.088502	2.221600	1.942029	0.000000	4.999991	62996.000000		1
8033.857910	2621.057617	1.995179	3.823836	4242.657227	53814.312500	739.079651	445.797607	100.295517	41.852501	27.994181	119.257431	165.220551	120.669785	1.139910	99998.000000	3.904924	3.418477	0.299982	0.582499	3.627638	4.730898	2.868691	2.649138	2.001281	1.621721	1.447068	2.076485	2.218064	2.081599	0.056871	4.999991	63019.000000		1
4307.202637	765.932861	2.248045	3.805334	2234.742188	32255.937500	422.681915	242.061157	65.831657	34.787659	9.732280	61.387989	85.475067	41.386856	0.375701	99998.000000	3.634195	2.884191	0.351805	0.580393	3.349227	4.508610	2.626014	2.383925	1.818435	1.541425	0.988215	1.788083	1.931839	1.616862	0.000000	4.999991	63137.000000		1
5587.081055	765.507324	2.957305	5.421213	3261.041504	38411.914062	555.011292	345.070374	78.067932	59.065933	21.394979	101.908318	140.242264	120.475502	0.064447	0.000000	3.747185	2.883949	0.470896	0.734096	3.513356	4.584466	2.744302	2.537908	1.892473	1.771337	1.330312	2.008210	2.146879	2.080899	0.000000	0.000000	63258.000000		1
17403.619141	5114.436035	3.191670	5.704916	17477.144531	99998.000000	2976.258057	1800.027588	403.898865	157.643814	91.389679	486.678741	573.732666	336.704193	2.931046	0.000000	4.240640	3.708798	0.504018	0.756249	4.242470	4.999991	3.473670	3.255279	2.606273	2.197677	1.960897	2.687242	2.758710	2.527249	0.467023	0.000000	63355.000000		1
4984.191406	983.724976	2.041435	5.177598	3472.154053	52754.035156	609.439270	370.363190	103.144897	88.386124	22.088821	138.771332	174.459442	82.471512	0.437195	99998.000000	3.697595	2.992874	0.309936	0.714128	3.540599	4.722256	2.784930	2.568628	2.013448	1.946384	1.344173	2.142300	2.241694	1.916304	0.000000	4.999991	63436.000000		1
22006.476562	5851.687012	2.238794	5.088169	15663.591797	99998.000000	2709.200195	1616.236816	378.032440	173.494232	100.125916	456.991577	583.905945	336.479065	2.681440	0.000000	4.342550	3.767281	0.350014	0.706562	4.194891	4.999991	3.432841	3.208505	2.577529	2.239285	2.000546	2.659908	2.766343	2.526958	0.428368	0.000000	63496.000000		1
1624.945312	736.387573	1.989012	4.687283	1558.950195	27303.937500	288.773621	172.211395	56.231976	45.038006	18.351330	85.274628	107.357285	104.436981	0.904294	18757.533203	3.210839	2.867106	0.298637	0.670921	3.192832	4.436225	2.460557	2.236062	1.749983	1.653579	1.263668	1.930820	2.030832	2.018854	0.000000	4.273176	63738.000000		1
11114.046875	4641.692871	1.723810	5.893025	11176.098633	99998.000000	1917.474976	1150.940674	261.587402	83.779015	70.136551	381.328979	488.229858	288.394318	1.198822	0.000000	4.045872	3.666676	0.236489	0.770338	4.048290	4.999991	3.282730	3.061053	2.417617	1.923135	1.845944	2.581300	2.688624	2.459987	0.078755	0.000000	63780.000000		1
4636.031250	1633.567383	1.051555	3.022064	3853.387451	48911.113281	683.023438	411.407745	91.809067	27.432940	24.580482	115.051208	157.717819	82.021286	0.546839	0.000000	3.666146	3.213137	0.021832	0.480304	3.585843	4.689407	2.834436	2.614272	1.962886	1.438272	1.390590	2.060891	2.197881	1.913927	0.000000	0.000000	63850.000000		1
12598.003906	2552.888428	2.568754	3.644979	9579.341797	99998.000000	1623.566895	991.267822	234.327133	72.609711	55.649151	292.918182	352.079712	207.239578	2.606591	99998.000000	4.100302	3.407032	0.409723	0.561695	3.981336	4.999991	3.210470	2.996191	2.369823	1.860995	1.745458	2.466746	2.546641	2.316473	0.416073	4.999991	63873.000000		1
13359.252930	4386.140625	2.109277	6.593033	15970.473633	99998.000000	2736.596191	1647.206787	417.713989	146.668777	123.559242	581.025696	782.193420	491.177917	1.918934	0.000000	4.125782	3.642082	0.324134	0.819085	4.203318	4.999991	3.437211	3.216748	2.620879	2.166338	2.091875	2.764195	2.893314	2.691239	0.283060	0.000000	63915.000000		1
7790.085449	3016.760010	3.481541	4.298732	8383.803711	99916.171875	1399.064575	859.882019	172.168213	75.927818	38.947620	200.532440	285.443207	153.881653	2.105414	99998.000000	3.891542	3.479541	0.541772	0.633340	3.923441	4.999636	3.145838	2.934439	2.235953	1.880401	1.590481	2.302185	2.455520	2.187187	0.323337	4.999991	64072.000000		1
6808.386230	1830.377808	2.633513	4.082870	5068.069336	68361.335938	897.879883	535.451172	132.054947	47.871960	34.346684	190.593552	232.911697	136.464691	0.816878	99998.000000	3.833044	3.262541	0.420535	0.610966	3.704843	4.834811	2.953218	2.728720	2.120755	1.680081	1.535885	2.280108	2.367191	2.135020	0.000000	4.999991	64155.000000		1
10572.141602	3512.967529	2.402232	6.213734	7838.389160	97861.031250	1340.393311	813.114075	174.558121	83.149933	50.662743	252.823410	319.339661	190.368439	0.941354	0.000000	4.024163	3.545674	0.380615	0.793353	3.894227	4.990610	3.127232	2.910151	2.241940	1.919862	1.704689	2.402817	2.504253	2.279595	0.000000	0.000000	64182.000000		1
16461.099609	6578.940918	1.927337	10.234929	23358.058594	99998.000000	3868.954346	2400.795410	533.190735	235.061066	172.171295	793.455261	1122.042969	684.164429	3.901015	0.000000	4.216459	3.818156	0.284958	1.010085	4.368437	4.999991	3.587594	3.380355	2.726883	2.371181	2.235961	2.899523	3.050009	2.835160	0.591178	0.000000	64332.000000		1
6285.853027	1593.380127	2.531749	5.427380	6391.116211	76348.804688	1040.126587	670.901306	126.655319	76.112839	55.254433	196.653107	266.259247	117.906754	0.379928	0.000000	3.798364	3.202319	0.403421	0.734590	3.805577	4.882802	3.017086	2.826659	2.102623	1.881458	1.742367	2.293701	2.425305	2.071539	0.000000	0.000000	64411.000000		1
29735.091797	12978.932617	2.389898	8.437109	26117.083984	99998.000000	4477.810547	2685.153076	638.870483	213.974457	162.405106	825.957825	1065.653809	559.729431	5.291850	99998.000000	4.473269	4.113239	0.378379	0.926194	4.416924	4.999991	3.651066	3.428969	2.805413	2.330362	2.210600	2.916958	3.027616	2.747978	0.723607	4.999991	64517.000000		1
14689.722656	4973.367676	2.408400	5.082002	10322.608398	99998.000000	1784.081665	1065.006226	252.792572	122.449097	60.613968	334.289612	439.753479	239.239532	2.374628	99998.000000	4.167014	3.696651	0.381729	0.706035	4.013790	4.999991	3.251415	3.027352	2.402764	2.087955	1.782573	2.524123	2.643209	2.378833	0.375596	4.999991	64568.000000		1
14199.303711	3089.079834	0.613664	1.433939	8339.308594	99459.601562	1399.758301	856.977173	196.057938	52.491402	33.486320	235.375610	301.950439	191.635864	2.171651	0.000000	4.152267	3.489829	0.000000	0.156531	3.921130	4.997647	3.146053	2.932969	2.292384	1.720088	1.524867	2.371762	2.479936	2.282477	0.336790	0.000000	64585.000000		1
10137.149414	2612.157959	2.898715	5.754257	8140.601562	99998.000000	1410.736450	850.155945	188.564453	83.828354	61.804291	282.781921	341.912628	245.351501	2.320685	0.000000	4.005916	3.416999	0.462205	0.759989	3.910656	4.999991	3.149446	2.929499	2.275460	1.923391	1.791019	2.451452	2.533915	2.389789	0.365616	0.000000	64633.000000		1
7887.136719	2411.755127	2.359060	3.432201	4482.282227	55249.601562	750.742371	471.673248	100.098160	56.198055	33.652840	113.401405	151.356064	90.495399	1.053731	0.000000	3.896919	3.382333	0.372739	0.535573	3.651499	4.742329	2.875491	2.673641	2.000426	1.749721	1.527022	2.054618	2.180000	1.956627	0.022730	0.000000	64692.000000		1
10425.044922	2384.587402	1.791652	4.449835	4970.367188	65763.945312	848.086731	524.069092	114.246353	60.820580	25.187979	167.662872	209.373520	123.275543	1.081279	0.000000	4.018078	3.377413	0.253254	0.648344	3.696388	4.817988	2.928440	2.719388	2.057842	1.784051	1.401193	2.224437	2.320922	2.090877	0.033938	0.000000	64766.000000		1
5213.791016	1134.883667	2.944971	3.974939	2908.884521	40274.960938	527.220642	307.590607	82.280319	41.417694	19.927120	96.147888	120.783882	89.961914	1.288316	99998.000000	3.717154	3.054951	0.469081	0.599330	3.463727	4.605035	2.721992	2.487973	1.915296	1.617186	1.299445	1.982940	2.082009	1.954059	0.110022	4.999991	64808.000000		1
8902.248047	2794.730713	2.078440	3.213256	8788.060547	99998.000000	1474.936768	907.979126	183.846344	122.902405	41.834000	222.898804	296.399719	205.179642	1.988280	99998.000000	3.949500	3.446340	0.317737	0.506945	3.943893	4.999991	3.168773	2.958076	2.264455	2.089560	1.621529	2.348108	2.471878	2.312134	0.298477	4.999991	64925.000000		1
14025.454102	2971.749756	3.117660	2.664350	6742.128906	82501.531250	1154.465454	693.906006	147.563065	92.768112	35.126869	185.903183	298.579926	184.031357	0.193409	0.000000	4.146917	3.473012	0.493829	0.425591	3.828797	4.916462	3.062381	2.841301	2.168978	1.967399	1.545639	2.269287	2.475061	2.264892	0.000000	0.000000	64966.000000		1
15705.161133	3374.242432	1.544953	5.236188	10740.166016	99998.000000	1806.337036	1112.415527	247.670471	114.678078	88.712997	366.934082	464.836609	240.728989	2.553951	99998.000000	4.196043	3.528176	0.188915	0.719015	4.031011	4.999991	3.256799	3.046267	2.393874	2.059480	1.947987	2.564588	2.667300	2.381528	0.407212	4.999991	65029.000000		1
6958.043457	2384.732178	1.763899	3.253344	6525.326660	81421.937500	1107.543335	674.133057	165.710876	54.011684	40.020763	217.070541	298.475067	194.361893	0.986780	0.000000	3.842487	3.377439	0.246474	0.512330	3.814602	4.910741	3.044361	2.828746	2.219351	1.732488	1.602285	2.336601	2.474908	2.288611	0.000000	0.000000	65059.000000		1
7082.848145	1849.577148	2.078440	2.510163	2913.602783	41566.339844	545.010742	315.737854	85.086517	50.795345	20.550035	93.489708	128.622742	62.812675	0.468296	0.000000	3.850208	3.267072	0.317737	0.399702	3.464430	4.618742	2.736405	2.499327	1.929861	1.705824	1.312813	1.970764	2.109318	1.798047	0.000000	0.000000	65129.000000		1
7532.852051	1618.416992	1.600460	3.163916	4451.972168	55702.175781	763.262329	466.008423	72.424690	48.775497	16.371569	131.953186	164.720993	91.025803	1.602768	99998.000000	3.876959	3.209090	0.204245	0.500225	3.648552	4.745872	2.882674	2.668394	1.859887	1.688202	1.214090	2.120420	2.216749	1.959165	0.204871	4.999991	65147.000000		1
7250.751953	1045.831543	2.901798	4.545431	3798.185547	48919.949219	672.544922	403.359192	80.504082	39.370094	24.025408	137.047516	171.005646	108.402672	0.950608	0.000000	3.860383	3.019462	0.462667	0.657575	3.579576	4.689486	2.827721	2.605692	1.905818	1.595166	1.380671	2.136871	2.233011	2.035040	0.000000	0.000000	65202.000000		1
5929.616211	2424.540283	1.816322	2.738360	2686.685791	38674.496094	492.540924	289.926941	62.741749	69.106583	21.527580	78.339302	112.581131	60.348766	0.071173	0.000000	3.773026	3.384629	0.259193	0.437491	3.429217	4.587425	2.692442	2.462289	1.797557	1.839519	1.332995	1.893980	2.051466	1.780668	0.000000	0.000000	65266.000000		1
17047.919922	1818.795288	2.100026	3.496960	8033.370605	99998.000000	1407.893311	834.274658	234.903793	79.350769	49.947315	283.904419	361.448090	218.424301	2.690814	99998.000000	4.231671	3.259784	0.322225	0.543691	3.904898	4.999991	3.148570	2.921309	2.370890	1.899551	1.698512	2.453172	2.558046	2.339301	0.429884	4.999991	65464.000000		1
12120.203125	1923.494385	1.461692	4.489923	6254.303223	84688.960938	1105.841064	652.676392	152.497055	76.769676	48.864925	250.991669	347.145721	214.011475	0.919010	0.000000	4.083510	3.284091	0.164856	0.652239	3.796179	4.927827	3.043693	2.814698	2.183261	1.885190	1.688997	2.399659	2.540512	2.330437	0.000000	0.000000	65590.000000		1
9162.166992	3896.818848	2.451572	4.526928	12068.757812	99998.000000	2033.593140	1245.774902	276.472595	88.099335	67.570885	373.545624	516.066772	302.218719	1.943627	0.000000	3.961998	3.590710	0.389445	0.655804	4.081663	4.999991	3.308264	3.095440	2.441652	1.944973	1.829760	2.572344	2.712706	2.480321	0.288613	0.000000	65687.000000		1
14803.191406	3091.885986	1.310589	3.848506	7761.727051	96570.898438	1358.979004	804.300720	181.382431	88.620483	42.049862	217.363495	326.549438	175.236542	1.573555	99998.000000	4.170355	3.490223	0.117467	0.585292	3.889958	4.984846	3.133213	2.905418	2.258595	1.947534	1.623765	2.337187	2.513949	2.243625	0.196882	4.999991	65732.000000		1
10649.741211	2548.475830	1.918085	3.435285	9068.307617	99998.000000	1535.381226	939.380859	173.466476	83.473724	52.294041	265.229279	339.023163	199.872528	1.049283	0.000000	4.027339	3.406281	0.282868	0.535963	3.957526	4.999991	3.186216	2.972842	2.239216	1.921550	1.718452	2.423621	2.530229	2.300753	0.020893	0.000000	65888.000000		1
7463.363281	1953.832153	2.497828	3.774496	6469.733398	75492.820312	1098.665161	676.307068	142.912796	48.914265	34.553291	167.743057	181.937500	107.727333	0.875268	0.000000	3.872935	3.290887	0.397563	0.576859	3.810886	4.877906	3.040865	2.830144	2.155071	1.689435	1.538489	2.224645	2.259922	2.032326	0.000000	0.000000	65993.000000		1
9708.959961	2241.301514	1.430855	3.484625	5576.682617	74778.914062	971.982117	583.591370	168.880951	50.752171	34.655056	201.978714	257.251648	184.429169	1.482129	0.000000	3.987173	3.350500	0.155596	0.542156	3.746376	4.873779	2.987658	2.766109	2.227581	1.705455	1.539767	2.305306	2.410358	2.265830	0.170886	0.000000	66042.000000		1
21836.181641	4846.215820	3.092990	5.026494	15234.258789	99998.000000	2579.485840	1570.289062	338.878204	114.095253	88.848679	401.360931	518.222290	256.366608	2.140452	0.000000	4.339177	3.685403	0.490378	0.701265	4.182821	4.999991	3.411533	3.195980	2.530044	2.057268	1.948651	2.603535	2.714516	2.408861	0.330506	0.000000	66137.000000		1
9696.829102	2480.596436	1.773150	3.860841	6621.502441	83323.375000	1138.389893	692.765015	153.551682	81.580307	41.685982	178.477554	224.520844	111.659096	1.572393	0.000000	3.986630	3.394556	0.248745	0.586682	3.820956	4.920767	3.056291	2.840586	2.186255	1.911585	1.619990	2.251584	2.351257	2.047894	0.196561	0.000000	66229.000000		1
10570.837891	4491.752441	2.972724	7.040175	13129.606445	99998.000000	2199.118896	1351.257324	294.651245	99.956306	90.846947	399.196136	525.342651	235.856674	1.638736	99998.000000	4.024109	3.652416	0.473155	0.847583	4.118252	4.999991	3.342249	3.130738	2.469308	1.999810	1.958310	2.601186	2.720443	2.372648	0.214509	4.999991	66273.000000		1
15969.083008	3735.856934	1.736145	5.331784	10711.958984	99998.000000	1820.272339	1098.063843	253.125610	106.974899	67.765160	326.913300	422.373535	287.345856	2.008930	99998.000000	4.203280	3.572390	0.239586	0.726873	4.029869	4.999991	3.260136	3.040627	2.403336	2.029282	1.831006	2.514433	2.625697	2.458405	0.302965	4.999991	66301.000000		1
2201.157227	873.166809	2.957305	4.215471	1390.269653	24572.691406	293.695282	161.359711	50.317364	10.367530	20.987926	63.062458	106.126869	48.982105	0.169996	0.000000	3.342651	2.941097	0.470896	0.624846	3.143099	4.390453	2.467897	2.207795	1.701718	1.015675	1.321970	1.799771	2.025825	1.690037	0.000000	0.000000	66379.000000		1
8085.840332	2276.443604	3.808417	4.317234	3552.180176	47847.105469	608.233521	377.320099	107.483711	49.897976	31.540480	141.253738	176.362106	116.966209	0.555159	99998.000000	3.907725	3.357257	0.580745	0.635206	3.550495	4.679856	2.784070	2.576710	2.031343	1.698083	1.498868	2.150000	2.246405	2.068060	0.000000	4.999991	66397.000000		1
13615.501953	3623.303711	2.562587	4.946317	7353.612793	94954.046875	1270.136475	757.557434	172.951492	84.648628	60.071232	283.873566	362.437988	239.945709	3.438512	99998.000000	4.134034	3.559105	0.408679	0.694282	3.866501	4.977513	3.103850	2.879416	2.237924	1.927620	1.778666	2.453125	2.559234	2.380113	0.536371	4.999991	66488.000000		1
7681.648926	1324.576782	2.889463	4.471421	3471.928955	52639.476562	642.851624	369.808105	92.071190	55.427120	22.391027	103.894241	141.253738	88.231934	1.361502	0.000000	3.885454	3.122077	0.460817	0.650446	3.540571	4.721312	2.808111	2.567976	1.964124	1.743722	1.350074	2.016592	2.150000	1.945626	0.134018	0.000000	66527.000000		1
15513.185547	3918.697998	2.396065	3.675817	7848.420410	99056.398438	1410.230713	815.436096	189.517334	84.010292	53.891418	245.564285	353.451965	191.003693	2.963630	0.000000	4.190701	3.593142	0.379499	0.565354	3.894782	4.995883	3.149290	2.911390	2.277649	1.924332	1.731520	2.390165	2.548330	2.281042	0.471824	0.000000	66616.000000		1
4836.215332	3097.146729	1.039220	4.021195	6554.511230	91590.898438	1113.399292	686.011597	196.492752	86.998436	39.339256	235.354019	349.443115	163.802032	1.264521	0.000000	3.684506	3.490962	0.016707	0.604355	3.816540	4.961853	3.046651	2.836331	2.293347	1.939511	1.594826	2.371722	2.543376	2.214319	0.101926	0.000000	66703.000000		1
6799.199707	2109.641113	3.500043	4.570101	5123.369629	66496.703125	906.989258	536.724731	132.329391	50.200184	34.778404	173.765594	222.664444	204.476547	0.775778	0.000000	3.832458	3.324208	0.544073	0.659926	3.709556	4.822800	2.957602	2.729752	2.121656	1.700705	1.541310	2.239964	2.347651	2.310643	0.000000	0.000000	66780.000000		1
23308.173828	6533.199707	1.816322	5.741921	13844.651367	99998.000000	2310.941406	1429.038452	304.183075	116.953873	85.681679	377.862854	515.089233	307.346985	2.573341	0.000000	4.367508	3.815126	0.259193	0.759057	4.141282	4.999991	3.363789	3.155044	2.483135	2.068015	1.932888	2.577334	2.711883	2.487629	0.410497	0.000000	66863.000000		1
14351.652344	4803.252930	1.600460	4.767460	12343.139648	99998.000000	2115.734619	1274.546265	300.695374	116.355629	82.949486	405.021332	513.035461	232.399811	2.156447	0.000000	4.156902	3.681535	0.204245	0.678287	4.091425	4.999991	3.325461	3.105356	2.478127	2.065787	1.918814	2.607478	2.710147	2.366236	0.333739	0.000000	66912.000000		1
7535.072266	2785.448730	2.392981	3.000478	7164.798828	91636.335938	1231.626709	734.706909	182.915054	81.256516	46.558289	257.106720	317.390717	182.418564	1.573453	0.000000	3.877087	3.444895	0.378939	0.477190	3.855204	4.962068	3.090479	2.866114	2.262249	1.909858	1.667997	2.410113	2.501594	2.261069	0.196854	0.000000	66932.000000		1
3820.042969	745.722046	1.837908	4.761292	2625.316406	38753.453125	499.503998	290.608459	88.663658	23.547430	27.192408	113.882469	146.184631	66.682770	0.556700	0.000000	3.582068	2.872577	0.264324	0.677725	3.419182	4.588310	2.698539	2.463308	1.947746	1.371943	1.434448	2.056457	2.164902	1.824014	0.000000	0.000000	66988.000000		1
13183.217773	1852.981567	2.846291	3.660398	6730.447754	82025.335938	1146.567993	702.999939	147.405792	62.063328	50.739838	229.852631	304.414368	142.542740	1.643705	0.000000	4.120021	3.267871	0.454279	0.563528	3.828044	4.913948	3.059400	2.846955	2.168514	1.792835	1.705349	2.361449	2.483465	2.153945	0.215824	0.000000	67022.000000		1
13291.018555	4362.910645	2.735276	5.809764	13097.283203	99998.000000	2190.154541	1351.633545	301.580414	79.440193	80.661354	366.440674	444.212555	313.980103	2.651243	0.000000	4.123558	3.639776	0.437001	0.764158	4.117181	4.999991	3.340475	3.130859	2.479403	1.900040	1.906666	2.564004	2.647591	2.496902	0.423449	0.000000	67123.000000		1
2432.650391	841.197693	2.035268	2.399149	2288.704590	35772.507812	401.582977	239.544830	58.257992	54.187458	13.432766	96.524109	164.159744	91.744308	1.031566	0.000000	3.386080	2.924898	0.308622	0.380057	3.359590	4.553549	2.603775	2.379387	1.765355	1.733899	1.128165	1.984636	2.215267	1.962579	0.013497	0.000000	67157.000000		1
21074.439453	4364.541992	2.611927	5.741921	14431.887695	99998.000000	2509.256836	1487.595581	336.768951	125.930641	85.293129	381.430725	545.007629	311.849243	4.927629	0.000000	4.323756	3.639939	0.416961	0.759057	4.159323	4.999991	3.399545	3.172485	2.527332	2.100132	1.930914	2.581416	2.736403	2.493945	0.692638	0.000000	67203.000000		1
7612.822754	1167.910522	2.155533	2.177119	3900.846191	50860.433594	710.743164	416.335571	96.348335	33.477066	21.829786	106.996483	167.098557	73.355980	0.582272	99998.000000	3.881546	3.067410	0.333555	0.337882	3.591159	4.706380	2.851713	2.619443	1.983844	1.524747	1.339049	2.029370	2.222973	1.865435	0.000000	4.999991	67292.000000		1
8979.693359	2538.561523	2.698272	5.711084	8524.070312	99998.000000	1474.397217	881.539124	204.087997	65.088470	43.560894	248.277969	269.950500	160.277328	2.012576	99998.000000	3.953262	3.404588	0.431086	0.756719	3.930647	4.999991	3.168614	2.945242	2.309818	1.813504	1.639097	2.394938	2.431284	2.204872	0.303752	4.999991	67341.000000		1
10598.828125	2431.275146	0.959043	3.305768	8822.737305	99998.000000	1536.318604	914.488892	215.719864	116.263115	44.917740	220.348557	303.569397	171.033401	1.927636	0.000000	4.025258	3.385834	0.000000	0.519272	3.945603	4.999991	3.186481	2.961179	2.333890	2.065442	1.652418	2.343110	2.482258	2.233081	0.285025	0.000000	67424.000000		1
12830.878906	4161.912598	2.716774	4.967903	11006.276367	99998.000000	1876.775757	1139.583374	253.600510	99.758949	88.737663	368.506775	512.674622	268.951355	0.249218	99998.000000	4.108256	3.619293	0.434053	0.696173	4.041640	4.999991	3.273412	3.056746	2.404150	1.998952	1.948108	2.566446	2.709842	2.429674	0.000000	4.999991	67475.000000		1
24535.794922	9813.116211	3.570970	8.202745	26714.496094	99998.000000	4587.678223	2742.806641	656.481750	251.275375	206.567322	945.295471	1240.933472	681.154724	4.018699	99998.000000	4.389800	3.991807	0.552786	0.913959	4.426747	4.999991	3.661593	3.438195	2.817223	2.400150	2.315062	2.975568	3.093749	2.833246	0.604086	4.999991	67497.000000		1
7179.557617	1415.815430	3.419866	2.485493	4503.038574	51584.328125	764.242981	462.967865	91.494530	59.210869	16.510338	114.166176	146.573181	92.188370	1.375339	0.000000	3.856098	3.151007	0.534009	0.395413	3.653506	4.712518	2.883231	2.665551	1.961395	1.772401	1.217756	2.057538	2.166054	1.964676	0.138410	0.000000	67518.000000		1
5434.038086	1894.864990	3.302684	3.219423	4124.155273	49713.484375	705.944885	438.449066	103.511856	58.399845	33.501740	139.363403	167.576538	115.569275	0.653515	0.000000	3.735123	3.277578	0.518867	0.507778	3.615335	4.696474	2.848771	2.641919	2.014990	1.766412	1.525067	2.144149	2.224213	2.062842	0.000000	0.000000	67576.000000		1
3823.675781	1868.640869	2.106194	4.625608	3998.394287	51203.441406	720.888672	423.326416	93.230675	45.966209	25.872568	136.205658	177.851547	92.111275	0.172265	0.000000	3.582481	3.271526	0.323498	0.665169	3.601886	4.709299	2.857868	2.626675	1.969559	1.662439	1.412840	2.134195	2.250058	1.964313	0.000000	0.000000	67614.000000		1
11058.465820	4903.039551	2.457740	5.886858	11915.427734	99998.000000	2054.078369	1230.387085	309.089294	119.624397	73.355980	382.260254	550.894531	305.274719	2.919417	99998.000000	4.043695	3.690465	0.390536	0.769884	4.076109	4.999991	3.312617	3.090042	2.490084	2.077820	1.865435	2.582359	2.741068	2.484691	0.465296	4.999991	67673.000000		1
3852.083008	1278.588989	1.433939	2.485493	2380.122070	31894.968750	429.740570	250.664795	52.368050	29.042652	14.715601	75.826050	77.337082	52.429726	0.615979	0.000000	3.585696	3.106731	0.156531	0.395413	3.376599	4.503722	2.633206	2.399093	1.719066	1.463036	1.167778	1.879818	1.888388	1.719578	0.000000	0.000000	67712.000000		1
22152.576172	8411.856445	2.818537	7.684677	21288.318359	99998.000000	3624.102295	2177.838135	451.391510	197.272934	146.582443	665.813110	901.182556	470.467529	2.937482	0.000000	4.345424	3.924892	0.450024	0.885626	4.328141	4.999991	3.559201	3.338026	2.654553	2.295068	2.166082	2.823352	2.954813	2.672530	0.467975	0.000000	67756.000000		1
15351.989258	4812.793945	2.217208	3.589472	12942.858398	99998.000000	2183.231445	1324.687866	282.920685	125.650017	89.964996	400.540649	530.375305	330.413361	2.606727	99998.000000	4.186165	3.682397	0.345806	0.555031	4.112030	4.999991	3.339100	3.122113	2.451665	2.099163	1.954074	2.602647	2.724583	2.519058	0.416095	4.999991	67797.000000		1
7913.869629	2155.194092	1.840992	4.360406	5920.731934	76505.062500	1071.663940	623.054016	137.337387	57.746090	36.542305	171.428116	238.869492	121.292694	1.198173	99998.000000	3.898389	3.333486	0.265052	0.639527	3.772375	4.883690	3.030059	2.794526	2.137789	1.761523	1.562796	2.234082	2.378161	2.083835	0.078520	4.999991	67880.000000		1
19196.964844	7232.116699	3.003561	7.101851	23276.880859	99998.000000	3930.983643	2392.848633	574.303162	172.340912	154.735840	779.464294	971.439392	674.151550	3.684791	0.000000	4.283233	3.859265	0.477637	0.851372	4.366925	4.999991	3.594501	3.378915	2.759141	2.236388	2.189591	2.891796	2.987416	2.828758	0.566413	0.000000	67901.000000		1
7848.608398	2867.466797	1.890332	3.614142	5169.505859	63005.894531	881.708740	533.412781	105.223335	49.099289	28.225460	162.954010	207.495529	150.841080	0.998820	0.000000	3.894793	3.457498	0.276538	0.558005	3.713449	4.799381	2.945325	2.727063	2.022112	1.691075	1.450641	2.212065	2.317009	2.178520	0.000000	0.000000	67928.000000		1
10544.450195	3107.760986	2.285050	3.348940	8949.419922	99998.000000	1553.288452	934.496216	219.876740	98.574791	74.265678	316.046204	391.480621	255.068359	0.591932	99998.000000	4.023024	3.492448	0.358896	0.524907	3.951795	4.999991	3.191252	2.970577	2.342179	1.993766	1.870788	2.499751	2.592710	2.406657	0.000000	4.999991	67981.000000		1
18597.150391	8762.135742	2.864793	5.359538	14309.472656	99998.000000	2411.403564	1477.459351	441.301514	190.874176	162.115234	816.006592	1118.373413	549.913879	4.350267	0.000000	4.269446	3.942610	0.457093	0.729127	4.155623	4.999991	3.382270	3.169516	2.644735	2.280747	2.209824	2.911694	3.048587	2.740295	0.638516	0.000000	68011.000000		1
8699.793945	2791.088867	2.278883	3.620309	4212.375000	51568.511719	716.327820	444.089203	93.270760	46.607628	20.442104	111.582001	158.448669	70.259903	1.036573	99998.000000	3.939509	3.445774	0.357722	0.558746	3.624527	4.712385	2.855112	2.647470	1.969746	1.668457	1.310526	2.047594	2.199889	1.846708	0.015600	4.999991	68256.000000		1
8224.096680	3478.901367	2.463907	4.890810	7321.440430	88165.328125	1222.045532	756.108093	170.367310	75.613274	49.142460	219.463516	285.680634	197.812592	2.762226	0.000000	3.915088	3.541442	0.391624	0.689381	3.864597	4.945298	3.087087	2.878584	2.231386	1.878598	1.691457	2.341362	2.455881	2.296254	0.441259	0.000000	68287.000000		1
5344.224121	1991.046753	2.544085	5.236188	4558.219238	60612.277344	822.541077	484.341248	120.873306	55.282185	34.722897	149.891296	210.835220	113.857803	1.464046	0.000000	3.727885	3.299082	0.405532	0.719015	3.658795	4.782561	2.915158	2.685151	2.082330	1.742585	1.540616	2.175776	2.323943	2.056363	0.165555	0.000000	68363.000000		1
10094.750977	2244.486816	1.742312	4.970987	5280.853027	73900.781250	908.941223	552.929749	148.102722	106.401321	32.268242	184.752960	255.617279	90.464561	1.383333	0.000000	4.004096	3.351117	0.241126	0.696443	3.722704	4.868649	2.958536	2.742670	2.170563	2.026947	1.508775	2.266591	2.407590	1.956478	0.140927	0.000000	68456.000000		1
9540.008789	1446.153198	1.828657	2.417651	5186.052734	64503.156250	885.742310	542.673279	132.483582	35.629517	35.102200	164.434204	215.981979	179.270065	0.818065	0.000000	3.979549	3.160214	0.262132	0.383394	3.714837	4.809581	2.947307	2.734539	2.122162	1.551810	1.545334	2.215992	2.334418	2.253508	0.000000	0.000000	68492.000000		1
7542.985352	2591.533936	3.253344	3.971855	6391.785645	80809.804688	1096.602173	664.965088	161.156189	107.779755	32.209652	179.251572	226.741150	120.503258	1.743589	99998.000000	3.877543	3.413557	0.512330	0.598993	3.805622	4.907464	3.040049	2.822799	2.207247	2.032537	1.507986	2.253463	2.355530	2.080999	0.241444	4.999991	68523.000000		1
8352.408203	1753.080811	1.927337	2.923384	4054.203613	52210.410156	720.379883	421.312714	105.772240	32.823315	32.474854	112.500954	123.750435	64.943535	1.769267	99998.000000	3.921812	3.243802	0.284958	0.465886	3.607906	4.717757	2.857562	2.624604	2.024372	1.516182	1.511547	2.051156	2.092547	1.812536	0.247793	4.999991	68541.000000		1
15850.065430	3848.095703	1.344510	5.233105	13172.702148	99998.000000	2236.944092	1351.374512	299.764069	143.948929	87.214302	470.843750	571.888611	342.529358	1.969860	0.000000	4.200031	3.585246	0.128564	0.718759	4.119675	4.999991	3.349655	3.130776	2.476779	2.158208	1.940588	2.672877	2.757311	2.534698	0.294435	0.000000	68604.000000		1
30133.437500	10950.942383	4.397411	7.851199	19314.923828	99998.000000	3254.799805	1972.605957	466.551178	156.129700	103.672211	572.961731	784.700500	388.381470	2.614530	0.000000	4.479049	4.039452	0.643197	0.894936	4.285893	4.999991	3.512524	3.295040	2.668899	2.193485	2.015662	2.758126	2.894704	2.589258	0.417394	0.000000	68632.000000		1
7748.590332	1569.758667	2.957305	2.929552	4508.151367	57563.816406	772.384033	464.306213	95.299866	24.429379	17.753084	127.771629	168.939545	135.576569	0.659461	99998.000000	3.889223	3.195833	0.470896	0.466801	3.653998	4.760149	2.887833	2.666805	1.979092	1.387912	1.249274	2.106434	2.227731	2.132185	0.000000	4.999991	68672.000000		1
8165.851074	1913.595581	2.960389	3.555551	4558.145020	57891.199219	797.417847	476.446899	114.699661	76.162178	19.341209	110.009293	146.138382	121.385208	0.649884	0.000000	3.912001	3.281850	0.471349	0.550907	3.658788	4.762612	2.901686	2.678015	2.059562	1.881739	1.286484	2.041429	2.164764	2.084166	0.000000	0.000000	68821.000000		1
7549.334961	1892.098877	2.149366	4.196969	5244.058105	63096.378906	896.128296	553.395447	123.139854	45.549904	34.032143	154.085175	231.733719	144.547165	0.845014	52997.445312	3.877909	3.276944	0.332310	0.622936	3.719667	4.800004	2.952370	2.743036	2.090399	1.658487	1.531889	2.187761	2.364989	2.160010	0.000000	4.724255	68882.000000		1
5497.492188	1549.856201	2.599592	5.051164	3152.789795	41661.468750	528.657654	336.389648	89.810806	34.405273	14.579917	96.030708	125.375565	53.160572	0.669969	0.000000	3.740165	3.190291	0.414905	0.703391	3.498695	4.619735	2.723175	2.526843	1.953329	1.536625	1.163755	1.982410	2.098213	1.725590	0.000000	0.000000	68951.000000		1
14754.237305	5329.894043	2.426902	5.476720	12199.344727	99998.000000	2071.520020	1260.928467	268.063232	105.368271	76.667915	335.486115	409.844299	242.437378	1.528240	0.000000	4.168917	3.726719	0.385052	0.738521	4.086337	4.999991	3.316289	3.100690	2.428237	2.022710	1.884614	2.525675	2.612619	2.384600	0.184192	0.000000	69007.000000		1
6769.854980	646.098755	2.719858	5.698749	3729.279297	44997.523438	632.169556	396.001404	88.484802	30.547516	20.842991	79.390854	128.536392	123.213867	1.820942	0.000000	3.830579	2.810299	0.434546	0.755780	3.571625	4.653189	2.800833	2.597697	1.946869	1.484976	1.318960	1.899770	2.109026	2.090660	0.260296	0.000000	69063.000000		1
7641.958008	1842.055908	3.111492	1.726894	3439.666992	44963.832031	593.095459	362.203613	74.842339	40.520329	29.212257	101.387161	94.134209	70.272240	2.547529	99998.000000	3.883205	3.265303	0.492969	0.237266	3.536516	4.652864	2.773125	2.558953	1.874147	1.607673	1.465565	2.005983	1.973747	1.846784	0.406119	4.999991	69079.000000		1
6188.443848	1908.488892	2.133947	4.156880	3290.608398	40798.894531	589.876038	353.186768	62.615314	19.402884	28.234713	95.099419	109.457306	86.002388	0.957884	0.000000	3.791581	3.280690	0.329184	0.618767	3.517276	4.610649	2.770761	2.548004	1.796681	1.287866	1.450783	1.978178	2.039245	1.934510	0.000000	0.000000	69133.000000		1
8257.648438	4798.936035	1.366096	3.370527	7981.341797	99998.000000	1400.399780	827.172852	179.979324	92.413483	60.613968	247.577972	347.605194	174.965164	1.682134	0.000000	3.916856	3.681145	0.135481	0.527698	3.902076	4.999991	3.146252	2.917596	2.255223	1.965735	1.782573	2.393712	2.541086	2.242952	0.225861	0.000000	69163.000000		1
10739.974609	2982.413330	1.859494	3.725156	10787.029297	99998.000000	1853.490479	1117.793579	231.496262	95.753174	64.064674	327.523895	396.787750	148.993927	1.637371	99998.000000	4.031003	3.474568	0.269395	0.571145	4.032902	4.999991	3.267990	3.048362	2.364544	1.981153	1.806619	2.515243	2.598558	2.173169	0.214147	4.999991	69213.000000		1
14578.319336	4963.740234	2.170952	5.186849	11432.616211	99998.000000	1935.665894	1181.799683	257.106720	122.988754	71.231285	312.832947	414.799866	242.357193	2.638460	99998.000000	4.163707	3.695809	0.336650	0.714904	4.058146	4.999991	3.286830	3.072544	2.410113	2.089865	1.852671	2.495312	2.617839	2.384456	0.421351	4.999991	69273.000000		1
13549.886719	3232.803711	2.701355	6.670127	10851.546875	99998.000000	1831.324463	1122.949585	243.232971	111.535744	75.696533	353.310120	498.723816	301.071594	3.816217	99998.000000	4.131936	3.509579	0.431582	0.824134	4.035491	4.999991	3.262765	3.050360	2.386022	2.047414	1.879076	2.548156	2.697860	2.478670	0.581633	4.999991	69336.000000		1
11111.509766	3493.086670	2.778449	2.812370	6908.059082	88314.937500	1170.991211	715.871460	154.359634	50.277275	49.518677	195.166748	253.162613	146.304901	1.479640	0.000000	4.045773	3.543209	0.443802	0.449072	3.839356	4.946034	3.068554	2.854835	2.188534	1.701372	1.694769	2.290406	2.403399	2.165259	0.170156	0.000000	69382.000000		1
5993.795410	1479.318848	2.544085	1.566539	2633.460449	35359.925781	433.959137	265.796692	41.800079	38.472725	2.818537	50.175514	48.633644	46.771065	0.774853	99998.000000	3.777702	3.170062	0.405532	0.194941	3.420527	4.548512	2.637449	2.424550	1.621177	1.585153	0.450024	1.700492	1.686937	1.669977	0.000000	4.999991	69425.000000		1
10999.433594	4131.855469	3.336605	4.329569	9590.933594	99998.000000	1629.416748	974.600220	196.375565	78.943710	52.102848	257.553864	314.985413	189.813370	0.248016	0.000000	4.041370	3.616145	0.523305	0.636445	3.981861	4.999991	3.212032	2.988827	2.293087	1.897318	1.716861	2.410868	2.498291	2.278327	0.000000	0.000000	69451.000000		1
20777.939453	9704.430664	2.069189	9.201877	25699.691406	99998.000000	4339.412598	2613.357666	607.030884	254.044571	163.950058	896.325684	1135.235229	680.130920	3.757536	99998.000000	4.317603	3.986970	0.315800	0.963876	4.409928	4.999991	3.637431	3.417199	2.783211	2.404910	2.214712	2.952466	3.055086	2.832592	0.574903	4.999991	69534.000000		1
8416.571289	1651.573364	1.205742	3.453787	4513.307617	54554.347656	807.782288	480.107300	111.452484	35.185459	28.200790	131.441284	137.738281	82.712044	0.075816	99998.000000	3.925135	3.217898	0.081254	0.538296	3.654495	4.736829	2.907294	2.681338	2.047090	1.546363	1.450261	2.118732	2.139055	1.917569	0.000000	4.999991	69654.000000		1
6718.341309	3016.593506	3.003561	3.712821	5110.522949	68120.000000	894.037537	537.637512	127.574272	38.290783	24.814846	131.805161	215.525589	106.589432	1.643101	99998.000000	3.827262	3.479517	0.477637	0.569704	3.708465	4.833275	2.951356	2.730489	2.105763	1.583094	1.394712	2.119932	2.333499	2.027714	0.215664	4.999991	69696.000000		1
5237.995605	3325.614990	2.960389	4.690367	7753.987305	94164.000000	1283.933105	802.681763	148.790390	84.321754	49.873306	257.960907	354.577545	276.737793	1.472920	99998.000000	3.719165	3.521872	0.471349	0.671207	3.889525	4.973885	3.108542	2.904543	2.172575	1.925940	1.697868	2.411554	2.549711	2.442069	0.168179	4.999991	69720.000000		1
9677.166992	3298.570557	3.167000	4.656446	5869.733398	71722.468750	1026.521118	614.459595	116.081177	62.988449	38.037918	165.380905	235.415695	124.638550	0.896041	0.000000	3.985748	3.518326	0.500648	0.668055	3.768618	4.855655	3.011368	2.788493	2.064762	1.799261	1.580217	2.218485	2.371835	2.095652	0.000000	0.000000	69832.000000		1
5449.875977	2338.756836	1.979760	7.474983	12876.583008	99998.000000	2198.745850	1320.617310	287.595642	118.569756	83.430550	394.903595	530.113220	267.893646	1.143997	0.000000	3.736387	3.368985	0.296613	0.873610	4.109801	4.999991	3.342175	3.120777	2.458782	2.073974	1.921325	2.596491	2.724369	2.427962	0.058425	0.000000	69872.000000		1
2634.382568	793.001892	2.920300	5.285528	2230.554688	33576.804688	394.437927	241.743530	66.716690	23.787960	15.594467	88.176422	105.322014	84.882996	1.394202	0.000000	3.420679	2.899274	0.465428	0.723088	3.348413	4.526040	2.595979	2.383355	1.824234	1.376357	1.192971	1.945352	2.022519	1.928821	0.144326	0.000000	70040.000000		1
8091.341797	3146.788818	1.939672	3.786831	5819.881348	75978.937500	985.979187	605.014099	152.484711	88.534142	29.566887	161.856201	219.047211	156.348633	0.352806	0.000000	3.908020	3.497868	0.287728	0.578276	3.764914	4.880693	2.993868	2.781765	2.183226	1.947111	1.470806	2.209129	2.340538	2.194094	0.000000	0.000000	70063.000000		1
9318.342773	1780.868408	2.161701	5.300947	5745.146973	66512.445312	926.259521	582.530579	126.720078	35.617184	38.805767	170.570847	255.296570	140.720245	4.169222	99998.000000	3.969339	3.250632	0.334796	0.724353	3.759301	4.822903	2.966733	2.765319	2.102845	1.551660	1.588896	2.231905	2.407045	2.148357	0.620055	4.999991	70169.000000		1
8121.661133	1224.592773	1.785485	2.784616	4754.998535	55730.386719	816.789856	485.226288	96.006035	26.298124	33.887207	157.357025	206.545731	104.119354	1.102861	99998.000000	3.909645	3.087992	0.251756	0.444765	3.677150	4.746092	2.912110	2.685944	1.982298	1.419925	1.530036	2.196886	2.315016	2.017531	0.042521	4.999991	70223.000000		1
11237.082031	2770.474121	2.815454	4.958652	7175.730469	95063.039062	1188.250854	729.991882	211.192932	104.174866	43.283356	276.571289	347.414001	234.394989	1.651484	0.000000	4.050653	3.442554	0.449548	0.695364	3.855866	4.978012	3.074908	2.863318	2.324679	2.017763	1.636321	2.441807	2.540847	2.369948	0.217874	0.000000	70337.000000		1
14292.414062	3311.253906	1.733061	2.880212	8370.666992	97666.757812	1403.165894	853.961243	219.901413	74.971855	55.599812	237.040833	297.229248	202.798996	3.395818	0.000000	4.155106	3.519993	0.238814	0.459424	3.922760	4.989747	3.147109	2.931438	2.342228	1.874898	1.745073	2.374823	2.473092	2.307066	0.530944	0.000000	70393.000000		1
12873.036133	8219.730469	2.911049	8.215080	20531.091797	99998.000000	3470.855957	2094.697510	457.509644	154.162262	136.631210	614.259155	861.738464	423.816711	1.523753	0.000000	4.109681	3.914858	0.464050	0.914612	4.312412	4.999991	3.540437	3.321121	2.660400	2.187978	2.135550	2.788352	2.935375	2.627178	0.182915	0.000000	70425.000000		1
16443.238281	5262.085449	2.325139	8.313760	13381.125977	99998.000000	2248.643799	1366.361450	314.300812	129.307327	105.784576	456.843567	588.682617	401.364014	2.369263	99998.000000	4.215987	3.721158	0.366449	0.919797	4.126493	4.999991	3.351921	3.135566	2.497345	2.111623	2.024422	2.659768	2.769881	2.603539	0.374613	4.999991	70498.000000		1
14578.350586	2543.365967	2.383730	2.766114	7766.636719	96755.718750	1304.970337	788.000122	156.345551	60.250088	39.595207	209.765167	265.691833	155.630127	1.868554	99998.000000	4.163708	3.405409	0.377257	0.441870	3.890233	4.985677	3.115601	2.896526	2.194086	1.779958	1.597643	2.321733	2.424378	2.192094	0.271506	4.999991	70526.000000		1
5063.388184	1395.903687	2.183287	2.029100	3308.601807	48719.257812	542.836670	329.253876	95.965950	47.252129	25.385338	160.323578	228.764069	113.299644	0.650973	0.000000	3.704441	3.144855	0.339111	0.307303	3.519644	4.687701	2.734669	2.517531	1.982117	1.674421	1.404583	2.204997	2.359388	2.054229	0.000000	0.000000	70554.000000		1
5366.297363	1754.937256	1.150235	2.389898	3043.832031	39467.921875	530.939636	308.895020	92.336388	70.740967	19.048254	77.423431	108.319405	64.083176	1.217414	0.000000	3.729675	3.244262	0.060786	0.378379	3.483421	4.596244	2.725045	2.489811	1.965373	1.849671	1.279855	1.888872	2.034706	1.806744	0.085438	0.000000	70721.000000		1
7911.948730	2550.156250	3.540132	5.279361	5258.591797	64766.730469	877.243469	528.515808	115.378082	28.274801	25.736883	158.029282	222.349899	101.248398	1.332883	0.000000	3.898283	3.406567	0.549019	0.722581	3.720870	4.811352	2.943120	2.723058	2.062123	1.451400	1.410556	2.198738	2.347037	2.005388	0.124792	0.000000	70743.000000		1
26146.488281	8920.815430	3.086823	9.189542	31283.580078	99998.000000	5248.409180	3196.363037	795.379456	248.496918	193.973328	884.400879	1165.135132	565.036560	4.501027	99998.000000	4.417413	3.950405	0.489512	0.963294	4.495317	4.999991	3.720028	3.504656	2.900574	2.395321	2.287742	2.946649	3.066376	2.752077	0.653312	4.999991	70849.000000		1
7050.364258	1807.983643	2.907966	2.457740	3952.464844	49016.238281	659.778259	400.278534	106.894722	42.250305	29.119745	155.346420	204.461136	99.058937	2.049188	99998.000000	3.848212	3.257195	0.463589	0.390536	3.596868	4.690340	2.819398	2.602362	2.028956	1.625830	1.464188	2.191301	2.310611	1.995894	0.311582	4.999991	70910.000000		1
6901.299316	2078.862305	1.507948	3.231758	4513.307617	59756.671875	738.429016	453.025879	89.030624	54.890549	18.573359	116.392639	166.947449	139.076614	0.550263	0.000000	3.838931	3.317826	0.178386	0.509439	3.654495	4.776386	2.868309	2.656123	1.949539	1.739498	1.268891	2.065926	2.222580	2.143254	0.000000	0.000000	70938.000000		1
11159.742188	3108.007812	1.652884	4.801381	7855.895508	96399.140625	1297.042114	798.398438	173.978378	118.363144	66.923302	262.012939	339.575134	173.731674	2.375553	0.000000	4.047654	3.492482	0.218242	0.681366	3.895196	4.984073	3.112954	2.902220	2.240495	2.073216	1.825577	2.418323	2.530936	2.239879	0.375765	0.000000	71067.000000		1
8197.585938	1291.997070	2.328223	4.332653	5160.038574	58419.320312	842.717957	525.114441	130.954056	56.820969	33.470901	146.261734	191.965820	123.294044	0.619360	0.000000	3.913686	3.111262	0.367025	0.636754	3.712653	4.766556	2.925682	2.720254	2.117119	1.754509	1.524667	2.165131	2.283224	2.090942	0.000000	0.000000	71130.000000		1
14220.291016	5553.541992	2.041435	6.044128	12968.191406	99998.000000	2109.561035	1313.284180	290.855164	130.164612	77.848984	337.317841	433.977631	194.318710	1.964193	0.000000	4.152908	3.744570	0.309936	0.781334	4.112879	4.999991	3.324192	3.118359	2.463677	2.114493	1.891253	2.528039	2.637467	2.288515	0.293184	0.000000	71203.000000		1
21040.914062	8846.624023	3.318103	7.644588	23671.292969	99998.000000	3944.364014	2419.504395	556.084412	195.058807	165.436417	736.606506	972.740723	460.599548	2.920954	0.000000	4.323065	3.946778	0.520890	0.883354	4.374222	4.999991	3.595977	3.383726	2.745141	2.290166	2.218631	2.867236	2.987997	2.663323	0.465525	0.000000	71304.000000		1
8986.606445	1896.416016	2.790784	4.422081	6540.579102	72612.460938	1093.441284	666.824585	139.927734	96.632034	44.590862	196.893631	250.899155	140.535233	1.454612	0.000000	3.953596	3.277934	0.445726	0.645627	3.815616	4.861011	3.038795	2.824012	2.145904	1.985121	1.649246	2.294232	2.399499	2.147785	0.162747	0.000000	71382.000000		1
10705.695312	2897.335938	3.533965	4.243225	4913.610840	59985.464844	842.135132	500.311951	113.049866	41.075401	35.959476	162.741226	228.810333	112.294350	0.832714	0.000000	4.029615	3.461999	0.548262	0.627696	3.691401	4.778046	2.925382	2.699241	2.053270	1.613582	1.555813	2.211498	2.359476	2.050358	0.000000	0.000000	71449.000000		1
14265.171875	5767.041504	1.350678	4.397411	13026.983398	99998.000000	2133.907227	1324.527466	306.233765	114.604065	89.064545	464.318542	611.563965	364.319061	1.978897	0.000000	4.154277	3.760953	0.130552	0.643197	4.114844	4.999991	3.329175	3.122061	2.486053	2.059200	1.949705	2.666816	2.786442	2.561482	0.296423	0.000000	71475.000000		1
4229.474121	838.268127	1.514116	3.071404	2769.508789	39248.210938	453.047485	282.741852	87.143372	45.993965	21.268547	121.311195	196.671600	69.288528	0.680583	0.000000	3.626286	2.923383	0.180159	0.487337	3.442403	4.593820	2.656144	2.451390	1.940234	1.662701	1.327738	2.083901	2.293742	1.840661	0.000000	0.000000	71618.000000		1
22165.136719	7215.149902	1.560372	5.427380	17084.853516	99998.000000	2847.792725	1735.521973	415.126740	188.222168	104.797775	496.589874	697.998108	334.921783	6.616790	0.000000	4.345670	3.858245	0.193228	0.734590	4.232611	4.999991	3.454508	3.239430	2.618181	2.274671	2.020352	2.695998	2.843854	2.524943	0.820647	0.000000	71653.000000		1
4978.532715	2841.461670	1.208826	2.775365	4789.428711	61327.996094	805.725403	486.700317	142.370056	51.705048	47.437153	183.658234	262.364502	130.025848	2.172917	99998.000000	3.697101	3.453542	0.082364	0.443320	3.680284	4.787659	2.906187	2.687262	2.153419	1.713533	1.676119	2.264010	2.418905	2.114030	0.337043	4.999991	71818.000000		1
14855.276367	4034.251953	2.066105	4.752041	9305.823242	99998.000000	1579.944336	940.379944	265.158356	99.894630	94.174301	451.107819	671.530396	302.286560	1.507801	0.000000	4.171881	3.605763	0.315152	0.676880	3.968755	4.999991	3.198642	2.973303	2.423505	1.999542	1.973932	2.654280	2.827066	2.480419	0.178344	0.000000	71882.000000		1
9615.417969	3528.691406	2.100026	4.906229	11824.750000	99998.000000	1976.876953	1205.621582	268.809509	105.183243	72.171822	349.002136	456.775726	240.981842	1.734096	0.000000	3.982968	3.547614	0.322225	0.690748	4.072792	4.999991	3.295980	3.081211	2.429445	2.021947	1.858368	2.542828	2.659703	2.381984	0.239073	0.000000	71985.000000		1
4967.458984	1617.291504	2.100026	2.917217	2561.837646	31616.941406	428.201782	261.704559	67.469124	32.157227	15.171994	71.144936	95.805595	56.771629	0.875632	0.000000	3.696134	3.208788	0.322225	0.464969	3.408552	4.499920	2.631649	2.417811	1.829105	1.507279	1.181043	1.852144	1.981391	1.754131	0.000000	0.000000	72045.000000		1
20359.226562	3526.057861	3.370527	4.415914	11435.983398	99998.000000	1967.758423	1165.246216	262.771545	131.987106	60.296345	300.279053	398.712006	193.988754	3.301292	99998.000000	4.308761	3.547289	0.527698	0.645021	4.058273	4.999991	3.293972	3.066418	2.419578	2.120532	1.780291	2.477525	2.600659	2.287776	0.518684	4.999991	72112.000000		1
11289.015625	4532.735352	1.729977	5.344119	9878.026367	99998.000000	1675.759155	1003.041565	235.936859	141.105713	80.306725	398.570160	538.235779	292.375427	0.933997	0.000000	4.052656	3.656360	0.238040	0.727876	3.994670	4.999991	3.224212	3.001319	2.372796	2.149545	1.904752	2.600505	2.730973	2.465941	0.000000	0.000000	72168.000000		1
18585.783203	3213.175537	2.880212	5.396543	8856.669922	99998.000000	1505.024902	901.000610	234.740356	105.223335	56.272064	288.819885	407.805939	299.295349	2.370030	99998.000000	4.269181	3.506934	0.459424	0.732116	3.947270	4.999991	3.177544	2.954725	2.370588	2.022112	1.750293	2.460627	2.610454	2.476100	0.374754	4.999991	72284.000000		1
17401.484375	4438.646973	2.026016	3.114576	10811.952148	99998.000000	1765.116699	1103.546753	229.189636	122.153061	54.976894	257.097473	300.726196	168.689758	1.662328	0.000000	4.240586	3.647251	0.306643	0.493399	4.033904	4.999991	3.246773	3.042791	2.360195	2.086904	1.740180	2.410098	2.478171	2.227089	0.220717	0.000000	72334.000000		1
22026.460938	7565.811035	2.383730	8.745483	18309.730469	99998.000000	3049.571045	1870.879639	443.120911	154.267120	114.539307	505.961365	695.827148	377.872101	2.356593	99998.000000	4.342945	3.878855	0.377257	0.941784	4.262682	4.999991	3.484239	3.272046	2.646522	2.188273	2.058954	2.704117	2.842501	2.577345	0.372285	4.999991	72413.000000		1
11118.339844	4070.932861	1.655968	9.602762	19185.595703	99998.000000	3252.299072	1961.177612	494.761200	174.206573	112.470123	601.301331	761.449097	424.433472	1.593226	0.000000	4.046040	3.609694	0.219052	0.982396	4.282975	4.999991	3.512191	3.292517	2.694396	2.241065	2.051037	2.779092	2.881641	2.627810	0.202277	0.000000	72502.000000		1
18317.130859	4606.538086	2.328223	7.098767	17787.853516	99998.000000	3056.919434	1815.347656	379.352295	202.237747	127.164131	577.155640	734.087097	468.426086	2.362401	99998.000000	4.262857	3.663375	0.367025	0.851183	4.250124	4.999991	3.485284	3.258960	2.579043	2.305862	2.104365	2.761293	2.865748	2.670641	0.373354	4.999991	72552.000000		1
4155.566406	449.254486	3.222507	3.367443	1936.538574	24453.832031	347.663788	195.533707	50.857021	12.532314	13.682549	71.764771	80.701447	36.591644	0.546864	0.000000	3.618630	2.652493	0.508194	0.527300	3.287026	4.388347	2.541159	2.291222	1.706351	1.098031	1.136167	1.855911	1.906881	1.563382	0.000000	0.000000	72590.000000		1
9628.751953	2702.045898	2.109277	3.194753	4663.655273	56635.710938	803.061096	473.319977	115.082047	57.776928	33.356804	137.984970	155.401932	101.818886	0.979282	99998.000000	3.983570	3.431693	0.324134	0.504437	3.668726	4.753090	2.904749	2.675155	2.061007	1.761754	1.523184	2.139832	2.191456	2.007828	0.000000	4.999991	72705.000000		1
7566.424805	1760.194946	2.436154	3.475374	4439.800293	63422.019531	798.423157	451.588867	136.353683	42.715950	33.449314	161.193192	245.897324	132.724121	1.089316	99998.000000	3.878891	3.245561	0.386705	0.541001	3.647363	4.802240	2.902233	2.654743	2.134667	1.630590	1.524387	2.207347	2.390754	2.122950	0.037154	4.999991	72800.000000		1
20101.843750	4193.311035	2.235711	6.253822	15920.516602	99998.000000	2677.154053	1620.381348	350.488495	149.400970	112.519463	525.755859	721.286499	479.394928	3.180274	99998.000000	4.303236	3.622557	0.349416	0.796146	4.201957	4.999991	3.427673	3.209617	2.544674	2.174353	2.051228	2.720784	2.858108	2.680693	0.502465	4.999991	72852.000000		1
9683.260742	3232.655518	1.548037	2.991227	8517.579102	97301.390625	1447.062866	876.006897	194.528412	95.191933	64.169518	237.531143	328.054291	138.888504	2.287562	99998.000000	3.986022	3.509559	0.189781	0.475849	3.930316	4.988119	3.160487	2.942508	2.288983	1.978600	1.807329	2.375721	2.515946	2.142666	0.359373	4.999991	72915.000000		1
5603.917969	3644.815674	2.090775	3.867008	6693.162598	75996.906250	1095.242188	681.019043	138.169998	40.754692	36.110580	153.564026	202.728073	125.128868	1.621512	0.000000	3.748492	3.561676	0.320307	0.587375	3.825631	4.880796	3.039510	2.833159	2.140414	1.610178	1.557634	2.186290	2.306914	2.097358	0.209920	0.000000	72973.000000		1
14588.131836	2774.714111	3.447620	5.532228	10047.348633	99998.000000	1702.905273	1016.721008	247.667389	88.120918	74.678902	352.119781	463.664795	273.314850	3.707448	99998.000000	4.164000	3.443218	0.537519	0.742900	4.002051	4.999991	3.231190	3.007202	2.393869	1.945079	1.873198	2.546690	2.666204	2.436663	0.569075	4.999991	73017.000000		1
26601.261719	10215.556641	2.272716	9.590427	28055.292969	99998.000000	4704.052246	2861.299316	641.294312	273.185333	227.157440	1171.392090	1591.243164	874.440369	6.560887	0.000000	4.424902	4.009262	0.356545	0.981838	4.448015	4.999991	3.672472	3.456563	2.807057	2.436457	2.356327	3.068702	3.201736	2.941730	0.816963	0.000000	73080.000000		1
29082.437500	5836.878906	2.174036	6.956914	20026.378906	99998.000000	3331.014404	2042.156616	451.027618	176.775330	137.537827	618.234131	771.933838	427.659058	3.099593	99998.000000	4.463631	3.766181	0.337267	0.842417	4.301602	4.999991	3.522577	3.310089	2.654203	2.247422	2.138422	2.791153	2.887580	2.631098	0.491305	4.999991	73186.000000		1
9858.212891	2681.329346	1.939672	4.110624	8825.308594	99998.000000	1484.067749	890.222961	218.643250	77.784225	52.244701	268.248260	372.984375	241.219299	2.097688	0.000000	3.993798	3.428350	0.287728	0.613908	3.945730	4.999991	3.171454	2.949499	2.339736	1.890892	1.718042	2.428537	2.571691	2.382412	0.321741	0.000000	73220.000000		1
6343.713379	1676.850830	3.382861	3.463039	3061.640625	35338.105469	525.814453	314.720215	65.307419	37.865227	23.235971	78.422562	97.412224	69.464302	0.821856	0.000000	3.802344	3.224494	0.529284	0.539457	3.485954	4.548243	2.720833	2.497925	1.814963	1.578241	1.366161	1.894441	1.988613	1.841762	0.000000	0.000000	73305.000000		1
15180.203125	4720.374512	2.840123	5.359538	14279.104492	99998.000000	2396.755859	1456.869141	433.851196	151.266632	103.804817	525.000366	702.253662	458.613617	3.048342	99998.000000	4.181278	3.673976	0.453337	0.729127	4.154701	4.999991	3.379624	3.163420	2.637341	2.179743	2.016217	2.720160	2.846494	2.661447	0.484064	4.999991	73395.000000		1
12434.143555	3003.888428	1.699140	2.590341	6749.733398	85458.890625	1134.174438	684.367981	168.322800	96.006035	49.916481	216.774506	276.306061	128.160187	0.948933	99998.000000	4.094616	3.477684	0.230229	0.413357	3.829287	4.931757	3.054680	2.835290	2.226143	1.982298	1.698244	2.336008	2.441391	2.107753	0.000000	4.999991	73429.000000		1
5621.464355	933.524841	2.513247	4.403579	4238.022461	53961.128906	702.716248	431.279358	113.432243	57.129345	34.257256	146.863052	192.169342	103.582787	1.201002	0.000000	3.749850	2.970126	0.400235	0.643806	3.627163	4.732081	2.846780	2.634759	2.054737	1.756859	1.534753	2.166913	2.283684	2.015288	0.079544	0.000000	73550.000000		1
6137.213867	1780.495239	1.544953	2.784616	2693.263428	35777.402344	453.531616	269.056213	75.150711	36.206177	21.641678	91.124481	133.340866	66.158531	0.195430	99998.000000	3.787971	3.250541	0.188915	0.444765	3.430279	4.553609	2.656608	2.429843	1.875933	1.558783	1.335291	1.959635	2.124963	1.820586	0.000000	4.999991	73567.000000		1
21834.837891	9260.769531	2.565671	9.319058	23420.949219	99998.000000	3996.213867	2392.179443	539.635803	194.873779	138.694229	643.030457	862.117737	403.605896	3.537454	0.000000	4.339150	3.966647	0.409201	0.969372	4.369605	4.999991	3.601649	3.378794	2.732101	2.289753	2.142058	2.808232	2.935567	2.605958	0.548691	0.000000	73676.000000		1
16875.427734	6219.204102	2.698272	8.273671	17064.550781	99998.000000	2850.126953	1736.249756	376.842133	144.457748	130.744354	605.140564	734.133362	549.688782	3.391671	0.000000	4.227255	3.793735	0.431086	0.917698	4.232095	4.999991	3.454864	3.239612	2.576159	2.159741	2.116423	2.781856	2.865775	2.740117	0.530414	0.000000	73713.000000		1
10438.267578	2485.684570	2.300469	2.830872	5611.676758	70479.382812	948.838684	574.722534	119.649063	48.945103	34.581047	181.471863	199.511734	89.064545	1.484040	99998.000000	4.018629	3.395446	0.361816	0.451920	3.749093	4.848062	2.977192	2.759458	2.077909	1.689709	1.538838	2.258809	2.299968	1.949705	0.171446	4.999991	73764.000000		1
8319.834961	2269.027344	0.934373	2.288134	5190.388672	62262.375000	842.110474	527.239136	142.135681	41.809330	33.652840	153.255646	219.882904	113.675865	2.340712	0.000000	3.920115	3.355840	0.000000	0.359481	3.715200	4.794226	2.925369	2.722008	2.152703	1.621273	1.527022	2.185416	2.342191	2.055668	0.369348	0.000000	73875.000000		1
18132.433594	5617.961426	3.364359	7.043259	16494.564453	99998.000000	2746.590576	1682.296631	382.093719	162.907745	94.985321	422.219330	573.600098	409.474243	2.856402	99998.000000	4.258456	3.749579	0.526902	0.847774	4.217341	4.999991	3.438794	3.225903	2.582170	2.211942	1.977656	2.625538	2.758609	2.612226	0.455819	4.999991	73944.000000		1
10868.501953	2581.490234	1.773150	3.376694	6068.705566	70151.585938	974.288757	608.205811	121.921776	67.577049	35.484581	154.831436	236.602936	157.060989	1.732839	0.000000	4.036170	3.411870	0.248745	0.528492	3.783096	4.846037	2.988688	2.784050	2.086081	1.829799	1.550040	2.189859	2.374020	2.196068	0.238758	0.000000	73988.000000		1
3889.562744	1399.671997	3.611058	4.122959	2661.639648	30512.884766	445.156189	272.368134	54.927555	45.478977	27.639551	90.689674	136.486282	74.302689	0.834260	0.000000	3.589901	3.146026	0.557634	0.615209	3.425149	4.484483	2.648512	2.435156	1.739790	1.657811	1.441531	1.957558	2.135089	1.871005	0.000000	0.000000	74066.000000		1
10232.008789	3076.214355	2.451572	4.733539	6982.645508	83263.414062	1179.372803	709.512756	167.403839	73.072273	68.394241	292.178070	423.637848	247.519379	4.103729	0.000000	4.009961	3.488017	0.389445	0.675186	3.844020	4.920454	3.071651	2.850960	2.223765	1.863753	1.835020	2.465648	2.626995	2.393609	0.613179	0.000000	74128.000000		1
26932.328125	7911.032715	2.436154	5.236188	16113.151367	99998.000000	2685.261230	1638.658691	405.252625	189.532745	108.689453	524.778320	685.764893	434.813324	2.492295	0.000000	4.430274	3.898233	0.386705	0.719015	4.207181	4.999991	3.428987	3.214489	2.607726	2.277684	2.036187	2.719976	2.836175	2.638303	0.396599	0.000000	74173.000000		1
11465.960938	3367.868164	3.049818	5.041913	10107.774414	99998.000000	1715.042847	1026.508789	238.773895	108.300903	69.575317	328.877655	475.157898	235.159744	5.732362	0.000000	4.059411	3.527355	0.484274	0.702595	4.004655	4.999991	3.234275	3.011363	2.377987	2.034632	1.842455	2.517034	2.676838	2.371363	0.758334	0.000000	74309.000000		1
7365.667480	1902.127197	2.180203	2.479326	3432.389404	43873.785156	565.973999	339.605988	74.170082	28.564672	12.609407	93.517464	113.392159	77.034874	0.802441	0.000000	3.867212	3.279240	0.338497	0.394334	3.535597	4.642205	2.752796	2.530975	1.870229	1.455829	1.100695	1.970893	2.054583	1.886687	0.000000	0.000000	74352.000000		1
5571.865723	2641.068115	2.716774	4.570101	4973.089844	63054.515625	812.195129	502.023407	121.015160	54.927555	35.129951	117.897499	183.599640	105.072227	0.432242	99998.000000	3.746001	3.421780	0.434053	0.659926	3.696626	4.799716	2.909660	2.700724	2.082840	1.739790	1.545678	2.071505	2.263872	2.021488	0.000000	4.999991	74390.000000		1
12526.742188	4042.349854	2.174036	4.801381	15278.849609	99998.000000	2516.293701	1541.770752	370.101074	115.344162	93.421867	423.181458	557.169922	341.548737	1.703768	0.000000	4.097838	3.606634	0.337267	0.681366	4.184091	4.999991	3.400761	3.188020	2.568320	2.061996	1.970448	2.626527	2.745988	2.533453	0.231411	0.000000	74421.000000		1
10722.240234	2090.278320	2.932636	4.644111	5208.354492	62452.679688	873.166809	532.648010	127.426254	45.534485	35.250217	151.007599	195.913010	85.009430	1.763771	0.000000	4.030285	3.320204	0.467258	0.666903	3.716701	4.795551	2.941097	2.726440	2.105259	1.658340	1.547162	2.178999	2.292063	1.929467	0.246442	0.000000	74474.000000		1
6270.579102	1353.650269	1.110146	2.590341	5241.840820	71587.593750	883.808777	535.136597	135.237366	62.510468	51.695797	227.746445	319.170044	129.042130	1.106065	0.000000	3.797308	3.131506	0.045380	0.413357	3.719484	4.854838	2.946358	2.728465	2.131097	1.795953	1.713455	2.357452	2.504022	2.110732	0.043781	0.000000	74541.000000		1
8315.246094	3113.435059	2.140115	4.483756	9017.262695	99998.000000	1563.800903	918.214050	208.173950	75.829132	53.780403	302.539429	372.950439	266.536804	2.831519	0.000000	3.919875	3.493240	0.330437	0.651642	3.955075	4.999991	3.194181	2.962944	2.318426	1.879836	1.730624	2.480782	2.571651	2.425757	0.452019	0.000000	74588.000000		1
10205.744141	3377.572754	1.945839	4.699618	14599.985352	99998.000000	2399.811768	1483.466431	365.040649	104.668259	89.388336	426.209686	549.846008	292.326111	5.756870	99998.000000	4.008845	3.528605	0.289107	0.672063	4.164352	4.999991	3.380177	3.171278	2.562341	2.019815	1.951281	2.629623	2.740241	2.465868	0.760186	4.999991	74727.000000		1
9103.530273	5082.655273	2.618094	5.131341	13277.474609	99998.000000	2231.643066	1357.159546	329.047272	142.906616	111.989059	456.843567	614.943787	378.313080	2.079806	0.000000	3.959210	3.706091	0.417985	0.710231	4.123116	4.999991	3.348625	3.132631	2.517258	2.155052	2.049176	2.659768	2.788836	2.577851	0.318023	0.000000	74789.000000		1
17737.154297	5432.308105	1.606628	5.439715	11496.875000	99998.000000	1929.297974	1170.229492	251.663925	97.091515	63.793304	305.592346	384.249268	291.191284	2.112764	99998.000000	4.248884	3.734984	0.205915	0.735576	4.060580	4.999991	3.285399	3.068271	2.400821	1.987181	1.804775	2.485142	2.584613	2.464178	0.324851	4.999991	74954.000000		1
7237.991211	1834.281860	1.440106	2.090775	4677.621582	61911.605469	781.144958	467.137085	141.842728	50.681248	33.612751	146.101379	206.317535	111.578918	2.518619	99998.000000	3.859618	3.263466	0.158394	0.320307	3.670025	4.791772	2.892732	2.669444	2.151807	1.704847	1.526504	2.164654	2.314536	2.047582	0.401162	4.999991	74975.000000		1
6084.450684	1847.042358	3.031315	3.367443	2987.865234	36994.167969	489.861145	307.889740	74.311935	34.281925	24.333782	102.978371	136.066895	67.814499	0.111818	99998.000000	3.784221	3.266477	0.481631	0.527300	3.475361	4.568133	2.690073	2.488395	1.871059	1.535065	1.386210	2.012746	2.133753	1.831323	0.000000	4.999991	75019.000000		1
5494.759766	1519.179199	2.556419	3.422950	3490.024414	45094.421875	604.209290	354.318512	106.203964	46.262249	32.348419	146.542343	197.424042	142.033920	1.899261	0.000000	3.739949	3.181609	0.407632	0.534401	3.542829	4.654123	2.781187	2.549394	2.026141	1.665227	1.509853	2.165963	2.295400	2.152392	0.278585	0.000000	75088.000000		1
9282.278320	2621.628174	2.420735	4.816800	9193.905273	99998.000000	1549.618774	937.838989	193.467606	97.464645	64.687592	318.932587	394.663055	283.333923	3.236163	0.000000	3.967655	3.418571	0.383947	0.682759	3.963500	4.999991	3.190225	2.972128	2.286608	1.988847	1.810821	2.503699	2.596226	2.452299	0.510030	0.000000	75203.000000		1
19669.519531	4484.508789	2.852458	5.112839	12303.125000	99998.000000	2012.626709	1255.263672	343.963318	133.458038	100.048820	452.779205	636.002625	308.096344	2.815545	99998.000000	4.293794	3.651715	0.455219	0.708662	4.090015	4.999991	3.303763	3.098735	2.536512	2.125345	2.000212	2.655886	2.803459	2.488687	0.449563	4.999991	75309.000000		1
19261.279297	5177.375488	3.274930	3.746742	11128.380859	99998.000000	1892.342407	1131.386719	261.198853	120.083870	71.061676	373.715210	492.898621	331.122620	4.240792	0.000000	4.284685	3.714110	0.515202	0.573654	4.046432	4.999991	3.277000	3.053611	2.416971	2.079485	1.851635	2.572541	2.692758	2.519989	0.627447	0.000000	75456.000000		1
9080.099609	3296.082031	3.530881	6.007123	7748.087891	95268.890625	1313.546265	788.616821	178.952438	68.983238	48.954353	220.459564	304.136810	157.899765	2.234725	0.000000	3.958091	3.517998	0.547883	0.778666	3.889194	4.978951	3.118445	2.896866	2.252738	1.838744	1.689791	2.343329	2.483069	2.198381	0.349224	0.000000	75644.000000		1
8956.984375	3431.997803	2.204873	4.933982	9924.220703	99998.000000	1701.955444	1010.393188	221.720810	92.259293	58.899410	274.421906	362.919037	218.341034	2.697778	99998.000000	3.952162	3.535547	0.343384	0.693198	3.996696	4.999991	3.230948	3.004490	2.345806	1.965010	1.770111	2.438419	2.559810	2.339135	0.431006	4.999991	75765.000000		1
13420.760742	2264.944336	2.636597	1.165653	6807.356445	84383.187500	1131.759888	693.495850	147.874527	47.316887	38.444969	174.194229	238.693710	127.956657	2.638071	99998.000000	4.127777	3.355057	0.421044	0.066569	3.832978	4.926256	3.053754	2.841044	2.169893	1.675016	1.584839	2.241034	2.377841	2.107063	0.421286	4.999991	75934.000000		1
4718.844727	1991.194824	1.470943	1.369180	3411.250244	42256.039062	573.479797	342.652710	76.612404	40.585087	25.283573	85.959221	108.421173	73.898712	0.229396	0.000000	3.673836	3.299114	0.167596	0.136461	3.532914	4.625889	2.758518	2.534854	1.884299	1.608366	1.402838	1.934292	2.035114	1.868637	0.000000	0.000000	75958.000000		1
15276.604492	4993.368652	2.457740	4.819884	12586.297852	99998.000000	2092.421631	1283.581543	321.057281	143.393845	89.872482	390.305725	498.344513	308.022339	2.787367	0.000000	4.184027	3.698394	0.390536	0.683037	4.099898	4.999991	3.320649	3.108423	2.506582	2.156531	1.953627	2.591405	2.697530	2.488582	0.445194	0.000000	76041.000000		1
6659.827148	1732.247070	1.511032	3.059069	3949.757324	48928.398438	663.225830	402.279877	98.648804	59.577831	24.716166	126.467209	154.951706	67.188499	0.676803	0.000000	3.823463	3.238610	0.179274	0.485589	3.596570	4.689561	2.821661	2.604528	1.994092	1.775085	1.392981	2.101978	2.190196	1.827295	0.000000	0.000000	76097.000000		1
11503.211914	2564.245850	2.963473	3.740575	6114.319824	74541.968750	1000.408020	619.335022	140.612320	43.431377	33.853283	155.491364	226.031876	120.651276	0.373035	0.000000	4.060819	3.408960	0.471801	0.572938	3.786348	4.872401	3.000177	2.791926	2.148023	1.637804	1.529601	2.191706	2.354170	2.081532	0.000000	0.000000	76120.000000		1
10712.837891	4797.921387	2.334390	4.767460	9357.408203	99998.000000	1572.638916	954.740906	217.594772	95.389290	60.842167	281.940063	378.883575	185.452957	1.871060	0.000000	4.029904	3.681053	0.368173	0.678287	3.971156	4.999991	3.196629	2.979886	2.337648	1.979500	1.784205	2.450157	2.578506	2.268234	0.272088	0.000000	76197.000000		1
5887.144043	3389.923096	3.715905	3.768329	6973.616211	85734.164062	1166.430298	706.256348	175.708344	57.835522	39.567451	196.381729	230.762344	138.268677	2.066370	0.000000	3.769905	3.530190	0.570065	0.576149	3.843458	4.933154	3.066859	2.848962	2.244792	1.762195	1.597338	2.293101	2.363165	2.140724	0.315208	0.000000	76227.000000		1
21517.361328	7988.838379	3.000478	8.776320	30125.285156	99998.000000	5116.178711	3079.218018	712.793884	282.359467	216.250259	1022.589355	1295.577271	699.000305	4.814512	0.000000	4.332789	3.902484	0.477190	0.943312	4.478931	4.999991	3.708946	3.488441	2.852964	2.450802	2.334957	3.009701	3.112463	2.844477	0.682552	0.000000	76266.000000		1
10306.283203	2789.340332	1.717642	3.614142	6382.799316	86018.164062	1083.820068	650.116882	189.449493	73.898712	56.546516	249.887680	323.829559	185.181595	1.726166	99998.000000	4.013102	3.445502	0.234933	0.558005	3.805011	4.934590	3.034957	2.812991	2.277493	1.868637	1.752406	2.397745	2.510316	2.267598	0.237083	4.999991	76399.000000		1
6059.343262	2279.505859	1.785485	3.015897	3900.907959	49183.031250	667.354980	395.285980	91.226242	39.262161	29.680986	124.953094	148.679382	110.996094	0.015789	99998.000000	3.782426	3.357841	0.251756	0.479416	3.591166	4.691815	2.824357	2.596911	1.960120	1.593974	1.472478	2.096747	2.172251	2.045308	0.000000	4.999991	76424.000000		1
4693.132812	1736.169556	1.026885	3.268763	2751.157471	37985.449219	468.833130	277.548828	65.847076	45.697926	20.275581	77.759560	92.943886	37.680202	1.565344	0.000000	3.671463	3.239592	0.011522	0.514383	3.439515	4.579618	2.671018	2.443339	1.818537	1.659896	1.306973	1.890754	1.968221	1.576113	0.194610	0.000000	76483.000000		1
20550.238281	4265.615723	2.858626	8.770153	14625.991211	99998.000000	2489.156982	1489.788086	299.094910	115.643288	92.542999	434.094818	576.791748	430.822968	1.586694	99998.000000	4.312817	3.629982	0.456157	0.943007	4.165125	4.999991	3.396052	3.173125	2.475809	2.063120	1.966344	2.637585	2.761019	2.634299	0.200493	4.999991	76543.000000		1
22408.634766	2684.055420	4.456003	5.341035	12963.565430	99998.000000	2208.456543	1317.619873	319.897797	148.975418	82.015114	358.685059	427.073151	271.507782	1.844158	0.000000	4.350415	3.428792	0.648945	0.727625	4.112724	4.999991	3.344089	3.119790	2.505011	2.173115	1.913894	2.554713	2.630502	2.433782	0.265798	0.000000	76607.000000		1
7553.044434	652.269348	1.847160	2.824705	3854.442139	50946.773438	668.838257	395.011505	91.981758	62.627651	34.260338	168.868622	207.353683	108.273148	1.365825	99998.000000	3.878122	2.814427	0.266504	0.450973	3.585962	4.707117	2.825321	2.596610	1.963702	1.796766	1.534792	2.227549	2.316712	2.034521	0.135395	4.999991	76684.000000		1
8026.006836	2636.075439	1.205742	4.092121	5086.886230	60438.601562	839.449219	516.748291	111.113274	49.962734	31.025496	147.106674	195.598465	107.237015	0.362129	0.000000	3.904500	3.420958	0.081254	0.611948	3.706452	4.781314	2.923995	2.713279	2.045766	1.698646	1.491719	2.167632	2.291365	2.030345	0.000000	0.000000	76800.000000		1
11012.721680	3462.878174	1.952007	4.372742	6889.177246	80782.960938	1156.614868	699.561584	121.042915	56.136379	52.728848	176.895584	247.858582	178.196930	0.081527	99998.000000	4.041894	3.539437	0.290481	0.640754	3.838167	4.907320	3.063189	2.844826	2.082939	1.749244	1.722048	2.247717	2.394204	2.250900	0.000000	4.999991	76842.000000		1
9094.731445	2912.104004	3.197837	5.285528	8733.061523	99998.000000	1454.534790	881.850586	206.055420	76.714172	47.868877	234.780457	357.127777	166.885773	1.627557	0.000000	3.958790	3.464207	0.504856	0.723088	3.941166	4.999991	3.162724	2.945395	2.313984	1.884876	1.680053	2.370662	2.552824	2.222419	0.211536	0.000000	76894.000000		1
9276.209961	5230.977051	2.938803	3.416783	9781.767578	99998.000000	1581.014404	983.586243	297.081238	107.449791	79.344597	394.030884	524.664246	333.978149	2.229946	99998.000000	3.967371	3.718583	0.468170	0.533617	3.990417	4.999991	3.198936	2.992812	2.472875	2.031206	1.899517	2.595530	2.719882	2.523718	0.348294	4.999991	76956.000000		1
9063.651367	1531.181152	1.258165	3.564802	5479.828613	62681.105469	923.548889	562.637390	119.109406	32.268242	30.828136	148.201401	181.117233	86.554382	1.266667	0.000000	3.957303	3.185027	0.099738	0.552035	3.738767	4.797137	2.965460	2.750229	2.075946	1.508775	1.488947	2.170852	2.257960	1.937289	0.102662	0.000000	77023.000000		1
15127.304688	4783.449219	2.898715	6.926077	12505.935547	99998.000000	2101.826904	1276.084961	273.194580	88.481712	89.200226	376.620087	523.356750	273.052734	2.227647	99998.000000	4.179761	3.679741	0.462205	0.840487	4.097116	4.999991	3.322597	3.105880	2.436472	1.946854	1.950366	2.575903	2.718798	2.436247	0.347846	4.999991	77094.000000		1
6245.125977	2825.571289	2.926468	4.372742	9234.964844	99998.000000	1559.489868	941.024475	234.620102	87.972900	71.536575	364.235809	524.772156	261.346863	0.737141	0.000000	3.795541	3.451106	0.466344	0.640754	3.965435	4.999991	3.192983	2.973601	2.370365	1.944349	1.854528	2.561383	2.719971	2.417217	0.000000	0.000000	77299.000000		1
6809.632324	2536.658936	2.503996	4.539263	4669.739746	57110.785156	768.239502	475.234985	115.640205	52.636337	29.314020	142.015427	213.006165	81.805420	0.129365	99998.000000	3.833124	3.404262	0.398634	0.656985	3.669293	4.756718	2.885497	2.676908	2.063109	1.721286	1.467075	2.152335	2.328392	1.912782	0.000000	4.999991	77415.000000		1
7937.543457	2789.065918	2.260381	3.774496	6671.437500	77823.734375	1117.201538	678.838806	150.594376	40.433983	40.751606	190.106323	270.653595	191.410751	0.100879	99998.000000	3.899686	3.445459	0.354182	0.576859	3.824219	4.891112	3.048131	2.831767	2.177809	1.606747	1.610145	2.278996	2.432414	2.281966	0.000000	4.999991	77503.000000		1
17829.886719	6765.914062	2.670518	9.041522	13847.245117	99998.000000	2404.841309	1409.089722	358.401367	151.442413	93.431114	482.432434	658.803772	378.195892	2.002942	99998.000000	4.251149	3.830327	0.426595	0.956242	4.141363	4.999991	3.381086	3.148939	2.554370	2.180248	1.970492	2.683436	2.818756	2.577717	0.301668	4.999991	77543.000000		1
14585.871094	4140.156738	1.581958	5.458218	12780.080078	99998.000000	2133.170166	1304.689819	301.062317	107.215431	81.700577	406.865417	525.231628	311.494629	2.082744	0.000000	4.163932	3.617017	0.199195	0.737051	4.106534	4.999991	3.329026	3.115507	2.478656	2.030257	1.912225	2.609451	2.720351	2.493451	0.318636	0.000000	77665.000000		1
17679.947266	5536.026367	2.759946	8.329179	22224.976562	99998.000000	3751.559326	2270.877441	527.152832	205.062454	150.051651	697.785339	936.081238	565.751953	3.431458	99998.000000	4.247481	3.743198	0.440901	0.920602	4.346841	4.999991	3.574212	3.356194	2.721936	2.311886	2.176241	2.843722	2.971313	2.752626	0.535479	4.999991	77783.000000		1
6220.758301	2326.952148	2.537917	4.440584	5159.298340	61229.496094	873.906921	526.665588	120.216469	66.738274	40.945885	179.325577	244.219772	196.135040	0.973640	0.000000	3.793843	3.366787	0.404477	0.647440	3.712591	4.786961	2.941465	2.721535	2.079964	1.824375	1.612210	2.253642	2.387781	2.292555	0.000000	0.000000	77861.000000		1
7069.218262	2985.712891	2.963473	5.458218	4715.076660	58113.222656	802.456665	471.522156	113.102287	50.887856	34.735233	144.001343	197.152664	124.712563	0.991477	99998.000000	3.849371	3.475048	0.471801	0.737051	3.673489	4.764275	2.904422	2.673502	2.053471	1.706614	1.540770	2.158366	2.294803	2.095910	0.000000	4.999991	77922.000000		1
9965.897461	1511.642578	1.400017	3.484625	6295.816406	75966.398438	1043.093140	642.839233	137.577927	49.438499	36.116749	170.660263	205.583618	131.715729	0.853951	0.000000	3.998516	3.179449	0.146133	0.542156	3.799052	4.880621	3.018323	2.808102	2.138549	1.694065	1.557709	2.232132	2.312989	2.119638	0.000000	0.000000	77962.000000		1
15555.716797	3440.055420	2.685936	3.709738	8241.110352	96520.664062	1366.765381	835.440308	184.382904	90.526237	60.021893	266.166748	353.596893	204.710907	2.328482	99998.000000	4.191890	3.536566	0.429096	0.569343	3.915986	4.984620	3.135694	2.921916	2.265721	1.956774	1.778310	2.425154	2.548508	2.311141	0.367073	4.999991	77992.000000		1
16735.326172	2752.064209	2.352893	3.885511	9955.579102	99998.000000	1729.733765	1016.591492	238.086212	96.789307	81.555641	355.524231	458.215820	258.275452	2.273228	99998.000000	4.223634	3.439659	0.371602	0.589448	3.998066	4.999991	3.237979	3.007146	2.376734	1.985827	1.911454	2.550869	2.661070	2.412083	0.356643	4.999991	78045.000000		1
11514.353516	1772.227783	1.606628	4.409747	6308.632324	75197.117188	1035.266602	641.093872	175.742264	85.817368	37.948490	152.512466	196.175125	145.777588	1.236315	0.000000	4.061240	3.248520	0.205915	0.644414	3.799935	4.876201	3.015052	2.806922	2.244876	1.933575	1.579195	2.183305	2.292644	2.163691	0.092129	0.000000	78090.000000		1
15092.057617	4913.129883	1.964342	6.118138	12161.210938	99998.000000	2062.749756	1241.173950	288.964813	95.022324	96.582695	436.053009	599.102600	330.481201	1.962646	0.000000	4.178749	3.691358	0.293217	0.786619	4.084977	4.999991	3.314446	3.093833	2.460845	1.977826	1.984899	2.639539	2.777501	2.519147	0.292842	0.000000	78133.000000		1
21042.074219	5669.497070	3.444536	5.970118	17383.910156	99998.000000	2961.295898	1776.252075	377.415710	184.336655	111.322968	569.905762	701.932922	425.466522	1.388569	99998.000000	4.323089	3.753545	0.537131	0.775983	4.240148	4.999991	3.471482	3.249505	2.576820	2.265612	2.046585	2.755803	2.846296	2.628865	0.142568	4.999991	78262.000000		1
15214.248047	3931.285889	1.822490	5.760424	12996.821289	99998.000000	2195.483154	1324.478149	296.927032	150.834915	76.877609	372.907288	443.130188	250.192978	0.468019	0.000000	4.182250	3.594535	0.260665	0.760454	4.113837	4.999991	3.341530	3.122045	2.472650	2.178502	1.885800	2.571601	2.646531	2.398275	0.000000	0.000000	78397.000000		1
18616.935547	4018.194824	3.900929	3.860841	11745.529297	99998.000000	1975.332031	1182.317749	296.282532	104.236534	84.984756	421.118439	551.872070	218.378036	2.404863	99998.000000	4.269908	3.604031	0.591168	0.586682	4.069872	4.999991	3.295640	3.072734	2.471706	2.018020	1.929341	2.624404	2.741838	2.339209	0.381090	4.999991	78475.000000		1
5033.568359	1610.593628	2.482410	4.881558	2975.758545	35987.304688	505.350769	302.918732	62.347031	23.109539	23.470335	88.358368	130.648758	77.398758	0.363054	0.000000	3.701876	3.206986	0.394873	0.688559	3.473598	4.556149	2.703593	2.481326	1.794816	1.363791	1.370519	1.946248	2.116105	1.888734	0.000000	0.000000	78638.000000		1
4860.453125	2757.596436	4.227806	3.780664	5718.756348	66879.679688	940.836365	581.216919	118.976807	52.818275	34.013638	169.661133	222.682938	139.859894	0.810182	0.000000	3.686677	3.440531	0.626115	0.577568	3.757302	4.825294	2.973514	2.764338	2.075462	1.722784	1.531653	2.229582	2.347687	2.145693	0.000000	0.000000	78748.000000		1
7568.166992	2453.909668	2.386814	3.549383	4008.249756	55168.871094	665.828552	406.051300	101.075706	62.772587	30.464254	146.311066	181.900497	129.205566	1.330757	99998.000000	3.878991	3.389858	0.377819	0.550153	3.602955	4.741694	2.823362	2.608581	2.004647	1.797770	1.483791	2.165277	2.259834	2.111281	0.124099	4.999991	78789.000000		1
24328.570312	6246.069824	1.803987	7.012422	18041.451172	99998.000000	3030.664551	1839.592041	426.286804	210.829056	116.913788	568.289856	764.298462	456.587616	3.731097	0.000000	4.386117	3.795607	0.256233	0.845868	4.256271	4.999991	3.481538	3.264722	2.629702	2.323931	2.067866	2.754570	2.883263	2.659524	0.571837	0.000000	78837.000000		1
7896.899902	1037.523926	0.706176	1.563456	4023.175049	57862.125000	672.807007	398.486877	106.182373	37.032619	18.789221	156.142029	189.440231	114.095253	2.099462	0.000000	3.897457	3.015998	0.000000	0.194086	3.604569	4.762394	2.827890	2.600414	2.026052	1.568584	1.273909	2.193520	2.277472	2.057268	0.322108	0.000000	78883.000000		1
18962.806641	5461.208984	2.235711	7.456481	15930.742188	99998.000000	2603.181152	1628.238770	341.394562	103.579704	91.642548	439.232330	568.471802	365.968872	1.349717	0.000000	4.277903	3.737289	0.349416	0.872534	4.202236	4.999991	3.415504	3.211718	2.533257	2.015275	1.962097	2.642694	2.754709	2.563444	0.130243	0.000000	78949.000000		1
22946.791016	7844.914062	2.346725	6.913742	18250.878906	99998.000000	3112.858398	1864.116943	441.073334	163.549164	121.918694	541.199219	743.424683	388.720703	1.652672	0.000000	4.360722	3.894588	0.370462	0.839713	4.261284	4.999991	3.493159	3.270473	2.644511	2.213648	2.086070	2.733357	2.871237	2.589638	0.218187	0.000000	79019.000000		1
8018.340820	1902.265869	3.839255	4.896977	6596.792480	89700.335938	1084.553955	672.008362	200.652710	76.615486	53.376434	262.438507	336.331055	201.472992	2.167671	99998.000000	3.904084	3.279271	0.584247	0.689928	3.819333	4.952794	3.035251	2.827375	2.302445	1.884317	1.727350	2.419028	2.526767	2.304217	0.335993	4.999991	79114.000000		1
6613.386230	1183.690063	1.847160	4.502259	3792.514404	48589.203125	651.057434	384.314026	99.860710	49.907227	31.303032	140.979279	195.138992	127.309067	0.453107	99998.000000	3.820424	3.073238	0.266504	0.653430	3.578927	4.686540	2.813619	2.584686	1.999395	1.698163	1.495586	2.149155	2.290344	2.104859	0.000000	4.999991	79160.000000		1
16859.197266	4900.877930	1.834825	4.496091	9491.516602	99998.000000	1589.133789	967.217712	214.511032	116.808937	55.525799	296.732758	427.504883	281.767365	3.750635	99998.000000	4.226837	3.690274	0.263595	0.652835	3.977336	4.999991	3.201160	2.985524	2.331450	2.067476	1.744495	2.472365	2.630941	2.449891	0.574105	4.999991	79413.000000		1
7665.619629	2859.328857	2.266548	3.194753	4976.778320	60306.773438	840.963318	508.292664	125.159706	54.899799	26.763769	144.189453	174.181900	130.664185	1.464961	99998.000000	3.884547	3.456264	0.355365	0.504437	3.696948	4.780366	2.924777	2.706114	2.097465	1.739571	1.427547	2.158933	2.241003	2.116157	0.165826	4.999991	79476.000000		1
9798.514648	2904.632080	2.198706	4.563933	5933.412598	70532.718750	1005.218628	604.030396	142.672256	57.530231	36.573143	156.866699	227.444229	146.052032	1.905027	99998.000000	3.991160	3.463091	0.342167	0.659339	3.773304	4.848391	3.002260	2.781059	2.154340	1.759896	1.563162	2.195531	2.356875	2.164508	0.279901	4.999991	79564.000000		1
14429.871094	2817.800293	2.229543	3.595639	8063.249023	94633.531250	1375.868652	813.635193	173.898193	66.914047	48.942017	236.239059	312.743530	157.390945	3.051852	99998.000000	4.159263	3.449910	0.348216	0.555776	3.906510	4.976045	3.138577	2.910430	2.240295	1.825517	1.689682	2.373352	2.495188	2.196980	0.484563	4.999991	79594.000000		1
6131.425293	1951.951172	2.090775	5.772759	4335.662598	49895.007812	710.277527	443.244263	103.437851	32.154144	27.809156	109.407967	168.618835	65.452354	0.634773	0.000000	3.787561	3.290469	0.320307	0.761383	3.637055	4.698057	2.851428	2.646643	2.014679	1.507237	1.444188	2.039049	2.226906	1.815925	0.000000	0.000000	79680.000000		1
3654.134766	1244.775757	2.328223	1.939672	2124.489502	25457.910156	333.854797	212.879730	56.716122	23.991488	15.711649	62.087997	78.996132	64.342209	1.198902	99998.000000	3.562785	3.095091	0.367025	0.287728	3.327255	4.405823	2.523558	2.328134	1.753707	1.380057	1.196222	1.793008	1.897606	1.808496	0.078784	4.999991	79705.000000		1
9511.131836	3005.775635	2.473158	3.660398	5466.155273	66346.914062	905.650879	555.769897	117.431854	60.404274	44.985580	174.141815	263.052155	147.146759	1.341841	0.000000	3.978232	3.477957	0.393252	0.563528	3.737682	4.821821	2.956961	2.744895	2.069786	1.781068	1.653073	2.240903	2.420042	2.167751	0.127701	0.000000	79832.000000		1
10170.525391	2216.061035	2.047602	4.952485	8207.611328	99998.000000	1390.670532	826.380310	174.184982	69.556808	54.878216	241.780533	321.997833	219.636215	1.098267	99998.000000	4.007343	3.345582	0.311246	0.694823	3.914217	4.999991	3.143224	2.917180	2.241011	1.842340	1.739400	2.383421	2.507853	2.341704	0.040708	4.999991	79870.000000		1
6675.868652	1911.424683	2.645848	3.941018	4200.225098	59733.308594	695.290588	422.740509	120.256561	71.610580	37.350243	141.475769	176.787659	119.790916	0.465100	0.000000	3.824508	3.281357	0.422565	0.595608	3.623273	4.776217	2.842166	2.626074	2.080109	1.854977	1.572293	2.150682	2.247452	2.078424	0.000000	0.000000	79910.000000		1
8056.998535	3634.907715	3.755994	1.726894	5672.913574	72975.539062	954.256775	577.732300	121.690498	60.453613	34.664307	168.171692	232.840775	134.299911	1.736354	0.000000	3.906173	3.560493	0.574725	0.237266	3.753806	4.863177	2.979665	2.761727	2.085257	1.781422	1.539883	2.225753	2.367059	2.128076	0.239638	0.000000	79999.000000		1
19514.658203	3739.906006	3.160832	5.242356	13988.677734	99998.000000	2355.686523	1422.497803	305.940796	104.902626	81.367531	402.822632	516.063660	297.395752	3.022943	99998.000000	4.290361	3.572861	0.499801	0.719526	4.145777	4.999991	3.372118	3.153052	2.485637	2.020786	1.910451	2.605114	2.712703	2.473335	0.480430	4.999991	80035.000000		1
12317.954102	7382.109863	2.488577	6.130473	16035.172852	99998.000000	2694.333496	1640.172852	381.063751	159.466293	113.407578	564.876160	681.823914	417.507385	3.393583	0.000000	4.090539	3.868181	0.395951	0.787494	4.205074	4.999991	3.430451	3.214890	2.580998	2.202669	2.054642	2.751953	2.833672	2.620664	0.530659	0.000000	80112.000000		1
7376.376953	1622.780518	1.489446	3.028231	6799.878418	81700.523438	1169.600464	693.384827	170.333389	72.270500	40.403145	211.010986	255.870132	158.248215	1.212564	99998.000000	3.867843	3.210260	0.173025	0.481189	3.832501	4.912225	3.068038	2.840974	2.231300	1.858961	1.606415	2.324305	2.408020	2.199339	0.083705	4.999991	80163.000000		1
8871.632812	2276.129150	1.686805	3.083739	5575.273438	72011.320312	959.274048	566.951538	142.169601	51.091385	36.440540	153.283401	194.016510	183.420776	0.591005	0.000000	3.948004	3.357197	0.227065	0.489078	3.746266	4.857401	2.981943	2.753546	2.152807	1.708348	1.561585	2.185495	2.287839	2.263448	0.000000	0.000000	80226.000000		1
17980.792969	2634.120361	2.241878	4.008861	13632.672852	99998.000000	2261.003418	1386.245361	289.806671	132.249222	80.325226	417.396362	538.562622	285.594299	2.729258	0.000000	4.254809	3.420636	0.350612	0.603021	4.134581	4.999991	3.354301	3.141840	2.462108	2.121393	1.904852	2.620549	2.731236	2.455750	0.436045	0.000000	80254.000000		1
10108.483398	3749.225098	2.898715	4.807549	9054.942383	99998.000000	1534.961792	924.378418	265.324890	111.538834	76.473640	406.643372	536.724731	263.675079	2.119385	99998.000000	4.004686	3.573941	0.462205	0.681924	3.956886	4.999991	3.186098	2.965850	2.423778	2.047426	1.883512	2.609214	2.729752	2.421069	0.326210	4.999991	80358.000000		1
26173.871094	5801.813965	2.747611	5.655577	18361.326172	99998.000000	3070.315186	1864.326660	464.583740	153.237152	119.522629	554.372986	738.253235	422.691162	5.388554	99998.000000	4.417868	3.763564	0.438955	0.752477	4.263904	4.999991	3.487183	3.270522	2.667064	2.185364	2.077450	2.743802	2.868205	2.626023	0.731472	4.999991	80408.000000		1
8915.819336	2338.941895	2.278883	3.120744	5328.472168	61932.828125	872.710388	546.228821	129.103806	41.106239	37.852894	175.033005	249.348038	206.903458	1.901905	99998.000000	3.950161	3.369020	0.357722	0.494258	3.726603	4.791921	2.940870	2.737375	2.110939	1.613908	1.578099	2.243120	2.396806	2.315768	0.279189	4.999991	80501.000000		1
9607.757812	1881.321167	3.370527	3.577137	6069.315918	67829.523438	1010.177307	618.560974	153.613358	59.639507	29.622395	173.728592	206.169525	147.128265	1.348166	0.000000	3.982622	3.274463	0.527698	0.553536	3.783140	4.831419	3.004398	2.791383	2.186429	1.775534	1.471620	2.239871	2.314224	2.167696	0.129743	0.000000	80639.000000		1
8297.751953	1977.015747	2.248045	4.089037	5506.280762	67612.171875	915.040894	560.944397	131.916183	52.525322	38.312370	166.611328	233.062805	129.282669	0.171253	0.000000	3.918960	3.296010	0.351805	0.611621	3.740858	4.830025	2.961441	2.748920	2.120298	1.720369	1.583339	2.221704	2.367473	2.111540	0.000000	0.000000	80748.000000		1
4731.528320	721.335815	1.995179	3.043650	3267.301270	46567.269531	554.403809	334.002838	113.512421	27.451443	21.906879	130.392807	171.758087	111.498741	1.496296	99998.000000	3.675001	2.858138	0.299982	0.483395	3.514189	4.668081	2.743826	2.523750	2.055043	1.438565	1.340580	2.115254	2.234917	2.047270	0.175017	4.999991	80844.000000		1
16217.443359	3112.895508	1.489446	5.896109	11513.085938	99998.000000	1989.282837	1173.362549	268.081757	122.116051	85.832787	391.872284	545.568909	325.562622	0.953386	99998.000000	4.209982	3.493165	0.173025	0.770565	4.061192	4.999991	3.298697	3.069432	2.428267	2.086773	1.933653	2.593145	2.736850	2.512635	0.000000	4.999991	80878.000000		1
5577.385742	1391.978027	1.902667	3.506211	3662.069336	44760.851562	599.373962	371.723114	103.989838	42.342815	22.958435	118.683853	140.673996	138.370438	0.623821	99998.000000	3.746431	3.143632	0.279363	0.544838	3.563727	4.650898	2.777698	2.570220	2.016991	1.626780	1.360942	2.074392	2.148214	2.141043	0.000000	4.999991	81004.000000		1
11357.687500	3692.061768	1.643633	7.462648	13986.099609	99998.000000	2363.340332	1430.019043	284.792511	117.228325	100.742661	404.811646	564.410522	256.489960	3.432857	99998.000000	4.055290	3.567269	0.215805	0.872893	4.145697	4.999991	3.373526	3.155342	2.454529	2.069033	2.003213	2.607253	2.751595	2.409070	0.535656	4.999991	81068.000000		1
7273.657715	1766.883667	2.852458	4.699618	4377.194336	52071.402344	733.451843	442.815643	102.460304	47.452572	25.252737	123.957047	163.820541	146.323410	1.275216	0.000000	3.861753	3.247208	0.455219	0.672063	3.641196	4.716599	2.865372	2.646223	2.010556	1.676260	1.402308	2.093271	2.214368	2.165314	0.105584	0.000000	81118.000000		1
8040.481934	2314.204102	2.211041	3.419866	4671.191895	59424.046875	790.963562	470.223907	129.535522	47.205872	32.641376	161.140762	222.701447	152.244186	1.970969	99998.000000	3.905282	3.364402	0.344597	0.534009	3.669428	4.773962	2.898156	2.672305	2.112389	1.673996	1.513768	2.207205	2.347723	2.182541	0.294680	4.999991	81140.000000		1
7978.181152	4562.804688	2.704439	7.808026	12953.046875	99998.000000	2187.154053	1319.303589	310.575653	117.428772	92.265465	425.010132	551.884399	273.370361	2.598228	0.000000	3.901904	3.659232	0.432077	0.892541	4.112372	4.999991	3.339879	3.120345	2.492167	2.069775	1.965039	2.628399	2.741848	2.436751	0.414677	0.000000	81176.000000		1
11061.648438	1295.244263	2.907966	3.715905	6141.574219	70983.562500	1032.090332	621.946960	131.743484	35.247135	29.354109	173.756348	270.058411	149.317719	2.087495	0.000000	4.043820	3.112352	0.463589	0.570065	3.788280	4.851158	3.013718	2.793753	2.119729	1.547124	1.467669	2.239941	2.431458	2.174111	0.319625	0.000000	81204.000000		1
13598.294922	2924.337158	2.840123	3.712821	9161.337891	99998.000000	1533.160889	926.595642	206.761597	73.590340	42.774540	269.111725	347.121063	178.526886	4.008569	99998.000000	4.133484	3.466027	0.453337	0.569704	3.961959	4.999991	3.185588	2.966890	2.315470	1.866821	1.631185	2.429933	2.540481	2.251704	0.602989	4.999991	81225.000000		1
4998.839355	1563.338379	2.525582	3.848506	2599.375977	29662.779297	431.541473	270.326721	52.417393	30.051035	16.615185	72.326012	98.408272	100.918434	0.332723	0.000000	3.698869	3.194053	0.402361	0.585292	3.414869	4.472212	2.635023	2.431889	1.719475	1.477859	1.220505	1.859295	1.993032	2.003970	0.000000	0.000000	81268.000000		1
37574.632812	10151.757812	2.087691	11.292651	30525.802734	99998.000000	5199.112793	3120.537109	766.235046	263.949524	187.324799	931.720825	1223.097168	630.982300	4.186719	0.000000	4.574895	4.006541	0.319666	1.052796	4.484667	4.999991	3.715929	3.494229	2.884362	2.421521	2.272595	2.969286	3.087461	2.800017	0.621874	0.000000	81310.000000		1
5368.505371	1790.171997	2.072273	4.360406	3490.144775	42394.242188	570.417664	353.273102	92.462822	31.987621	21.983974	113.654274	153.283401	135.598160	1.091642	0.000000	3.729853	3.252895	0.316447	0.639527	3.542843	4.627307	2.756193	2.548110	1.965967	1.504982	1.342106	2.055586	2.185495	2.132254	0.038080	0.000000	81415.000000		1
9634.608398	2764.066162	3.355108	4.810632	6208.333984	76699.031250	1048.791870	631.108704	168.538651	60.539959	49.876392	208.599503	286.380646	174.058548	1.976030	0.000000	3.983834	3.441548	0.525706	0.682202	3.792975	4.884790	3.020689	2.800104	2.226700	1.782042	1.697895	2.319313	2.456944	2.240695	0.295793	0.000000	81460.000000		1
11533.105469	4914.233887	2.519415	5.529144	11541.255859	99998.000000	1963.027954	1171.752930	271.233337	101.593773	69.023323	367.495300	497.015411	231.095383	3.234056	0.000000	4.061946	3.691456	0.401300	0.742658	4.062253	4.999991	3.292927	3.068836	2.433343	2.006867	1.838996	2.565252	2.696370	2.363791	0.509748	0.000000	81583.000000		1
8575.846680	1142.623901	1.659051	2.510163	3806.671875	46225.589844	623.245178	390.210144	93.400276	56.968990	25.024540	110.626045	129.313507	50.968033	2.500362	0.000000	3.933277	3.057903	0.219860	0.399702	3.580545	4.664883	2.794659	2.591299	1.970348	1.755638	1.398366	2.043857	2.111644	1.707298	0.398003	0.000000	81643.000000		1
8146.586914	1467.060913	1.726894	3.367443	5533.140137	77245.945312	952.832092	561.952820	158.843384	75.277145	45.327877	241.546173	297.904572	177.617188	0.891147	0.000000	3.910976	3.166448	0.237266	0.527300	3.742972	4.887876	2.979016	2.749700	2.200969	1.876663	1.656365	2.383000	2.474077	2.249485	0.000000	0.000000	81732.000000		1
10906.240234	2958.215088	0.952875	2.553336	6461.934570	78179.984375	1062.005737	657.989685	143.171829	59.787525	46.416435	209.123749	276.888916	158.901978	1.253651	0.000000	4.037675	3.471030	0.000000	0.407108	3.810363	4.893095	3.026127	2.818219	2.155858	1.776611	1.666672	2.320403	2.442306	2.201129	0.098177	0.000000	81800.000000		1
13223.371094	5543.180664	1.998263	6.037961	10419.040039	99998.000000	1776.437012	1058.703003	243.997742	80.047691	82.465340	335.356598	464.207520	246.773117	1.662794	99998.000000	4.121342	3.743759	0.300653	0.780890	4.017828	4.999991	3.249550	3.024774	2.387386	1.903349	1.916271	2.525507	2.666712	2.392298	0.220838	4.999991	81829.000000		1
19027.179688	7582.780762	3.126911	5.337952	17484.314453	99998.000000	2887.739502	1766.680054	473.649933	193.430603	143.973602	785.499207	1028.707520	627.818359	2.567588	2360.815430	4.279375	3.879828	0.495116	0.727375	4.242649	4.999991	3.460558	3.247158	2.675457	2.286525	2.158283	2.895146	3.012292	2.797834	0.409525	3.373062	81953.000000		1
11735.652344	2577.428955	1.748480	4.267894	7561.570801	96851.578125	1253.271484	767.582642	178.847595	65.507866	50.252605	244.355453	341.379120	168.705185	2.109641	99998.000000	4.069507	3.411187	0.242661	0.630214	3.878612	4.986107	3.098045	2.885125	2.252483	1.816293	1.701159	2.388022	2.533237	2.227129	0.324209	4.999991	82018.000000		1
6296.100098	1184.066284	1.982844	2.818537	3697.362793	44864.750000	638.044067	364.522583	72.393852	26.328962	19.516983	109.864357	139.289398	91.078224	0.299771	99998.000000	3.799072	3.073376	0.297289	0.450024	3.567892	4.651905	2.804851	2.561724	1.859702	1.420434	1.290413	2.040857	2.143918	1.959415	0.000000	4.999991	82056.000000		1
4973.682129	1599.202271	1.267417	3.009729	3865.312256	47300.890625	633.985840	397.740631	90.267204	30.041782	27.016636	119.127914	164.899841	153.588699	0.574835	99998.000000	3.696678	3.203903	0.102919	0.478527	3.587185	4.674870	2.802079	2.599600	1.955530	1.477726	1.431631	2.076014	2.217220	2.186359	0.000000	4.999991	82127.000000		1
3917.381348	1168.915894	3.543216	3.928683	2227.165527	31442.386719	376.573853	220.126526	66.241791	96.083130	21.151363	115.109802	144.988144	114.906273	0.804591	0.000000	3.592996	3.067783	0.549398	0.594247	3.347753	4.497516	2.575850	2.342672	1.821132	1.982647	1.325338	2.061112	2.161333	2.060344	0.000000	0.000000	82152.000000		1
9759.428711	3711.982666	4.748958	4.264811	8257.512695	99998.000000	1369.593262	841.114441	163.105103	69.112755	41.204918	230.087006	301.164093	194.432816	1.281902	0.000000	3.989424	3.569606	0.676598	0.629900	3.916849	4.999991	3.136592	2.924855	2.212467	1.839558	1.614949	2.361892	2.478803	2.288769	0.107855	0.000000	82263.000000		1
27186.474609	7517.729492	1.822490	10.916435	23251.208984	99998.000000	3908.244141	2370.947998	537.689941	201.349640	148.130478	657.083069	888.449829	550.037231	1.925536	99998.000000	4.434353	3.876087	0.260665	1.038081	4.366446	4.999991	3.591982	3.374922	2.730532	2.303951	2.170645	2.817620	2.948633	2.740392	0.284552	4.999991	82346.000000		1
15485.142578	4309.799316	1.945839	5.066583	12205.570312	99998.000000	2035.696167	1242.222534	332.482544	119.803253	78.305382	410.322266	554.453125	318.978851	3.597032	99998.000000	4.189915	3.634457	0.289107	0.704715	4.086558	4.999991	3.308713	3.094199	2.521769	2.078469	1.893792	2.613125	2.743865	2.503762	0.555944	4.999991	82422.000000		1
6366.033203	2851.968018	2.858626	3.527797	5021.569336	58102.207031	844.201233	509.156097	108.337914	42.663525	30.695536	146.113708	210.514511	124.823578	0.023169	99998.000000	3.803869	3.455145	0.456157	0.547504	3.700840	4.764193	2.926446	2.706851	2.034781	1.630057	1.487075	2.164691	2.323282	2.096297	0.000000	4.999991	82498.000000		1
12216.813477	2343.058594	1.776234	4.409747	7865.007812	99998.000000	1318.119507	800.890137	240.358932	87.627518	56.312153	296.581665	392.899139	216.598724	0.482081	0.000000	4.086958	3.369783	0.249500	0.644414	3.895699	4.999991	3.119955	2.903573	2.380860	1.942641	1.750602	2.472144	2.594281	2.335656	0.000000	0.000000	82557.000000		1
18643.892578	5684.684082	4.233974	9.238881	13420.826172	99998.000000	2233.795654	1367.668945	292.514221	116.787354	100.147499	453.519287	574.892151	351.885437	2.313683	0.000000	4.270536	3.754706	0.626748	0.965619	4.127779	4.999991	3.349043	3.135981	2.466147	2.067396	2.000640	2.656596	2.759586	2.546401	0.364304	0.000000	82645.000000		1
4657.194824	1226.711304	3.512378	2.297385	3526.178223	42821.554688	614.089539	359.847656	95.555809	33.726852	30.680117	116.204529	134.127213	142.450226	0.697786	99998.000000	3.668124	3.088742	0.545601	0.361234	3.547304	4.631662	2.788232	2.556119	1.980257	1.527976	1.486857	2.065223	2.127517	2.153663	0.000000	4.999991	82722.000000		1
15564.832031	5523.636230	1.921169	9.275887	18162.509766	99998.000000	3099.829590	1845.253784	384.585388	167.391510	117.342430	564.731262	732.187500	546.814697	1.901444	0.000000	4.192144	3.742225	0.283566	0.967355	4.259176	4.999991	3.491338	3.266056	2.584993	2.223733	2.069455	2.751842	2.864622	2.737840	0.279083	0.000000	82793.000000		1
8272.384766	2345.741455	2.032184	2.901798	6609.324707	81776.148438	1098.850220	672.045349	132.970810	55.100243	38.195187	166.993698	218.408875	80.396156	0.759840	0.000000	3.917631	3.370280	0.307963	0.462667	3.820157	4.912627	3.040939	2.827399	2.123756	1.741153	1.582009	2.222700	2.339270	1.905235	0.000000	0.000000	82846.000000		1
8584.184570	1513.230713	1.464776	2.975808	4869.655273	58886.765625	836.390137	494.896912	97.008255	40.976719	19.251781	134.284485	221.187332	124.348679	1.278448	99998.000000	3.933699	3.179905	0.165771	0.473605	3.687498	4.770018	2.922409	2.694515	1.986809	1.612537	1.284471	2.128026	2.344760	2.094641	0.106683	4.999991	82913.000000		1
9859.166016	2819.456055	3.617226	4.277146	8784.427734	99998.000000	1511.170776	892.560425	203.005600	75.835304	55.898933	235.529800	281.684113	167.937332	2.348045	99998.000000	3.993840	3.450165	0.558376	0.631154	3.943713	4.999991	3.179314	2.950638	2.307508	1.879871	1.747404	2.372046	2.449762	2.225147	0.370706	4.999991	83065.000000		1
6436.207031	2325.792725	3.715905	4.042781	5354.175293	62885.726562	889.337891	544.520447	118.939804	64.814018	24.247438	129.887070	186.748138	80.541092	0.197597	99998.000000	3.808630	3.366571	0.570065	0.606680	3.728693	4.798552	2.949067	2.736014	2.075327	1.811669	1.384666	2.113566	2.271256	1.906018	0.000000	4.999991	83211.000000		1
14601.752930	3658.560059	1.896499	9.538004	16604.351562	99998.000000	2756.430664	1692.213989	369.894470	103.521111	120.706787	515.042969	703.656738	435.229645	1.335133	99998.000000	4.164405	3.563310	0.277953	0.979457	4.220222	4.999991	3.440347	3.228455	2.568078	2.015029	2.081732	2.711843	2.847361	2.638718	0.125525	4.999991	83317.000000		1
18186.701172	3672.171631	2.103110	5.593902	10637.344727	99998.000000	1744.350708	1083.234131	289.082001	84.889160	82.089127	372.919617	534.954651	303.424469	2.669066	99998.000000	4.259754	3.564923	0.322862	0.747715	4.026833	4.999991	3.241634	3.034722	2.461021	1.928852	1.914286	2.571615	2.728317	2.482051	0.426359	4.999991	83371.000000		1
8586.935547	4380.657715	3.851590	7.203614	12269.881836	99998.000000	2118.932373	1250.052124	301.922699	93.107323	94.988403	410.220520	502.467468	241.586258	1.068303	99998.000000	3.933838	3.641539	0.585640	0.857550	4.088840	4.999991	3.326117	3.096928	2.479896	1.968984	1.977671	2.613017	2.701108	2.383072	0.028694	4.999991	83490.000000		1
6073.219727	2555.074951	2.994310	5.146760	5290.073730	62352.773438	869.299805	537.310669	118.723946	46.715557	32.231239	158.266724	162.608627	95.046997	1.141019	0.000000	3.783419	3.407404	0.476297	0.711534	3.723462	4.794856	2.939170	2.730226	2.074538	1.669461	1.508277	2.199390	2.211143	1.977938	0.057293	0.000000	83587.000000		1
10044.912109	2371.795898	2.346725	4.311067	9804.515625	99998.000000	1652.961060	997.959534	219.907578	108.852898	55.602894	275.060242	351.089813	203.017944	2.173836	0.000000	4.001946	3.375077	0.370462	0.634585	3.991426	4.999991	3.218263	2.999113	2.342240	2.036840	1.745097	2.439428	2.545418	2.307534	0.337227	0.000000	83654.000000		1
7173.670410	1005.604126	2.100026	4.203136	4767.287598	55517.164062	810.625488	483.132446	110.015465	69.149757	32.715385	151.852554	218.877609	174.465607	0.414691	0.000000	3.855742	3.002427	0.322225	0.623573	3.678271	4.744427	2.908820	2.684066	2.041454	1.839791	1.514752	2.181422	2.340201	2.241710	0.000000	0.000000	83833.000000		1
5573.999512	2082.960693	3.031315	8.233582	5390.899414	60956.542969	877.089294	546.447754	115.689545	47.535831	54.902885	180.639252	204.242188	112.574966	0.319732	0.000000	3.746167	3.318681	0.481631	0.915589	3.731661	4.785020	2.943044	2.737549	2.063294	1.677021	1.739595	2.256812	2.310145	2.051442	0.000000	0.000000	83879.000000		1
25974.183594	7350.584473	3.413699	7.555160	18895.541016	99998.000000	3145.610840	1928.878540	424.384125	182.107101	113.204048	572.061279	785.718140	367.091339	2.047843	99998.000000	4.414542	3.866322	0.533225	0.878244	4.276360	4.999991	3.497705	3.285305	2.627759	2.260327	2.053862	2.757442	2.895267	2.564774	0.311297	4.999991	83928.000000		1
7863.537109	2567.702881	2.371395	5.852936	6788.505371	83761.375000	1141.041870	690.325745	149.666183	79.776321	45.133602	223.253433	327.893951	214.643631	1.301317	0.000000	3.895618	3.409545	0.375004	0.767374	3.831774	4.923044	3.057302	2.839054	2.175124	1.901874	1.654500	2.348798	2.515733	2.331718	0.114383	0.000000	84022.000000		1
6958.250000	3427.402832	2.392981	5.396543	7103.530762	91013.859375	1214.542847	716.296997	179.507523	66.923302	55.917435	252.626053	341.462402	188.462692	1.357982	0.000000	3.842500	3.534965	0.378939	0.732116	3.851474	4.959107	3.084413	2.855093	2.254083	1.825577	1.747547	2.402478	2.533343	2.275225	0.132894	0.000000	84049.000000		1
6189.325684	3004.110352	1.850243	2.053770	5870.572266	70374.921875	980.986633	586.033691	112.100075	37.433506	24.290609	131.422775	158.707703	98.254082	1.431566	0.000000	3.791643	3.477716	0.267229	0.312552	3.768680	4.847418	2.991663	2.767923	2.049606	1.573261	1.385438	2.118671	2.200598	1.992351	0.155811	0.000000	84083.000000		1
11312.319336	4805.667480	2.470075	5.507557	10467.495117	99998.000000	1752.982178	1069.711914	250.408844	110.965256	82.964905	373.736816	480.147369	265.167603	2.796592	0.000000	4.053552	3.681754	0.392710	0.740959	4.019843	4.999991	3.243778	3.029267	2.398650	2.045187	1.918894	2.572566	2.681375	2.423521	0.446629	0.000000	84135.000000		1
11361.079102	3239.202393	2.963473	5.609321	7681.352539	93444.242188	1328.708984	779.680176	177.882385	91.620964	50.320450	256.375885	363.554291	199.425385	2.227705	99998.000000	4.055419	3.510438	0.471801	0.748910	3.885438	4.970552	3.123430	2.891917	2.250133	1.961995	1.701745	2.408877	2.560569	2.299780	0.347858	4.999991	84263.000000		1
20108.513672	4917.663086	4.381993	5.766592	15466.762695	99998.000000	2558.201904	1564.988159	350.281891	149.104935	82.397499	448.057983	591.115723	266.379517	1.860992	99998.000000	4.303380	3.691759	0.641672	0.760919	4.189399	4.999991	3.407935	3.194511	2.544418	2.173492	1.915914	2.651334	2.771672	2.425501	0.269744	4.999991	84313.000000		1
8621.868164	2544.472900	2.895631	3.867008	4002.976562	52844.117188	680.735352	409.320068	100.388031	30.559851	31.620657	140.547562	166.053162	62.285355	0.166252	0.000000	3.935601	3.405598	0.461743	0.587375	3.602383	4.722997	2.832978	2.612063	2.001682	1.485151	1.499971	2.147823	2.220247	1.794386	0.000000	0.000000	84360.000000		1
6027.808594	3037.198975	2.346725	5.704916	6281.094727	72746.546875	1038.708008	636.545349	142.160355	53.922256	31.071753	145.996521	205.913574	185.002731	1.570194	0.000000	3.780159	3.482473	0.370462	0.756249	3.798035	4.861813	3.016494	2.803829	2.152778	1.731768	1.492366	2.164342	2.313685	2.267178	0.195953	0.000000	84453.000000		1
19375.031250	4046.062500	2.507080	4.859972	12422.264648	99998.000000	2048.188477	1263.272095	303.726685	143.736145	81.170174	387.949768	449.649200	224.897064	1.508365	99998.000000	4.287242	3.607033	0.399168	0.686634	4.094201	4.999991	3.311370	3.101497	2.482483	2.157566	1.909397	2.588775	2.652874	2.351984	0.178507	4.999991	84539.000000		1
11099.828125	3061.788818	3.077571	4.486840	7651.496094	90849.789062	1310.360718	780.250671	181.175812	105.799995	54.406403	238.289749	307.109528	155.913834	0.180789	99998.000000	4.045316	3.485975	0.488208	0.651941	3.883746	4.958324	3.117391	2.892234	2.258100	2.024486	1.735650	2.377105	2.487293	2.192885	0.000000	4.999991	84582.000000		1
7350.122070	2681.832031	3.484625	1.985928	4364.291992	49514.335938	732.082642	443.324463	99.601677	46.410267	25.807810	102.269112	142.659927	90.717430	0.231941	99998.000000	3.866295	3.428432	0.542156	0.297963	3.639914	4.694731	2.864560	2.646722	1.998267	1.666614	1.411751	2.009744	2.154302	1.957691	0.000000	4.999991	84698.000000		1
5650.596680	1970.132812	2.029100	3.984190	3460.923096	45270.480469	567.272217	347.346161	121.906357	37.473595	27.762899	122.954834	201.654922	106.808372	0.324987	0.000000	3.752094	3.294496	0.307303	0.600340	3.539192	4.655815	2.753792	2.540762	2.086026	1.573725	1.443465	2.089746	2.304609	2.028605	0.000000	0.000000	84719.000000		1
8759.125977	2035.178101	2.692104	4.440584	6487.640625	74395.281250	1094.406494	660.539917	141.225983	58.264160	40.899628	197.689240	259.567535	175.837860	1.099445	99998.000000	3.942461	3.308602	0.430092	0.647440	3.812087	4.871545	3.039179	2.819899	2.149915	1.765401	1.611719	2.295983	2.414250	2.245112	0.041173	4.999991	84816.000000		1
15100.960938	5088.224609	2.383730	4.835302	10008.850586	99998.000000	1696.472656	1010.257507	227.111191	100.696404	74.700485	335.057465	415.860687	268.131073	3.559533	99998.000000	4.179005	3.706566	0.377257	0.684424	4.000384	4.999991	3.229547	3.004432	2.356239	2.003014	1.873323	2.525119	2.618948	2.428347	0.551393	4.999991	84966.000000		1
18343.660156	11485.338867	2.587257	11.258730	30185.451172	99998.000000	5060.153320	3059.515869	655.504150	272.987976	225.692673	1065.462524	1410.736450	809.604797	4.545142	0.000000	4.263486	4.060144	0.412840	1.051489	4.479798	4.999991	3.704164	3.485653	2.816576	2.436144	2.353518	3.027538	3.149446	2.908273	0.657547	0.000000	85016.000000		1
6433.230957	2794.514893	1.816322	3.688152	5364.515137	66241.882812	938.208984	559.966858	147.310196	44.294823	32.200401	186.356506	233.790573	162.386597	1.338114	0.000000	3.808429	3.446306	0.259193	0.566809	3.729531	4.821133	2.972300	2.748162	2.168233	1.646353	1.507861	2.270344	2.368827	2.210550	0.126493	0.000000	85091.000000		1
20474.044922	6103.989258	2.581089	5.556897	18490.949219	99998.000000	3135.212402	1887.590454	437.086060	157.156570	113.247223	558.119690	784.466125	446.087494	2.690436	0.000000	4.311203	3.785614	0.411803	0.744832	4.266959	4.999991	3.496267	3.275908	2.640567	2.196332	2.054028	2.746727	2.894574	2.649420	0.429823	0.000000	85153.000000		1
17637.814453	3586.036621	2.753779	4.548515	11077.060547	99998.000000	1826.467651	1124.090576	252.613708	121.194016	76.988625	354.901337	442.420929	284.888123	1.791391	0.000000	4.246445	3.554615	0.439929	0.657870	4.044425	4.999991	3.261612	3.050801	2.402457	2.083481	1.886427	2.550108	2.645836	2.454674	0.253190	0.000000	85287.000000		1
5823.967285	1321.073730	1.720726	3.182418	6658.112793	93420.578125	1108.456055	672.908813	186.353409	84.102806	63.882732	324.474060	406.313416	220.552078	0.690290	99998.000000	3.765219	3.120927	0.235712	0.502757	3.823351	4.970443	3.044719	2.827956	2.270337	1.924811	1.805383	2.511180	2.608861	2.343511	0.000000	4.999991	85333.000000		1
13746.647461	3408.191162	2.969640	3.404448	7016.217773	82007.234375	1208.319824	714.693481	178.499130	57.092339	42.025192	222.016861	286.476257	215.488586	3.007423	99998.000000	4.138197	3.532524	0.472704	0.532047	3.846103	4.913852	3.082182	2.854120	2.251636	1.756578	1.623510	2.346386	2.457089	2.333424	0.478195	4.999991	85398.000000		1
13751.578125	3243.797119	2.944971	6.167478	8563.304688	99998.000000	1449.394165	871.076050	204.818848	112.611969	58.776062	310.372131	364.615112	198.358414	1.882218	99998.000000	4.138352	3.511054	0.469081	0.790108	3.932642	4.999991	3.161186	2.940056	2.311370	2.051584	1.769200	2.491883	2.561835	2.297451	0.274670	4.999991	85499.000000		1
11661.293945	2666.141846	3.311935	4.526928	8126.351562	97890.890625	1365.655273	824.008911	203.677856	53.885250	75.946320	295.638031	397.888641	244.836517	1.346956	99998.000000	4.066747	3.425883	0.520082	0.655804	3.909896	4.990742	3.135341	2.915932	2.308944	1.731470	1.880507	2.470760	2.599761	2.388876	0.129353	4.999991	85575.000000		1
15620.021484	3044.559814	1.692973	5.538395	9620.231445	99998.000000	1634.884155	980.206421	225.822189	85.382561	73.544083	344.758911	487.449677	335.510773	0.631431	0.000000	4.193682	3.483525	0.228650	0.743384	3.983186	4.999991	3.213487	2.991318	2.353767	1.931369	1.866548	2.537515	2.687930	2.525707	0.000000	0.000000	85666.000000		1
22231.250000	4145.155273	2.476242	2.917217	11511.115234	99998.000000	1908.273071	1171.000488	289.643250	105.235672	69.325531	326.497009	470.745056	350.306549	2.338533	0.000000	4.346964	3.617541	0.393793	0.464969	4.061117	4.999991	3.280641	3.068557	2.461864	2.022163	1.840893	2.513879	2.672786	2.544448	0.368944	0.000000	85922.000000		1
13681.543945	3673.460693	2.013681	5.069666	10442.286133	99998.000000	1760.453979	1055.579224	243.504349	88.367615	63.756298	292.884247	421.849304	245.129471	3.477498	0.000000	4.136135	3.565075	0.303991	0.704979	4.018795	4.999991	3.245625	3.023491	2.386507	1.946293	1.804523	2.466696	2.625157	2.389395	0.541267	0.000000	85953.000000		1
9157.886719	1616.397217	2.445405	2.951138	5681.474121	76440.617188	982.728943	569.350708	150.554291	45.993965	54.881298	244.500397	301.685242	224.520844	0.226997	0.000000	3.961795	3.208548	0.388351	0.469990	3.754461	4.883324	2.992434	2.755380	2.177693	1.662701	1.739424	2.388280	2.479554	2.351257	0.000000	0.000000	86001.000000		1
21751.671875	5504.023438	1.199574	5.600070	13959.971680	99998.000000	2296.010010	1421.316772	336.170685	163.438156	105.722900	476.240265	656.836365	354.451111	2.709788	99998.000000	4.337492	3.740680	0.079027	0.748193	4.144885	4.999991	3.360974	3.152691	2.526560	2.213353	2.024169	2.677826	2.817457	2.549556	0.432935	4.999991	86154.000000		1
10040.171875	3525.015625	1.341426	4.206220	9423.246094	99998.000000	1559.018066	953.948425	223.771500	83.840691	78.240616	321.300903	432.842834	226.516037	1.831315	0.000000	4.001741	3.547161	0.127567	0.623892	3.974200	4.999991	3.192851	2.979525	2.349805	1.923455	1.893432	2.506912	2.636330	2.355099	0.262763	0.000000	86203.000000		1
7685.296875	3690.874512	2.507080	5.587735	14747.666016	99998.000000	2498.654785	1502.755249	384.813599	180.805771	104.486320	462.727325	646.163513	318.574890	1.331353	0.000000	3.885661	3.567129	0.399168	0.747236	4.168723	4.999991	3.397706	3.176888	2.585250	2.257212	2.019059	2.665325	2.810343	2.503211	0.124293	0.000000	86523.000000		1
9075.246094	1348.389404	2.399149	3.194753	4452.394531	55277.621094	725.471130	452.501648	102.629906	40.807114	29.030317	141.873566	203.329391	118.918221	1.221851	99998.000000	3.957858	3.129815	0.380057	0.504437	3.648594	4.742549	2.860620	2.655620	2.011274	1.610736	1.462852	2.151901	2.308200	2.075248	0.087018	4.999991	86648.000000		1
17205.458984	4672.320801	3.142330	3.836171	10881.471680	99998.000000	1778.509277	1103.247681	237.546570	75.736626	64.320625	308.666840	354.380188	205.691544	1.859426	99998.000000	4.235666	3.669533	0.497252	0.583898	4.036688	4.999991	3.250056	3.042673	2.375749	1.879306	1.808350	2.489490	2.549469	2.313216	0.269379	4.999991	86683.000000		1
6159.064941	2165.666504	1.834825	2.837040	3623.001465	43033.699219	591.103394	364.374573	81.601898	45.145935	21.842121	88.213432	116.352547	100.721077	0.264407	0.000000	3.789515	3.335592	0.263595	0.452865	3.559068	4.633809	2.771663	2.561548	1.911700	1.654619	1.339295	1.945535	2.065776	2.003120	0.000000	0.000000	86749.000000		1
27128.734375	7202.336914	3.062153	6.176729	17353.888672	99998.000000	2934.529053	1769.190308	407.025757	209.472198	117.006302	561.758545	730.223145	356.637482	3.494494	99998.000000	4.433430	3.857473	0.486027	0.790759	4.239397	4.999991	3.467538	3.247775	2.609622	2.321126	2.068209	2.749550	2.863456	2.552227	0.543384	4.999991	86838.000000		1
12402.254883	3420.433594	2.254213	3.941018	6249.079590	74467.507812	1011.645142	630.828125	134.716217	50.897106	34.291176	169.084473	225.162262	121.915611	3.044545	0.000000	4.093501	3.534081	0.352995	0.595608	3.795816	4.871967	3.005028	2.799911	2.129420	1.706693	1.535182	2.228104	2.352496	2.086059	0.483522	0.000000	86992.000000		1
11040.620117	1475.605957	2.229543	4.724288	6904.916504	80489.750000	1150.061890	694.457947	150.973679	66.355888	34.238750	153.641113	223.009811	152.592651	1.756340	0.000000	4.042994	3.168970	0.348216	0.674336	3.839159	4.905741	3.060721	2.841646	2.178901	1.821880	1.534518	2.186507	2.348324	2.183534	0.244609	0.000000	87025.000000		1
12106.178711	2608.380371	2.195622	4.042781	6738.505859	82053.351562	1139.521606	673.047546	166.956696	76.754257	47.048603	214.418518	269.987488	204.448792	0.573754	0.000000	4.083007	3.416371	0.341558	0.606680	3.828564	4.914096	3.056723	2.828046	2.222604	1.885103	1.672547	2.331262	2.431344	2.310585	0.000000	0.000000	87057.000000		1
2682.482666	1013.689697	2.500912	2.621178	2116.335938	27687.736328	347.913574	213.721603	63.176556	33.507904	17.808592	79.461777	110.175819	68.708786	1.001385	99998.000000	3.428537	3.005905	0.398098	0.418496	3.325585	4.442287	2.541471	2.329849	1.800556	1.525147	1.250630	1.900158	2.042086	1.837012	0.000601	4.999991	87311.000000		1
6027.155273	1351.932617	2.334390	3.663482	3460.997070	45450.910156	609.994385	347.888916	80.593513	53.937675	26.782270	104.190285	136.319748	81.506302	0.961936	0.000000	3.780112	3.130955	0.368173	0.563894	3.539201	4.657543	2.785326	2.541440	1.906300	1.731892	1.427847	2.017827	2.134559	1.911191	0.000000	0.000000	87364.000000		1
5771.050781	3223.358154	1.137900	3.197837	3652.870605	48127.859375	623.911255	368.445099	102.509644	74.691238	25.576529	98.901672	152.484711	61.912224	0.504717	0.000000	3.761255	3.508309	0.056104	0.504856	3.562634	4.682396	2.795123	2.566373	2.010765	1.873270	1.407842	1.995204	2.183226	1.791776	0.000000	0.000000	87524.000000		1
13571.009766	4444.660645	4.391244	5.695665	10747.711914	99998.000000	1736.669189	1069.459106	269.651367	111.486404	72.813240	400.710266	555.572571	482.284393	1.884788	0.000000	4.132612	3.647839	0.642588	0.755544	4.031316	4.999991	3.239717	3.029164	2.430803	2.047222	1.862210	2.602830	2.744741	2.683303	0.275262	0.000000	87698.000000		1
7686.406738	1810.438354	2.593424	2.695188	6925.833496	94139.398438	1129.669067	684.997070	170.885376	124.185242	51.301079	242.511383	314.618439	223.493973	2.409428	99998.000000	3.885723	3.257784	0.413874	0.430589	3.840472	4.973772	3.052951	2.835689	2.232705	2.094070	1.710127	2.384732	2.497784	2.349266	0.381914	4.999991	87743.000000		1
19359.667969	10302.453125	2.833956	8.763986	21467.873047	99998.000000	3657.798340	2192.565918	501.089050	204.501221	159.201096	747.633972	920.138306	644.510620	2.394280	0.000000	4.286898	4.012941	0.452393	0.942702	4.331789	4.999991	3.563220	3.340953	2.699915	2.310696	2.201946	2.873689	2.963853	2.809230	0.379175	0.000000	87803.000000		1
5581.699707	2202.011475	2.352893	4.397411	3275.167969	46536.046875	563.405212	334.240265	87.794044	34.439194	34.883251	142.610580	220.647675	151.760040	0.160654	99998.000000	3.746767	3.342820	0.371602	0.643197	3.515234	4.667789	2.750821	2.524059	1.943465	1.537053	1.542617	2.154152	2.343699	2.181157	0.000000	4.999991	87845.000000		1
9241.637695	3849.011719	1.847160	3.614142	5504.584473	63280.984375	928.313293	560.198120	128.943451	43.856934	34.830830	147.769684	199.046082	135.900360	0.196453	99998.000000	3.965749	3.585349	0.266504	0.558005	3.740725	4.801273	2.967695	2.748342	2.110399	1.642038	1.541964	2.169585	2.298954	2.133221	0.000000	4.999991	87918.000000		1
6355.977051	1466.225220	1.766982	3.015897	3683.328613	55756.316406	644.017273	373.409912	110.527367	58.443016	26.316626	127.623611	192.813843	107.428207	0.591168	0.000000	3.803182	3.166201	0.247232	0.479416	3.566241	4.746294	2.808897	2.572186	2.043470	1.766733	1.420230	2.105931	2.285138	2.031118	0.000000	0.000000	87974.000000		1
10367.054688	2826.573486	3.096074	5.048080	6539.851074	78680.054688	1078.065796	663.685364	153.557861	80.504082	38.441887	206.496399	275.026337	169.059814	0.335010	0.000000	4.015656	3.451260	0.490811	0.703126	3.815568	4.895864	3.032645	2.821962	2.186272	1.905818	1.584805	2.314913	2.439374	2.228040	0.000000	0.000000	88083.000000		1
6357.781250	3228.699219	1.729977	4.597855	7748.177246	94634.750000	1254.600586	783.701355	167.076965	64.755432	60.795910	258.488220	350.325043	220.049423	1.457714	0.000000	3.803306	3.509027	0.238040	0.662555	3.889199	4.976051	3.098505	2.894150	2.222917	1.811276	1.783874	2.412441	2.544471	2.342520	0.163672	0.000000	88114.000000		1
10589.025391	3095.278076	3.265679	3.811501	7300.313477	83616.976562	1206.235229	744.118469	182.131775	68.890724	47.276798	188.521286	282.155914	130.198532	0.876102	0.000000	4.024856	3.490700	0.513974	0.581096	3.863342	4.922295	3.081432	2.871642	2.260386	1.838161	1.674648	2.275360	2.450489	2.114606	0.000000	0.000000	88158.000000		1
2554.748047	867.489624	1.868746	2.886379	1782.527466	27562.083984	309.551849	182.489487	46.000130	14.160528	13.241574	80.738449	92.216125	52.435894	0.146911	99998.000000	3.407348	2.938264	0.271550	0.460353	3.251036	4.440312	2.490733	2.261238	1.662759	1.151079	1.121940	1.907080	1.964807	1.719629	0.000000	4.999991	88204.000000		1
8932.573242	1829.073364	2.204873	3.077571	4166.405273	52777.671875	707.539185	422.271759	105.929512	51.775974	27.642633	127.904236	183.716827	147.683334	0.813271	99998.000000	3.950977	3.262231	0.343384	0.488208	3.619761	4.722450	2.849751	2.625592	2.025017	1.714128	1.441579	2.106885	2.264149	2.169332	0.000000	4.999991	88272.000000		1
8944.291992	1907.051880	3.074487	4.610189	5580.166992	70585.882812	925.096985	564.567810	128.943451	96.070801	39.737057	155.303253	228.739410	136.637375	0.847655	0.000000	3.951546	3.280363	0.487773	0.663719	3.746647	4.848718	2.966187	2.751716	2.110399	1.982591	1.599196	2.191180	2.359341	2.135570	0.000000	0.000000	88309.000000		1
8783.644531	1282.027344	1.967425	3.231758	7849.928223	94749.375000	1252.944580	791.404541	199.283539	78.709351	37.674038	201.186203	274.218384	147.708008	2.660165	99998.000000	3.943675	3.107897	0.293898	0.509439	3.894866	4.976576	3.097932	2.898399	2.299471	1.896026	1.576042	2.303598	2.438097	2.169404	0.424909	4.999991	88332.000000		1
7467.970215	2744.404053	2.864793	3.777580	3759.876221	51315.078125	651.748169	381.600342	91.537704	50.480804	27.775234	110.481110	147.396545	92.749611	0.274398	0.000000	3.873203	3.438448	0.457093	0.577214	3.575174	4.710245	2.814080	2.581609	1.961600	1.703126	1.443658	2.043288	2.168487	1.967312	0.000000	0.000000	88428.000000		1
7765.541992	3080.029053	1.662135	2.732193	7761.819824	94315.468750	1318.708496	787.398743	179.587692	81.971947	41.729153	193.005035	280.339600	130.331131	1.172454	0.000000	3.890172	3.488555	0.220666	0.436511	3.889964	4.974583	3.120149	2.896195	2.254277	1.913665	1.620440	2.285569	2.447685	2.115048	0.069096	0.000000	88469.000000		1
5508.097168	1956.647705	2.793867	3.867008	5835.019531	74130.828125	1009.403259	593.080078	145.250259	55.889683	46.351677	211.640076	310.190186	116.583824	0.784973	0.000000	3.741002	3.291513	0.446206	0.587375	3.766042	4.869999	3.004065	2.773113	2.162117	1.747332	1.666065	2.325598	2.491628	2.066638	0.000000	0.000000	88670.000000		1
6749.813965	1591.943115	1.868746	3.120744	71.943626	3799.539307	2.932636	7.838864	15.893590	26.036007	6.429595	3.410615	19.066757	42.530926	0.451762	0.000000	3.829292	3.201928	0.271550	0.494258	1.856992	3.579731	0.467258	0.894253	1.201222	1.415574	0.808184	0.532833	1.280277	1.628705	0.000000	0.000000	88788.000000		1
9252.456055	1528.214600	2.399149	3.148497	5527.228516	64617.085938	906.168945	560.750122	129.991928	57.857105	32.989838	183.047653	256.502319	148.148972	0.656610	0.000000	3.966257	3.184184	0.380057	0.498103	3.742507	4.810348	2.957209	2.748769	2.113916	1.762357	1.518380	2.262564	2.409091	2.170699	0.000000	0.000000	88824.000000		1
8489.699219	2775.602295	3.274930	4.064368	5338.895508	60535.351562	867.508118	534.806641	119.137161	54.539005	30.464254	135.872620	154.137604	107.659485	1.100286	99998.000000	3.928892	3.443357	0.515202	0.608993	3.727451	4.782009	2.938273	2.728197	2.076047	1.736707	1.483791	2.133132	2.187909	2.032052	0.041506	4.999991	88860.000000		1
8682.090820	2629.716797	2.272716	2.198706	4691.686523	59883.437500	796.878174	476.952606	128.746094	25.329830	33.276627	137.167786	166.679169	142.752441	0.815964	0.000000	3.938624	3.419909	0.356545	0.342167	3.671329	4.777307	2.901392	2.678475	2.109734	1.403632	1.522139	2.137252	2.221881	2.154583	0.000000	0.000000	88928.000000		1
13172.014648	4306.527344	2.895631	4.058200	13063.895508	99998.000000	2178.932861	1327.124023	293.615112	130.553162	79.440193	401.317749	529.798645	251.028671	3.273544	0.000000	4.119652	3.634127	0.461743	0.608333	4.116073	4.999991	3.338244	3.122911	2.467778	2.115788	1.900040	2.603488	2.724111	2.399723	0.515018	0.000000	89009.000000		1
[truncated: 8,817 more rows]
