# Supplementary material for: Distinct elongation stalls during translation are linked with distinct pathways for mRNA degradation
Source: eLife. 2022 Jul 27;11:e76038. doi: 10.7554/eLife.76038 (PMC9352352; doi:10.7554/eLife.76038)
Supplement: Figure 3—source data 1. [file elife-76038-fig3-data1.zip › 3B_flow_cytometry_data/list_mode_data.HEL2_OPT_1.CSV]

FSC-HLin	SSC-HLin	BLU-V-HLin	GRN-V-HLin	YEL-V-HLin	ORG-V-HLin	GRN-B-HLin	YEL-B-HLin	RED-B-HLin	NIR-B-HLin	YEL-G-HLin	ORG-G-HLin	RED-G-HLin	NIR-G-HLin	BLU-V-ALin	BLU-V-W	FSC-HLog	SSC-HLog	BLU-V-HLog	GRN-V-HLog	YEL-V-HLog	ORG-V-HLog	GRN-B-HLog	YEL-B-HLog	RED-B-HLog	NIR-B-HLog	YEL-G-HLog	ORG-G-HLog	RED-G-HLog	NIR-G-HLog	BLU-V-ALog	BLU-V-WLog	TIME		P01.R1
8797.095703	2300.250244	2.689020	4.668780	8243.080078	99998.000000	1344.469971	839.375183	199.656662	70.358582	63.811806	312.826782	419.265106	301.361450	1.750595	99998.000000	3.944339	3.361775	0.429594	0.669203	3.916090	4.999991	3.128551	2.923956	2.300284	1.847317	1.804901	2.495304	2.622489	2.479088	0.243186	4.999991	94.000000		1
19932.566406	4357.366211	2.719858	9.260468	16698.029297	99998.000000	2794.552002	1704.548950	369.265381	183.457779	119.698402	568.595154	721.163147	502.402710	2.293264	99998.000000	4.299563	3.639224	0.434546	0.966633	4.222665	4.999991	3.446312	3.231610	2.567339	2.263536	2.078088	2.754803	2.858033	2.701052	0.360454	4.999991	165.000000		1
8844.446289	2436.539062	3.882427	3.472290	6210.421875	70182.671875	1027.039185	623.494995	117.743317	45.904533	38.491226	172.485840	228.838089	150.523453	0.798297	0.000000	3.946671	3.386773	0.589103	0.540616	3.793121	4.846230	3.011587	2.794833	2.070936	1.661856	1.585362	2.236753	2.359528	2.177604	0.000000	0.000000	213.000000		1
16837.351562	4471.828125	2.864793	5.378040	12510.709961	99998.000000	2089.726318	1263.740845	251.448059	77.889076	59.284878	338.279968	419.379211	234.996307	1.882815	0.000000	4.226274	3.650485	0.457093	0.730624	4.097282	4.999991	3.320089	3.101658	2.400448	1.891477	1.772944	2.529276	2.622607	2.371061	0.274808	0.000000	239.000000		1
10667.028320	1550.380493	2.510163	3.207088	5757.914062	71571.679688	996.722961	587.322693	125.483498	24.620569	48.994442	206.946625	249.443634	185.810684	1.048772	0.000000	4.028043	3.190438	0.399702	0.506111	3.760265	4.854741	2.998574	2.768877	2.098587	1.391298	1.690147	2.315858	2.396972	2.269071	0.020681	0.000000	334.000000		1
6165.442383	969.521301	2.639680	3.651147	2813.723389	39874.753906	491.156311	284.820282	64.715340	35.863880	32.656792	111.881126	139.036530	103.157227	0.219068	0.000000	3.789964	2.986557	0.421551	0.562429	3.449281	4.600698	2.691220	2.454571	1.811007	1.554657	1.513973	2.048757	2.143129	2.013500	0.000000	0.000000	383.000000		1
26469.462891	8273.470703	1.470943	6.568364	17938.388672	99998.000000	3010.321045	1825.305054	453.685822	192.986542	131.543045	625.934204	831.440735	409.505096	3.432853	0.000000	4.422745	3.917688	0.167596	0.817457	4.253783	4.999991	3.478613	3.261335	2.656755	2.285527	2.119068	2.796529	2.919831	2.612259	0.535655	0.000000	426.000000		1
7564.633301	1655.190552	1.754647	2.997394	7618.570801	89837.445312	1293.320068	773.740906	148.531357	86.209000	35.626434	196.181290	272.679596	135.638245	1.731083	0.000000	3.878788	3.218848	0.244190	0.476744	3.881874	4.953457	3.111706	2.888596	2.171818	1.935553	1.551772	2.292658	2.435653	2.132382	0.238318	0.000000	678.000000		1
5568.482910	1337.189331	2.753779	4.095205	3398.532959	44020.937500	599.892029	344.848328	87.411659	47.625259	24.213516	123.605499	151.340652	92.768112	0.985584	0.000000	3.745737	3.126193	0.439929	0.612276	3.531291	4.643659	2.778073	2.537628	1.941569	1.677837	1.384058	2.092038	2.179956	1.967399	0.000000	0.000000	808.000000		1
4546.460938	554.943481	1.902667	4.138377	2593.683350	35882.457031	433.212860	264.939423	102.238274	58.063717	25.783140	129.393677	152.336700	81.009819	0.275293	99998.000000	3.657673	2.744249	0.279363	0.616830	3.413917	4.554882	2.636701	2.423146	2.009614	1.763905	1.411336	2.111913	2.182805	1.908538	0.000000	4.999991	876.000000		1
6363.670898	2909.877441	1.702224	4.372742	5532.708496	64707.910156	927.455994	561.234314	115.467514	58.624958	26.473898	154.550812	184.456924	130.426727	0.573757	99998.000000	3.803708	3.463875	0.231017	0.640754	3.742938	4.810957	2.967293	2.749144	2.062460	1.768082	1.422818	2.189071	2.265895	2.115367	0.000000	4.999991	951.000000		1
37531.316406	17440.285156	2.833956	14.814281	54258.816406	99998.000000	9129.319336	5525.051270	1365.843384	537.184204	359.964813	1663.371826	2087.604736	1164.786743	5.332668	99998.000000	4.574394	4.241554	0.452393	1.170681	4.734470	4.999991	3.960438	3.742336	3.135401	2.730123	2.556260	3.220989	3.319648	3.066247	0.726945	4.999991	1129.000000		1
11136.058594	3685.024658	2.322055	5.103588	7596.346191	91367.117188	1288.318237	786.183777	187.263123	93.653145	46.956089	248.487671	321.134399	185.474548	2.120028	0.000000	4.046731	3.566440	0.365873	0.707876	3.880605	4.960790	3.110023	2.895524	2.272452	1.971522	1.671692	2.395305	2.506687	2.268284	0.326342	0.000000	1181.000000		1
8730.203125	2551.328125	2.069189	4.403579	4598.079590	56740.101562	748.747192	468.197876	97.597244	39.783314	20.744310	142.555069	197.387039	81.256516	1.379778	99998.000000	3.941024	3.406766	0.315800	0.643806	3.662576	4.753890	2.874335	2.670429	1.989438	1.599701	1.316899	2.153983	2.295319	1.909858	0.139809	4.999991	1276.000000		1
17511.386719	5606.563965	4.030447	6.216817	13384.671875	99998.000000	2281.658203	1365.905029	291.271454	118.921303	91.910835	425.056396	568.000000	351.780579	2.561551	99998.000000	4.243320	3.748697	0.605353	0.793568	4.126608	4.999991	3.358251	3.135421	2.464298	2.075260	1.963367	2.628447	2.754348	2.546272	0.408503	4.999991	1375.000000		1
14478.030273	3740.476318	1.504864	4.163047	9396.855469	99998.000000	1627.523315	955.872681	235.135086	102.158096	69.667824	344.259338	413.220978	370.159668	1.920160	99998.000000	4.160709	3.572927	0.177497	0.619411	3.972983	4.999991	3.211527	2.980400	2.371317	2.009273	1.843032	2.536886	2.616182	2.568389	0.283338	4.999991	1538.000000		1
22027.132812	6450.024902	1.594293	7.333131	19730.728516	99998.000000	3319.015625	2010.005615	452.251862	161.242538	125.791870	619.979492	859.246826	487.181396	3.167474	0.000000	4.342958	3.809561	0.202568	0.865289	4.295143	4.999991	3.521009	3.303197	2.655380	2.207480	2.099653	2.792377	2.934118	2.687691	0.500713	0.000000	1576.000000		1
10200.446289	2034.919067	0.829526	3.860841	4470.989258	69168.039062	760.493164	454.777466	135.881866	78.518158	36.625565	205.370834	311.833832	130.806030	0.820305	0.000000	4.008619	3.308547	0.000000	0.586682	3.650404	4.839905	2.881095	2.657799	2.133162	1.894970	1.563784	2.312539	2.493923	2.116628	0.000000	0.000000	1649.000000		1
8935.718750	4291.451172	2.667434	3.860841	9433.200195	99998.000000	1583.367188	959.986389	269.031525	118.224373	66.177032	277.857208	409.551331	198.805557	1.836644	0.000000	3.951129	3.632604	0.426094	0.586682	3.974659	4.999991	3.199582	2.982265	2.429803	2.072707	1.820707	2.443822	2.612308	2.298429	0.264025	0.000000	1760.000000		1
5690.586426	1956.441040	1.933504	2.241878	5504.612305	71770.445312	924.443176	561.391541	125.976898	48.639812	42.370571	190.325272	240.457611	138.370438	2.348886	0.000000	3.755157	3.291467	0.286345	0.350612	3.740727	4.855946	2.965880	2.749266	2.100291	1.686992	1.627064	2.279496	2.381038	2.141043	0.370862	0.000000	1822.000000		1
11104.012695	3381.911621	2.022933	5.387291	11127.264648	99998.000000	1806.265991	1134.458130	239.464645	89.875565	63.833393	322.170532	385.615356	197.710831	1.629461	99998.000000	4.045480	3.529162	0.305981	0.731370	4.046389	4.999991	3.256782	3.054789	2.379241	1.953642	1.805048	2.508086	2.586154	2.296031	0.212044	4.999991	1971.000000		1
10445.760742	3959.138184	3.062153	3.456871	8378.438477	95390.007812	1373.043945	850.337891	193.230148	107.955528	48.066235	218.760422	305.117462	169.728973	0.981095	0.000000	4.018940	3.597601	0.486027	0.538683	3.923163	4.979503	3.137684	2.929591	2.286075	2.033245	1.681840	2.339969	2.484467	2.229756	0.000000	0.000000	2004.000000		1
6802.012207	868.010803	1.921169	4.573184	3902.554688	47052.003906	675.233948	399.322571	85.690933	39.033966	25.277407	98.904755	140.748001	100.684067	0.356654	99998.000000	3.832637	2.938525	0.283566	0.660219	3.591349	4.672578	2.829454	2.601324	1.932935	1.591443	1.402732	1.995217	2.148442	2.002961	0.000000	4.999991	2196.000000		1
15893.875977	3977.236572	2.605759	5.522976	11876.766602	99998.000000	1975.745239	1208.338379	249.875351	143.344513	75.659531	339.932861	479.882172	274.779633	3.673265	0.000000	4.201230	3.599581	0.415934	0.742173	4.074698	4.999991	3.295731	3.082189	2.397723	2.156381	1.878864	2.531393	2.681135	2.438985	0.565052	0.000000	2221.000000		1
8973.356445	3634.944824	2.864793	3.805334	9784.280273	99998.000000	1636.897827	988.498596	223.660492	83.927032	60.515289	319.160797	440.734100	259.296173	2.851902	0.000000	3.952955	3.560498	0.457093	0.580393	3.990529	4.999991	3.214022	2.994976	2.349589	1.923902	1.781865	2.504009	2.644177	2.413796	0.455135	0.000000	2327.000000		1
6445.020020	1587.157104	2.359060	3.620309	3879.744141	44805.109375	671.928162	393.626923	83.254776	31.972204	25.006037	111.390808	158.146454	42.672775	0.187603	99998.000000	3.809224	3.200620	0.372739	0.558746	3.588803	4.651328	2.827323	2.595085	1.920409	1.504773	1.398045	2.046849	2.199059	1.630151	0.000000	4.999991	2364.000000		1
10450.282227	3648.204834	2.621178	5.430464	10590.095703	99998.000000	1769.862549	1079.447388	248.715866	112.753822	58.369007	325.991272	461.833038	255.426086	0.121971	99998.000000	4.019128	3.562079	0.418496	0.734837	4.024900	4.999991	3.247940	3.033201	2.395704	2.052131	1.766182	2.513206	2.664485	2.407265	0.000000	4.999991	2449.000000		1
10111.067383	2290.869385	2.454656	3.786831	5092.995117	61137.679688	844.620605	516.627991	143.100891	57.795433	30.208305	139.807465	204.926773	132.804291	0.970112	99998.000000	4.004797	3.360000	0.389991	0.578276	3.706973	4.786309	2.926662	2.713178	2.155642	1.761894	1.480126	2.145530	2.311599	2.123212	0.000000	4.999991	2497.000000		1
12112.577148	2818.999756	1.495613	3.435285	7404.957031	90609.195312	1242.453735	755.491333	165.516586	66.846207	57.554901	275.017059	322.762604	186.621704	1.685479	0.000000	4.083237	3.450095	0.174819	0.535963	3.869523	4.957172	3.094280	2.878229	2.218842	1.825077	1.760082	2.439360	2.508883	2.270962	0.226723	0.000000	2571.000000		1
14116.523438	4706.670410	2.877128	3.336605	9222.130859	99998.000000	1569.345459	940.398438	231.073792	111.557335	66.861626	318.513214	398.850769	203.930725	2.949376	99998.000000	4.149728	3.672714	0.458959	0.523305	3.964831	4.999991	3.195719	2.973312	2.363751	2.047498	1.825177	2.503127	2.600811	2.309483	0.469730	4.999991	2612.000000		1
18469.753906	3038.654541	2.729109	5.427380	10961.559570	99998.000000	1846.724731	1118.697144	247.038315	86.579048	69.439629	303.563232	409.625366	238.653625	1.498374	0.000000	4.266461	3.482681	0.436021	0.734590	4.039872	4.999991	3.266402	3.048712	2.392764	1.937413	1.841607	2.482249	2.612387	2.377768	0.175620	0.000000	2687.000000		1
7442.584961	3364.926270	1.810155	2.346725	8048.770996	91366.687500	1366.876465	818.868347	164.184418	62.828094	42.133121	221.924347	279.951050	203.169037	1.996908	99998.000000	3.871724	3.526976	0.257716	0.370462	3.905730	4.960788	3.135729	2.913214	2.215332	1.798154	1.624624	2.346205	2.447082	2.307858	0.300358	4.999991	2762.000000		1
25462.226562	7168.088867	2.679769	7.678510	23440.564453	99998.000000	3908.185547	2392.648193	534.239258	218.513733	165.760208	752.080688	1042.507202	510.904572	3.144501	0.000000	4.405896	3.855403	0.428097	0.885277	4.369968	4.999991	3.591975	3.378879	2.727736	2.339479	2.219480	2.876264	3.018079	2.708340	0.497552	0.000000	2811.000000		1
6282.241699	2064.745117	2.063021	2.537917	5202.880859	60056.753906	854.260376	530.865601	130.753601	49.953484	31.327702	138.358109	198.944321	113.752953	1.851239	0.000000	3.798115	3.314867	0.314504	0.404477	3.716244	4.778562	2.931590	2.724985	2.116454	1.698566	1.495929	2.141005	2.298732	2.055963	0.267463	0.000000	2957.000000		1
7990.987793	1716.667969	3.043650	3.422950	3624.897949	46040.128906	613.960022	367.288696	87.112534	47.014683	22.523628	105.355934	162.315674	103.918915	0.515550	0.000000	3.902601	3.234686	0.483395	0.534401	3.559296	4.663136	2.788140	2.565007	1.940081	1.672233	1.352638	2.022659	2.210361	2.016695	0.000000	0.000000	3041.000000		1
14924.219727	5053.165527	2.513247	6.164394	13310.791992	99998.000000	2209.156494	1352.854736	319.472260	104.560333	97.116188	430.261719	531.658142	290.016388	2.011341	0.000000	4.173892	3.703563	0.400235	0.789890	4.124204	4.999991	3.344227	3.131251	2.504433	2.019367	1.987292	2.633733	2.725632	2.462423	0.303486	0.000000	3072.000000		1
9216.418945	2341.960693	2.633513	5.877606	5656.952148	67186.578125	948.968201	583.468018	132.499008	56.531097	34.035225	161.924042	232.439896	120.651276	0.760408	99998.000000	3.964562	3.369580	0.420535	0.769200	3.752583	4.827282	2.977252	2.766017	2.122213	1.752287	1.531929	2.209311	2.366311	2.081532	0.000000	4.999991	3223.000000		1
26325.705078	7443.078613	1.745396	8.680724	16296.575195	99998.000000	2761.117920	1659.554077	406.905487	157.060989	143.856415	619.183899	787.944580	430.610199	4.036285	0.000000	4.420380	3.871753	0.241894	0.938556	4.212096	4.999991	3.441085	3.219991	2.609493	2.196068	2.157929	2.791820	2.896496	2.634084	0.605982	0.000000	3359.000000		1
14376.016602	2937.779297	1.492530	4.530012	7970.798340	96174.351562	1334.068604	813.521118	199.265030	67.290260	56.568104	243.007858	371.189636	149.777191	1.373118	99998.000000	4.157639	3.468019	0.173923	0.656099	3.901502	4.983059	3.125178	2.910369	2.299431	1.827952	1.752572	2.385620	2.569596	2.175446	0.137708	4.999991	3481.000000		1
4912.167480	1647.524414	1.578874	2.081524	3001.116211	36167.488281	488.094177	305.697205	70.044044	33.369137	15.381689	94.670776	113.534012	64.277451	0.517019	99998.000000	3.691273	3.216832	0.198348	0.318381	3.477283	4.558318	2.688504	2.485291	1.845371	1.523345	1.187004	1.976216	2.055126	1.808059	0.000000	4.999991	3578.000000		1
12882.083984	2036.975952	2.858626	4.715036	7633.634766	99617.054688	1283.945435	770.308716	193.738968	80.507164	47.347725	262.108551	331.770203	217.526932	2.803368	1206.022705	4.109986	3.308986	0.456157	0.673485	3.882731	4.998334	3.108546	2.886665	2.287217	1.905835	1.675299	2.418481	2.520837	2.337513	0.447680	3.081356	3635.000000		1
8160.127930	2742.282471	3.253344	3.947186	6235.992188	71697.421875	1046.843018	633.757629	142.635254	56.133297	47.353893	195.095810	298.727936	153.449921	1.447412	99998.000000	3.911697	3.438112	0.512330	0.596288	3.794906	4.855504	3.019881	2.801923	2.154227	1.749221	1.675356	2.290248	2.475276	2.185967	0.160592	4.999991	3754.000000		1
14970.188477	5474.974609	3.089906	4.637943	12055.312500	99998.000000	2030.549438	1229.754883	310.896362	125.403320	75.058205	393.525146	553.586609	358.114594	4.369270	0.000000	4.175227	3.738382	0.489945	0.666325	4.081179	4.999991	3.307614	3.089818	2.492616	2.098309	1.875398	2.594972	2.743186	2.554022	0.640409	0.000000	3903.000000		1
25270.900391	7460.359863	2.044519	4.443667	15880.197266	99998.000000	2664.396484	1619.918823	392.023376	145.635727	103.231239	464.626923	584.106384	326.672791	2.870861	99998.000000	4.402621	3.872760	0.310591	0.647742	4.200856	4.999991	3.425599	3.209493	2.593312	2.163268	2.013811	2.667104	2.766492	2.514113	0.458012	4.999991	4045.000000		1
9881.726562	3659.827393	3.129995	3.694319	8639.152344	99998.000000	1482.532104	879.877014	233.793655	94.424080	69.044914	271.162415	378.202057	171.807419	1.945497	0.000000	3.994833	3.563461	0.495544	0.567534	3.936471	4.999991	3.171004	2.944422	2.368833	1.975083	1.839132	2.433229	2.577724	2.235042	0.289031	0.000000	4129.000000		1
5698.866211	1502.416016	0.863447	2.325139	3556.321777	48872.105469	629.236877	355.228210	80.941978	43.486885	25.228067	131.472122	167.083130	84.741142	1.429705	0.000000	3.755789	3.176790	0.000000	0.366449	3.551001	4.689061	2.798814	2.550508	1.908174	1.638358	1.401884	2.118834	2.222933	1.928094	0.155247	0.000000	4156.000000		1
13029.597656	1976.053589	2.433070	4.113708	8287.547852	99998.000000	1367.638184	833.898438	168.011337	67.956352	37.627781	214.551117	293.491760	152.077667	1.795930	99998.000000	4.114931	3.295799	0.386155	0.614233	3.918426	4.999991	3.135971	2.921113	2.225339	1.832230	1.575509	2.331531	2.467596	2.182065	0.254289	4.999991	4203.000000		1
9755.712891	2569.913818	3.182418	3.993442	6988.227051	86700.007812	1179.382080	708.942261	169.451447	94.269890	51.979500	257.310242	366.684296	187.361801	0.244610	0.000000	3.989259	3.409919	0.502757	0.601347	3.844367	4.938019	3.071655	2.850611	2.229045	1.974373	1.715832	2.410457	2.564292	2.272681	0.000000	0.000000	4253.000000		1
6378.022949	3510.947510	2.581089	5.189932	6239.645996	77308.000000	1035.642822	635.355042	145.444534	83.816017	45.845943	205.235153	303.276459	161.498489	0.193186	99998.000000	3.804686	3.545424	0.411803	0.715162	3.795160	4.888225	3.015210	2.803016	2.162697	1.923327	1.661301	2.312252	2.481839	2.208169	0.000000	4.999991	4366.000000		1
7981.425293	1692.127686	1.551121	3.709738	3707.720947	46107.898438	619.899353	372.068512	77.876740	27.118399	23.559765	101.276146	129.217911	65.292000	1.158130	0.000000	3.902081	3.228433	0.190646	0.569343	3.569107	4.663775	2.792321	2.570623	1.891408	1.433264	1.372171	2.005507	2.111323	1.814860	0.063757	0.000000	4393.000000		1
13528.322266	2654.392822	3.876260	4.172298	7005.582031	99998.000000	1182.635376	710.992981	238.095474	96.261986	52.929291	298.108124	410.642975	241.743530	2.086489	0.000000	4.131244	3.423965	0.588413	0.620375	3.845444	4.999991	3.072851	2.851865	2.376751	1.983455	1.723696	2.474374	2.613464	2.383355	0.319416	0.000000	4421.000000		1
14981.074219	2569.611572	1.915002	4.360406	8049.551270	95782.726562	1345.928589	823.759155	200.020554	98.349678	38.978458	209.617142	274.964661	202.515289	1.224836	0.000000	4.175543	3.409868	0.282169	0.639527	3.905772	4.981287	3.129022	2.915800	2.301075	1.992773	1.590825	2.321427	2.439277	2.306458	0.088078	0.000000	4515.000000		1
13103.074219	3651.590820	1.563456	3.755994	9166.518555	99998.000000	1521.535156	924.147156	193.954834	62.038654	53.142071	307.744781	444.280396	212.842728	2.359247	0.000000	4.117373	3.562482	0.194086	0.574725	3.962204	4.999991	3.182282	2.965741	2.287701	1.792662	1.725438	2.488191	2.647657	2.328059	0.372773	0.000000	4544.000000		1
4976.870605	1210.429077	2.685936	2.285050	3208.815186	37194.585938	536.848083	327.409790	76.970116	41.568798	17.349113	87.874222	107.104416	66.445320	0.741039	99998.000000	3.696956	3.082939	0.429096	0.358896	3.506345	4.570480	2.729851	2.515092	1.886322	1.618767	1.239277	1.943861	2.029807	1.822464	0.000000	4.999991	4592.000000		1
8431.555664	1208.862549	2.155533	3.654230	4012.665771	45793.441406	660.018799	404.457001	87.868050	50.369789	20.263247	112.759995	173.842682	100.369530	1.283038	99998.000000	3.925908	3.082377	0.333555	0.562796	3.603433	4.660803	2.819556	2.606872	1.943831	1.702170	1.306709	2.052155	2.240156	2.001602	0.108240	4.999991	4663.000000		1
9037.309570	1516.789307	2.642764	5.482887	6361.290527	87697.804688	1055.014893	647.258240	169.476120	47.822620	48.251259	250.744965	335.338074	154.230103	0.093161	99998.000000	3.956039	3.180925	0.422058	0.739009	3.803545	4.942989	3.023259	2.811078	2.229109	1.679633	1.683509	2.399232	2.525483	2.188169	0.000000	4.999991	4704.000000		1
20318.976562	5846.725586	1.776234	6.059546	15568.526367	99998.000000	2665.065674	1584.727173	379.355377	147.063507	110.465691	532.031250	738.271729	409.440338	2.034133	0.000000	4.307902	3.766913	0.249500	0.782440	4.192247	4.999991	3.425708	3.199955	2.579046	2.167505	2.043227	2.725937	2.868216	2.612191	0.308379	0.000000	4736.000000		1
33160.582031	11526.025391	1.692973	10.934937	29030.724609	99998.000000	4898.519043	2965.378662	658.791443	308.595917	217.699615	974.149963	1310.699951	712.133972	3.693693	0.000000	4.520622	4.061679	0.228650	1.038816	4.462858	4.999991	3.690065	3.472080	2.818748	2.489390	2.337858	2.988626	3.117503	2.852562	0.567461	0.000000	4914.000000		1
8002.314453	2545.145264	1.187239	3.182418	4564.408203	51628.695312	766.281311	467.254272	108.751129	44.933159	33.535660	161.427551	188.043304	110.567451	1.100734	99998.000000	3.903216	3.405713	0.074538	0.502757	3.659384	4.712891	2.884388	2.669553	2.036434	1.652567	1.525507	2.207978	2.274258	2.043627	0.041682	4.999991	4968.000000		1
7671.370605	1988.915894	2.667434	4.699618	5123.058594	57696.328125	830.099304	522.194153	117.545952	40.267460	43.971031	169.614883	246.267380	112.056900	0.321262	99998.000000	3.884873	3.298616	0.426094	0.672063	3.709529	4.761148	2.919130	2.717832	2.070208	1.604954	1.643167	2.229464	2.391407	2.049439	0.000000	4.999991	5043.000000		1
6740.192383	1936.464600	2.093859	4.557766	8528.218750	99998.000000	1458.010132	869.605103	217.668777	74.891678	58.686634	285.671387	394.607544	242.384949	1.766043	0.000000	3.828672	3.287009	0.320947	0.658752	3.930858	4.999991	3.163760	2.939322	2.337796	1.874434	1.768539	2.455867	2.596165	2.384506	0.247001	0.000000	5094.000000		1
16638.167969	5650.183594	2.411484	3.342773	11711.971680	99998.000000	1995.000122	1186.816895	285.369171	103.533447	83.717339	399.427429	516.575562	293.047699	3.458660	0.000000	4.221106	3.752063	0.382284	0.524107	4.068630	4.999991	3.299943	3.074384	2.455407	2.015081	1.922815	2.601438	2.713134	2.466938	0.538908	0.000000	5120.000000		1
8199.460938	1852.719482	1.659051	3.176251	4622.240723	56290.617188	761.011230	474.661407	111.329140	19.510815	33.341385	158.538086	190.337601	119.710739	1.154818	99998.000000	3.913785	3.267810	0.219860	0.501915	3.664853	4.750436	2.881391	2.676384	2.046609	1.290275	1.522984	2.200134	2.279525	2.078133	0.062513	4.999991	5171.000000		1
15784.036133	4374.030762	3.604891	5.094337	11883.952148	99998.000000	2012.805664	1210.111450	320.116760	124.755737	83.168434	448.902924	622.492737	385.732544	3.119282	99998.000000	4.198218	3.640882	0.556892	0.707088	4.074961	4.999991	3.303802	3.082825	2.505308	2.096061	1.919958	2.652153	2.794134	2.586286	0.494055	4.999991	5203.000000		1
16474.183594	6103.261719	2.494745	6.213734	13013.602539	99998.000000	2157.642578	1324.166626	301.256592	130.599426	84.256996	396.029144	513.343811	282.448883	1.328451	0.000000	4.216804	3.785562	0.397026	0.793353	4.114398	4.999991	3.333980	3.121943	2.478937	2.115941	1.925606	2.597727	2.710408	2.450940	0.123345	0.000000	5271.000000		1
14114.312500	4603.716797	2.766114	4.906229	11535.199219	99998.000000	1923.682495	1171.774414	292.233582	140.908356	85.123528	388.261200	485.127625	308.956696	2.760444	0.000000	4.149660	3.663109	0.441870	0.690748	4.062025	4.999991	3.284133	3.068844	2.465730	2.148937	1.930050	2.589124	2.685856	2.489898	0.440979	0.000000	5598.000000		1
5862.366211	943.963257	1.989012	3.589472	3208.997070	40048.843750	542.645508	326.395233	60.802078	24.185762	16.827963	84.559196	101.797302	50.437630	2.090231	99998.000000	3.768073	2.974955	0.298637	0.555031	3.506369	4.602590	2.734516	2.513744	1.783918	1.383560	1.226032	1.927161	2.007736	1.702755	0.320194	4.999991	5663.000000		1
8959.919922	3685.030762	3.191670	5.322533	8484.278320	98229.007812	1426.173706	858.704041	180.016327	80.766205	47.986057	238.440842	315.201263	191.490921	2.446704	0.000000	3.952304	3.566441	0.504018	0.726118	3.928615	4.992240	3.154172	2.933844	2.255312	1.907230	1.681115	2.377381	2.498588	2.282148	0.388581	0.000000	5726.000000		1
11673.163086	3354.657471	2.463907	4.126042	6606.638672	86217.804688	1097.141846	680.029175	192.820023	84.537613	53.706394	233.661057	340.962830	219.531357	0.998542	0.000000	4.067189	3.525648	0.391624	0.615534	3.819981	4.935597	3.040263	2.832528	2.285152	1.927050	1.730026	2.368586	2.532707	2.341496	0.000000	0.000000	5831.000000		1
8041.888184	1176.205811	1.705307	3.438369	3733.723145	44853.808594	629.539124	376.410400	83.806770	26.217947	21.040350	97.276543	120.256561	63.494183	0.627452	99998.000000	3.905358	3.070483	0.231803	0.536352	3.572142	4.651799	2.799023	2.575662	1.923279	1.418599	1.323053	1.988008	2.080109	1.802734	0.000000	4.999991	5883.000000		1
13047.619141	3553.355225	3.413699	6.059546	8593.269531	99998.000000	1453.547974	857.951599	181.931335	79.008469	41.895676	223.694412	289.674072	256.468384	1.228611	99998.000000	4.115531	3.550639	0.533225	0.782440	3.934158	4.999991	3.162429	2.933463	2.259907	1.897674	1.622169	2.349655	2.461910	2.409034	0.089414	4.999991	6033.000000		1
8515.331055	3514.521729	4.215471	3.971855	7917.502441	97425.906250	1310.416260	803.369446	205.293747	62.784920	53.521370	213.922043	327.064423	179.658615	1.352597	99998.000000	3.930202	3.545866	0.624846	0.598993	3.898588	4.988675	3.117409	2.904915	2.312376	1.797855	1.728527	2.330256	2.514633	2.254448	0.131169	4.999991	6168.000000		1
9005.500977	2396.496826	2.078440	4.193885	4931.299316	57410.660156	800.387451	493.811432	111.847206	53.209911	23.279144	126.282188	198.487930	127.019196	0.920315	0.000000	3.954508	3.379577	0.317737	0.622617	3.692961	4.758993	2.903300	2.693561	2.048625	1.725993	1.366967	2.101342	2.297734	2.103869	0.000000	0.000000	6194.000000		1
11818.958984	3012.652344	2.161701	3.441453	6784.237793	86278.531250	1183.316895	693.582214	167.086212	55.982193	33.412308	181.040131	231.224899	191.130127	1.437468	0.000000	4.072579	3.478949	0.334796	0.536742	3.831501	4.935903	3.073101	2.841098	2.222941	1.748050	1.523906	2.257775	2.364035	2.281329	0.157598	0.000000	6236.000000		1
9184.120117	2024.234009	3.694319	3.555551	6469.837891	81227.531250	1083.693604	661.344788	153.588699	75.530014	49.947315	255.571014	302.258820	260.060944	0.921415	99998.000000	3.963037	3.306261	0.567534	0.550907	3.810893	4.909703	3.034907	2.820428	2.186359	1.878120	1.698512	2.407512	2.480379	2.415075	0.000000	4.999991	6314.000000		1
6222.747559	3129.297852	1.310589	4.489923	6589.628906	80188.078125	1150.203735	668.822876	139.724197	72.029968	45.059589	185.471466	241.672607	161.668091	0.848213	0.000000	3.793982	3.495447	0.117467	0.652239	3.818861	4.904110	3.060775	2.825311	2.145272	1.857513	1.653787	2.268277	2.383227	2.208624	0.000000	0.000000	6338.000000		1
6859.252441	1405.256714	3.089906	3.176251	3646.937256	43022.894531	611.906250	371.898895	97.236450	52.624001	29.554552	111.942802	147.387299	140.686325	0.759426	0.000000	3.836277	3.147756	0.489945	0.501915	3.561928	4.633699	2.786685	2.570425	1.987829	1.721184	1.470624	2.048996	2.168460	2.148252	0.000000	0.000000	6430.000000		1
6968.824219	2072.580811	1.862578	4.764376	5982.625977	71690.289062	1031.159058	609.809326	120.379913	87.531921	47.446404	218.405792	319.065186	157.224426	0.002370	0.000000	3.843159	3.316511	0.270115	0.678006	3.776892	4.855460	3.013326	2.785194	2.080554	1.942166	1.676203	2.339264	2.503879	2.196520	0.000000	0.000000	6574.000000		1
14203.331055	5270.134277	3.025148	5.559981	13933.112305	99998.000000	2255.958496	1416.635620	295.934082	136.705215	109.805771	498.785492	633.785400	388.655945	3.085151	99998.000000	4.152390	3.721822	0.480747	0.745073	4.144048	4.999991	3.353331	3.151258	2.471195	2.135785	2.040625	2.697914	2.801942	2.589565	0.489276	4.999991	6625.000000		1
19466.289062	4682.324219	3.799166	6.811979	15025.625000	99998.000000	2508.417969	1531.489502	332.784760	137.380554	90.954872	403.272858	577.926575	288.847656	2.698152	99998.000000	4.289283	3.670461	0.579688	0.833273	4.176833	4.999991	3.399400	3.185114	2.522163	2.137925	1.958826	2.605599	2.761873	2.460669	0.431066	4.999991	6831.000000		1
6638.265625	1309.935181	2.285050	1.964342	4522.034668	58857.550781	760.696655	450.546570	105.359016	42.993484	26.384468	134.383163	173.707001	107.896935	1.937403	99998.000000	3.822055	3.117250	0.358896	0.293217	3.655334	4.769802	2.881212	2.653740	2.022672	1.633403	1.421348	2.128345	2.239817	2.033009	0.287220	4.999991	6865.000000		1
8450.184570	2433.260986	2.581089	4.209303	5783.758789	73454.414062	971.951294	587.143860	126.609062	63.805637	38.913700	176.759903	261.815582	166.793259	1.135344	0.000000	3.926866	3.386189	0.411803	0.624210	3.762210	4.866018	2.987644	2.768744	2.102465	1.804859	1.590103	2.247384	2.417995	2.222178	0.055128	0.000000	6898.000000		1
3904.805664	1058.098633	2.729109	1.844076	2812.622559	36904.750000	459.868713	282.788086	73.874046	64.783180	19.834608	117.074142	158.593597	106.281059	0.241040	99998.000000	3.591599	3.024526	0.436021	0.265779	3.449111	4.567082	2.662634	2.451461	1.868492	1.811462	1.297424	2.068461	2.200286	2.026456	0.000000	4.999991	6929.000000		1
12038.077148	3403.688965	1.742312	5.017243	8085.433594	92468.140625	1316.380249	825.886902	156.752609	60.839081	57.817017	255.839294	364.710693	214.406189	2.269772	0.000000	4.080557	3.531950	0.241126	0.700465	3.907703	4.965992	3.119381	2.916921	2.195215	1.784183	1.762056	2.407967	2.561949	2.331237	0.355982	0.000000	6998.000000		1
16785.638672	3650.548340	1.794736	6.808895	12588.827148	99998.000000	2134.286377	1283.439697	290.090393	100.310936	101.698624	450.046997	553.025391	380.271240	1.989930	0.000000	4.224938	3.562358	0.254001	0.833077	4.099985	4.999991	3.329253	3.108376	2.462533	2.001348	2.007315	2.653258	2.742745	2.580093	0.298838	0.000000	7122.000000		1
15120.394531	3240.608643	3.583304	5.402710	7964.329102	99998.000000	1318.600464	810.665588	229.257477	80.041527	57.308201	301.888763	394.444122	226.654800	0.983513	0.000000	4.179563	3.510627	0.554284	0.732612	3.901149	4.999991	3.120113	2.908842	2.360323	1.903315	1.758217	2.479847	2.595985	2.355365	0.000000	0.000000	7178.000000		1
6741.959473	1619.946533	2.766114	3.453787	3484.877686	39203.097656	573.532227	358.530884	77.707130	74.225594	21.595423	110.724724	181.314590	117.018631	0.592778	99998.000000	3.828786	3.209501	0.441870	0.538296	3.542187	4.593320	2.758558	2.554527	1.890461	1.870554	1.334362	2.044245	2.258433	2.068255	0.000000	4.999991	7273.000000		1
8145.017578	3340.934814	2.747611	3.669649	8755.054688	99998.000000	1458.620728	891.194336	266.842072	90.973373	64.191109	348.123260	475.790039	312.651031	1.354591	99998.000000	3.910892	3.523868	0.438955	0.564625	3.942259	4.999991	3.163942	2.949972	2.426254	1.958914	1.807475	2.541733	2.677415	2.495060	0.131808	4.999991	7307.000000		1
10161.650391	3485.494385	1.147151	2.664350	8558.219727	99998.000000	1462.228760	874.773438	213.542740	98.914001	67.099068	288.240143	386.105682	171.622391	2.947020	99998.000000	4.006964	3.542264	0.059621	0.425591	3.932384	4.999991	3.165015	2.941895	2.329485	1.995258	1.826717	2.459754	2.586706	2.234574	0.469383	4.999991	7357.000000		1
11758.714844	6365.052734	2.211041	8.085563	14615.451172	99998.000000	2480.318848	1491.311523	330.774139	139.773544	112.648979	463.177551	612.621704	370.745575	2.082006	0.000000	4.070360	3.803802	0.344597	0.907710	4.164812	4.999991	3.394507	3.173568	2.519531	2.145425	2.051727	2.665747	2.787192	2.569076	0.318482	0.000000	7442.000000		1
13490.500000	3871.751221	2.167868	4.964819	9972.471680	99998.000000	1659.828491	1014.053589	270.949615	130.784439	91.102898	420.652802	580.581665	304.482208	2.135080	0.000000	4.130028	3.587908	0.336033	0.695903	3.998803	4.999991	3.220063	3.006061	2.432889	2.116556	1.959532	2.623924	2.763863	2.483562	0.329414	0.000000	7501.000000		1
8262.541992	5688.785645	2.830872	3.811501	14328.360352	99998.000000	2455.331299	1464.782104	341.422302	124.382599	77.966164	412.163269	538.667480	367.994873	2.201341	99998.000000	3.917114	3.755020	0.451920	0.581096	4.156197	4.999991	3.390110	3.165773	2.533292	2.094760	1.891906	2.615069	2.731321	2.565842	0.342687	4.999991	7564.000000		1
7830.691895	1797.480469	1.945839	3.697403	4339.541992	52695.402344	736.954956	438.791351	104.332130	24.965948	24.703831	134.913574	168.082260	77.577614	1.023558	99998.000000	3.893800	3.254664	0.289107	0.567897	3.637444	4.721773	2.867441	2.642258	2.018418	1.397348	1.392764	2.130056	2.225522	1.889736	0.010112	4.999991	7605.000000		1
6345.942871	5423.155273	1.896499	8.030056	18147.314453	99998.000000	3068.810303	1856.019043	403.035400	143.887253	128.052246	583.603699	792.656555	449.359314	1.355266	0.000000	3.802496	3.734252	0.277953	0.904719	4.258812	4.999991	3.486970	3.268582	2.605343	2.158022	2.107387	2.766118	2.899085	2.652594	0.132024	0.000000	7656.000000		1
4674.886230	1234.599487	2.007514	3.120744	3411.389160	53302.289062	579.890930	345.397247	101.436501	40.045433	34.303509	164.400284	229.016937	166.201187	1.099952	99998.000000	3.669771	3.091526	0.302659	0.494258	3.532931	4.726746	2.763346	2.538319	2.006194	1.602553	1.535339	2.215903	2.359868	2.220634	0.041374	4.999991	7697.000000		1
16674.824219	7297.402344	4.304899	6.229152	13947.306641	99998.000000	2321.626709	1418.501343	328.902313	125.526672	108.325577	462.536133	602.676636	315.481903	2.110561	0.000000	4.222061	3.863168	0.633963	0.794429	4.144490	4.999991	3.365792	3.151830	2.517067	2.098736	2.034731	2.665146	2.780084	2.498975	0.324398	0.000000	7803.000000		1
14624.834961	1941.981445	2.615010	4.847637	7800.311035	93481.148438	1326.994507	801.935486	187.189102	93.958435	49.811630	271.097656	360.180695	242.434296	1.476274	0.000000	4.165091	3.288245	0.417473	0.685530	3.892112	4.970724	3.122869	2.904140	2.272280	1.972936	1.697331	2.433126	2.556520	2.384594	0.169167	0.000000	7877.000000		1
8060.578613	2189.479248	2.442321	3.435285	5400.557617	63465.722656	898.336243	551.841187	106.839211	59.466820	31.697750	143.316757	168.217941	133.491974	0.914225	99998.000000	3.906366	3.340341	0.387803	0.535963	3.732439	4.802539	2.953439	2.741814	2.028731	1.774275	1.501028	2.156297	2.225872	2.125455	0.000000	4.999991	7902.000000		1
7135.404297	2497.026611	3.352024	3.367443	4851.562988	62977.542969	817.400452	492.346649	114.295692	61.625435	38.364796	187.330963	233.768982	152.743744	2.314274	99998.000000	3.853419	3.397423	0.525307	0.527300	3.685882	4.799186	2.912435	2.692271	2.058030	1.789760	1.583933	2.272609	2.368787	2.183964	0.364415	4.999991	7950.000000		1
12208.651367	3241.000244	2.901798	6.704048	10785.588867	99998.000000	1809.476196	1098.659058	326.944153	142.206619	81.373695	415.305603	522.292847	280.527710	2.154920	0.000000	4.086668	3.510679	0.462667	0.826337	4.032844	4.999991	3.257553	3.040863	2.514474	2.152920	1.910484	2.618368	2.717914	2.447976	0.333431	0.000000	8059.000000		1
14006.933594	3200.708008	1.649800	1.819406	7229.221191	82569.718750	1215.979858	737.593323	179.171387	65.791565	38.352459	195.095810	257.674133	201.220123	0.864956	0.000000	4.146343	3.505246	0.217431	0.259930	3.859092	4.916821	3.084926	2.867817	2.253269	1.818170	1.583793	2.290248	2.411071	2.303671	0.000000	0.000000	8142.000000		1
9352.470703	1847.279785	2.124696	3.429117	6532.323730	86314.421875	1042.007690	660.761963	157.902847	81.759163	51.708130	264.920898	371.467163	215.701355	1.854904	0.000000	3.970926	3.266533	0.327297	0.535182	3.815068	4.936083	3.017871	2.820045	2.198390	1.912536	1.713559	2.423116	2.569921	2.333853	0.268321	0.000000	8294.000000		1
25256.351562	16158.442383	2.550252	7.135771	23954.443359	99998.000000	4003.673584	2437.171143	576.156494	237.777847	147.692581	669.714050	870.551758	489.558960	4.647607	99998.000000	4.402370	4.208399	0.406583	0.853441	4.379386	4.999991	3.602459	3.386886	2.760540	2.376171	2.169359	2.825889	2.939795	2.689805	0.667229	4.999991	8355.000000		1
5081.714844	1748.658691	2.747611	3.268763	3967.152832	49908.964844	652.161377	392.390350	92.777367	49.475506	27.291088	118.027016	180.041000	113.956482	0.195344	0.000000	3.706010	3.242705	0.438955	0.514383	3.598479	4.698179	2.814355	2.593718	1.967442	1.694390	1.436021	2.071981	2.255371	2.056739	0.000000	0.000000	8383.000000		1
6229.189453	1532.982056	2.587257	3.466122	4113.343750	56483.121094	691.220032	419.120178	115.541527	86.057899	33.051514	180.256866	225.032745	113.293480	0.318962	99998.000000	3.794431	3.185537	0.412840	0.539844	3.614195	4.751919	2.839616	2.622339	2.062738	1.934791	1.519191	2.255892	2.352246	2.054205	0.000000	4.999991	8504.000000		1
9057.131836	1882.610229	2.818537	3.191670	4140.301758	48366.082031	654.625305	421.926392	95.339951	28.407402	30.532097	117.120399	152.111588	100.721077	0.174430	0.000000	3.956991	3.274760	0.450024	0.504018	3.617032	4.684541	2.815993	2.625237	1.979275	1.453431	1.484757	2.068633	2.182162	2.003120	0.000000	0.000000	8542.000000		1
6440.000000	2797.327148	2.559503	3.404448	3757.985840	48272.363281	627.318787	381.773010	76.485970	41.710651	32.789394	116.623917	177.484589	95.694580	0.099624	99998.000000	3.808886	3.446743	0.408156	0.532047	3.574955	4.683699	2.797488	2.581805	1.883582	1.620247	1.515733	2.066788	2.249161	1.980887	0.000000	4.999991	8693.000000		1
10107.280273	1552.458984	1.877997	4.104456	5936.274414	68694.117188	999.220764	603.203979	127.265900	70.383255	34.639637	165.516586	210.684113	92.065018	1.389581	0.000000	4.004634	3.191020	0.273695	0.613256	3.773514	4.836920	2.999661	2.780464	2.104712	1.847469	1.539573	2.218842	2.323632	1.964095	0.142884	0.000000	8752.000000		1
7677.004395	2044.191895	1.834825	3.046734	4325.177734	49993.941406	700.286255	438.103668	94.183548	47.622177	27.793737	119.642899	168.541748	101.131210	0.484398	99998.000000	3.885192	3.310522	0.263595	0.483835	3.636004	4.698917	2.845276	2.641577	1.973975	1.677809	1.443947	2.077887	2.226707	2.004885	0.000000	4.999991	8785.000000		1
10414.507812	2892.068848	1.847160	8.387770	12209.357422	99998.000000	2055.792969	1244.436646	262.894897	131.555374	106.401321	445.520081	565.132141	349.255005	2.655602	0.000000	4.017639	3.461209	0.266504	0.923647	4.086693	4.999991	3.312979	3.094973	2.419782	2.119109	2.026947	2.648867	2.752150	2.543143	0.424163	0.000000	8824.000000		1
5533.183105	1819.775879	1.927337	3.086823	3802.373291	47616.656250	648.155640	391.243195	86.517372	51.285660	35.222466	144.769196	190.454788	82.860062	0.916865	99998.000000	3.742975	3.260018	0.284958	0.489512	3.580055	4.677759	2.811679	2.592447	1.937103	1.709996	1.546820	2.160676	2.279792	1.918345	0.000000	4.999991	8902.000000		1
7148.636719	2218.478760	2.581089	4.033530	5174.229980	67626.054688	909.126282	527.627686	132.116623	74.614143	39.952919	177.157715	242.224594	136.665131	1.801837	99998.000000	3.854223	3.346055	0.411803	0.605685	3.713846	4.830114	2.958624	2.722327	2.120957	1.872821	1.601549	2.248360	2.384218	2.135658	0.255716	4.999991	8967.000000		1
19185.699219	3734.265869	1.877997	4.625608	12695.625977	99998.000000	2166.052002	1292.897583	345.181366	132.202957	87.134125	417.954529	500.385956	360.766602	2.337218	0.000000	4.282978	3.572205	0.273695	0.665169	4.103654	4.999991	3.335669	3.111564	2.538047	2.121241	1.940188	2.621129	2.699305	2.557226	0.368699	0.000000	9016.000000		1
13624.253906	4127.800293	3.034399	4.304899	9517.611328	99998.000000	1595.634399	958.891663	237.170349	86.341599	64.314453	317.393799	392.023376	215.374481	5.742228	0.000000	4.134313	3.615719	0.482073	0.633963	3.978528	4.999991	3.202933	2.981770	2.375060	1.936220	1.808309	2.501598	2.593312	2.333194	0.759080	0.000000	9044.000000		1
20092.845703	5452.124023	2.778449	5.729587	15133.870117	99998.000000	2528.422119	1549.492432	353.171356	139.770462	88.614319	430.076721	576.782471	282.809692	2.599525	99998.000000	4.303041	3.736566	0.443802	0.758123	4.179950	4.999991	3.402850	3.190189	2.547986	2.145415	1.947504	2.633546	2.761012	2.451494	0.414894	4.999991	9118.000000		1
8777.538086	1322.254761	1.896499	4.138377	5565.087402	67021.781250	946.775635	563.978821	117.197495	46.206741	31.087170	166.922775	212.740967	121.252609	1.813592	0.000000	3.943373	3.121315	0.277953	0.616830	3.745472	4.826216	2.976247	2.751263	2.068918	1.664705	1.492581	2.222516	2.327851	2.083691	0.258540	0.000000	9147.000000		1
9454.209961	8985.342773	1.433939	7.471899	15893.864258	99998.000000	2697.876709	1625.537354	376.524506	166.447876	97.853195	478.195374	618.826172	289.849854	1.350695	99998.000000	3.975625	3.953535	0.156531	0.873431	4.201230	4.999991	3.431022	3.210997	2.575793	2.221278	1.990575	2.679605	2.791569	2.462173	0.130557	4.999991	9202.000000		1
3757.683594	690.066711	1.711475	2.488577	2516.324707	31894.523438	412.317444	256.533142	71.104851	41.174080	22.310850	111.507996	142.585907	94.340820	0.313707	0.000000	3.574920	2.838891	0.233371	0.395951	3.400767	4.503716	2.615232	2.409143	1.851899	1.614624	1.348516	2.047306	2.154077	1.974700	0.000000	0.000000	9335.000000		1
8590.302734	2927.661377	2.541001	4.767460	7272.960938	88014.976562	1234.839966	734.836426	161.359711	78.697014	44.495266	200.409103	306.998535	175.205704	1.530282	0.000000	3.934008	3.466521	0.405005	0.678287	3.861711	4.944557	3.091611	2.866191	2.207795	1.895958	1.648314	2.301918	2.487136	2.243548	0.184772	0.000000	9370.000000		1
8489.264648	1394.932251	2.710606	4.554682	4490.583496	57156.062500	753.736694	448.412628	106.083694	53.031055	33.039177	157.116486	227.712524	150.224335	3.654820	0.000000	3.928870	3.144553	0.433066	0.658458	3.652303	4.757062	2.877220	2.651678	2.025649	1.724530	1.519029	2.196222	2.357387	2.176740	0.562866	0.000000	9439.000000		1
9100.880859	3248.987061	1.600460	5.245440	9704.975586	99998.000000	1654.768188	982.374329	216.598724	111.474075	69.865189	351.644897	463.288574	264.193146	3.057773	99998.000000	3.959083	3.511748	0.204245	0.719782	3.986995	4.999991	3.218737	2.992277	2.335656	2.047174	1.844261	2.546104	2.665852	2.421921	0.485405	4.999991	9475.000000		1
11060.285156	5956.830566	2.778449	5.100504	15095.055664	99998.000000	2565.402344	1545.650024	413.153137	148.031799	136.658966	725.190491	989.929504	555.483093	1.248487	0.000000	4.043766	3.775015	0.443802	0.707613	4.178835	4.999991	3.409155	3.189111	2.616111	2.170355	2.135638	2.860452	2.995604	2.744671	0.096384	0.000000	9542.000000		1
10078.978516	5495.006348	2.254213	7.049427	15634.820312	99998.000000	2646.899414	1595.190308	346.599915	179.430420	112.744576	505.751648	601.585022	385.109619	1.303848	99998.000000	4.003417	3.739968	0.352995	0.848154	4.194093	4.999991	3.422737	3.202812	2.539829	2.253896	2.052096	2.703937	2.779297	2.585584	0.115227	4.999991	9642.000000		1
9071.178711	2512.340576	2.639680	5.553813	6162.929199	79192.085938	1068.318115	622.378662	150.578964	65.406097	44.285572	162.513031	245.299088	126.778671	0.974772	0.000000	3.957664	3.400079	0.421551	0.744591	3.789787	4.898682	3.028701	2.794055	2.177764	1.815618	1.646262	2.210888	2.389696	2.103046	0.000000	0.000000	9704.000000		1
14641.912109	2166.789062	2.562587	2.812370	7847.334961	94374.367188	1341.077881	788.293030	176.803070	66.621094	44.772804	195.410355	292.264435	136.702133	2.754107	0.000000	4.165598	3.335817	0.408679	0.449072	3.894722	4.974854	3.127454	2.896688	2.247490	1.823612	1.651014	2.290948	2.465776	2.135775	0.439981	0.000000	9727.000000		1
9740.809570	4488.970703	3.049818	7.228283	12603.791992	99998.000000	2099.696045	1283.896118	258.972382	120.716034	87.118706	427.483276	541.208496	322.559082	2.221160	0.000000	3.988595	3.652147	0.484274	0.859035	4.100501	4.999991	3.322156	3.108530	2.413254	2.081765	1.940111	2.630919	2.733365	2.508609	0.346580	0.000000	10036.000000		1
8518.495117	4076.696533	1.902667	2.846291	9682.869141	99998.000000	1637.206299	989.445312	212.555939	92.502914	59.392807	322.266113	443.472473	275.695496	2.766032	99998.000000	3.930363	3.610308	0.279363	0.454279	3.986004	4.999991	3.214103	2.995392	2.327473	1.966155	1.773734	2.508215	2.646867	2.440430	0.441857	4.999991	10102.000000		1
12427.670898	2714.276123	2.124696	4.659529	7030.085449	82244.085938	1166.134277	715.886841	180.000916	50.625740	46.086475	208.358978	298.490479	133.047913	1.235878	99998.000000	4.094390	3.433654	0.327297	0.668342	3.846961	4.915105	3.066749	2.854844	2.255275	1.704371	1.663574	2.318812	2.474931	2.124008	0.091976	4.999991	10192.000000		1
19811.802734	3695.265625	3.052901	7.558244	11866.322266	99998.000000	1984.154663	1207.018555	266.950012	82.311157	67.971771	314.411835	446.818329	220.863541	2.146594	0.000000	4.296924	3.567646	0.484713	0.878421	4.074316	4.999991	3.297575	3.081714	2.426430	1.915459	1.832329	2.497499	2.650131	2.344124	0.331750	0.000000	10238.000000		1
6511.900391	1228.185303	1.850243	5.069666	3621.243652	44002.460938	627.466797	365.722168	73.059937	44.368832	30.097290	112.537964	155.787399	76.893028	0.441738	99998.000000	3.813708	3.089264	0.267229	0.704979	3.558858	4.643477	2.797591	2.563151	1.863679	1.647078	1.478527	2.051299	2.192532	1.885887	0.000000	4.999991	10285.000000		1
9275.725586	2670.190918	2.106194	4.674948	5941.886719	73727.718750	982.565491	601.005249	132.378738	81.567970	36.970943	158.134125	216.133087	146.166138	1.259747	99998.000000	3.967348	3.426542	0.323498	0.669777	3.773924	4.867631	2.992362	2.778878	2.121818	1.911520	1.567860	2.199026	2.334721	2.164847	0.100283	4.999991	10411.000000		1
12586.532227	5104.404785	2.241878	3.080655	10106.509766	99998.000000	1715.974121	1020.748352	230.925781	112.032227	58.924080	309.736877	425.993835	235.252258	2.879019	0.000000	4.099906	3.707945	0.350612	0.488643	4.004601	4.999991	3.234511	3.008919	2.363472	2.049343	1.770293	2.490993	2.629403	2.371534	0.459244	0.000000	10446.000000		1
6927.104004	1660.729004	2.618094	3.607974	3312.872803	38683.644531	582.758789	342.862396	48.488708	8.467947	28.284052	105.272675	140.214523	62.211346	0.662621	0.000000	3.840552	3.220299	0.417985	0.557263	3.520205	4.587527	2.765489	2.535120	1.685641	0.927778	1.451542	2.022316	2.146793	1.793870	0.000000	0.000000	10531.000000		1
8060.461426	1157.903809	2.066105	3.176251	4574.020020	57018.371094	801.698059	465.866577	102.121094	50.493137	40.350723	158.861893	211.359451	93.048737	1.838100	0.000000	3.906360	3.063673	0.315152	0.501915	3.660298	4.756015	2.904011	2.668262	2.009115	1.703232	1.605851	2.201020	2.325022	1.968710	0.264369	0.000000	10579.000000		1
10206.481445	1950.720703	1.489446	4.570101	6035.684570	74768.406250	1006.032776	610.617249	139.847549	41.803162	32.706135	160.197144	219.253830	181.786392	1.021750	99998.000000	4.008876	3.290195	0.173025	0.659926	3.780726	4.873718	3.002612	2.785769	2.145655	1.621209	1.514629	2.204655	2.340947	2.259561	0.009344	4.999991	10601.000000		1
8468.729492	3971.220215	1.791652	5.267026	10350.328125	99998.000000	1732.407471	1055.076538	260.153442	87.137207	71.333046	315.475739	394.900513	211.273102	1.848926	99998.000000	3.927818	3.598924	0.253254	0.721565	4.014954	4.999991	3.238650	3.023284	2.415230	1.940204	1.853291	2.498966	2.596488	2.324844	0.266920	4.999991	10699.000000		1
5288.926270	785.955566	1.477111	0.900452	3135.206299	39459.050781	514.916504	316.379272	58.985756	32.151062	15.175078	96.406921	116.398804	56.700703	0.798458	99998.000000	3.723367	2.895398	0.169413	0.000000	3.496266	4.596147	2.711737	2.500208	1.770747	1.507195	1.181131	1.984108	2.065948	1.753588	0.000000	4.999991	10727.000000		1
14457.183594	2510.490234	3.466122	5.704916	8512.086914	99998.000000	1393.267090	862.793091	192.591827	78.820366	47.896629	210.196884	273.388855	148.420349	1.287930	99998.000000	4.160084	3.399759	0.539844	0.756249	3.930036	4.999991	3.144034	2.935907	2.284638	1.896638	1.680305	2.322626	2.436781	2.171494	0.109892	4.999991	10756.000000		1
9470.716797	3022.418701	2.041435	4.292564	8210.426758	98056.023438	1370.382690	830.675964	186.960907	98.420609	51.217815	236.097214	341.228027	188.040222	3.033531	0.000000	3.976383	3.480355	0.309936	0.632717	3.914366	4.991474	3.136842	2.919432	2.271751	1.993086	1.709421	2.373091	2.533045	2.274251	0.481948	0.000000	10796.000000		1
8649.936523	1341.444824	3.302684	6.654708	4905.401855	60521.039062	840.747437	499.463928	127.475594	52.472900	43.551643	165.282227	265.639435	146.144547	0.597430	0.000000	3.937013	3.127573	0.518867	0.823129	3.690675	4.781907	2.924665	2.698504	2.105427	1.719935	1.639005	2.218226	2.424293	2.164783	0.000000	0.000000	11020.000000		1
18021.548828	6382.852051	3.096074	6.041044	16446.521484	99998.000000	2744.860596	1670.254639	385.957672	161.920959	85.364059	433.363983	595.041321	331.181213	3.159518	99998.000000	4.255792	3.805015	0.490811	0.781112	4.216074	4.999991	3.438520	3.222783	2.586540	2.209303	1.931275	2.636853	2.774547	2.520066	0.499621	4.999991	11101.000000		1
8693.651367	1856.015991	3.709738	5.859104	3456.411621	42738.960938	571.407532	348.835602	83.319534	38.515896	24.059330	96.132469	177.256393	56.676033	0.860140	0.000000	3.939202	3.268582	0.569343	0.767831	3.538625	4.630824	2.756946	2.542621	1.920747	1.585640	1.381284	1.982870	2.248602	1.753399	0.000000	0.000000	11205.000000		1
9190.161133	4192.333496	1.495613	4.277146	10252.419922	99998.000000	1718.105103	1041.107178	216.694321	107.619400	57.160183	290.599213	353.186768	206.820190	0.850826	0.000000	3.963323	3.622456	0.174819	0.631154	4.010827	4.999991	3.235050	3.017495	2.335848	2.031891	1.757094	2.463295	2.548004	2.315593	0.000000	0.000000	11243.000000		1
19518.919922	8204.212891	4.486840	6.198315	20343.214844	99998.000000	3367.818848	2072.966309	468.648102	177.706619	149.360886	691.753540	911.886230	407.149109	3.773305	99998.000000	4.290456	3.914037	0.651941	0.792274	4.308420	4.999991	3.527349	3.316592	2.670847	2.249704	2.174237	2.839951	2.959941	2.609753	0.576722	4.999991	11322.000000		1
18371.927734	4975.945312	2.531749	5.007992	9550.394531	99998.000000	1593.642212	971.809448	201.784439	105.112320	66.812286	303.409058	394.181976	214.532623	1.569948	0.000000	4.264155	3.696876	0.403421	0.699664	3.980021	4.999991	3.202391	2.987581	2.304888	2.021654	1.824856	2.482028	2.595697	2.331493	0.195885	0.000000	11386.000000		1
18973.568359	4899.925293	0.906619	6.161310	15478.801758	99998.000000	2634.592285	1578.408569	507.540222	265.062775	175.461655	929.546814	1167.447998	622.316956	3.582639	0.000000	4.278149	3.690189	0.000000	0.789673	4.189737	4.999991	3.420713	3.198220	2.705471	2.423349	2.244182	2.968271	3.067238	2.794012	0.554203	0.000000	11431.000000		1
3226.583740	1329.239380	2.174036	2.177119	2213.717285	26798.183594	363.572784	225.877701	47.767113	29.653233	19.883947	64.598160	99.132950	46.774151	0.041231	0.000000	3.508743	3.123603	0.337267	0.337882	3.345122	4.428105	2.560591	2.353873	1.679129	1.472072	1.298503	1.810220	1.996218	1.670006	0.000000	0.000000	11543.000000		1
19136.033203	6764.091309	3.031315	8.409355	23973.148438	99998.000000	4050.441406	2447.057617	578.709839	246.369141	166.713089	750.594360	908.777832	512.233704	2.104480	99998.000000	4.281852	3.830209	0.481631	0.924763	4.379725	4.999991	3.607502	3.388644	2.762461	2.391586	2.221970	2.875405	2.958458	2.709468	0.323145	4.999991	11580.000000		1
3995.544678	1246.185059	0.971378	1.541869	3169.540771	42351.832031	535.411072	317.850189	92.903801	42.574097	22.273846	117.647720	149.462646	92.583092	1.391678	0.000000	3.601576	3.095582	0.000000	0.188048	3.500996	4.626872	2.728687	2.502223	1.968033	1.629145	1.347795	2.070584	2.174533	1.966532	0.143539	0.000000	11614.000000		1
6847.873535	1672.496582	2.790784	4.755125	4641.631348	64945.546875	766.157959	472.089569	132.218384	58.375175	40.563499	231.986588	269.827148	182.600510	0.045571	0.000000	3.835556	3.223365	0.445726	0.677162	3.666671	4.812550	2.884318	2.674024	2.121292	1.766228	1.608135	2.365463	2.431086	2.261502	0.000000	0.000000	11815.000000		1
7493.170410	1975.187134	2.793867	3.472290	4333.541016	50099.355469	717.882019	443.219604	105.056808	38.663918	26.606499	134.006958	186.143723	111.606674	0.322637	0.000000	3.874665	3.295608	0.446206	0.540616	3.636843	4.699832	2.856053	2.646619	2.021424	1.587306	1.424988	2.127127	2.269848	2.047690	0.000000	0.000000	11869.000000		1
10456.593750	2373.609131	2.174036	4.267894	4911.655762	59307.562500	825.208496	497.376221	113.290398	89.388336	30.223724	133.047913	204.945282	103.200401	0.875653	99998.000000	4.019390	3.375409	0.337267	0.630214	3.691228	4.773110	2.916564	2.696685	2.054193	1.951281	1.480348	2.124008	2.311638	2.013681	0.000000	4.999991	11919.000000		1
9040.596680	1113.152588	3.370527	2.901798	5383.612793	64774.023438	897.654785	552.026245	153.502350	44.054291	30.559851	165.263733	220.240616	138.287186	0.070003	99998.000000	3.956197	3.046555	0.527698	0.462667	3.731074	4.811401	2.953109	2.741960	2.186115	1.643988	1.485151	2.218178	2.342897	2.140782	0.000000	4.999991	11987.000000		1
18128.027344	6534.072266	3.352024	6.118138	13541.619141	99998.000000	2250.463135	1374.360718	313.628571	180.796524	95.059334	395.104034	553.756226	348.178772	2.362195	99998.000000	4.258350	3.815184	0.525307	0.786619	4.131670	4.999991	3.352272	3.138101	2.496416	2.257190	1.977995	2.596711	2.743319	2.541802	0.373316	4.999991	12077.000000		1
7428.855957	2447.875000	2.627345	3.197837	6164.211914	73216.671875	1027.517212	624.142578	118.964470	63.907402	43.141506	166.879608	230.657486	150.381607	1.373863	0.000000	3.870922	3.388789	0.419517	0.504856	3.789878	4.864610	3.011789	2.795284	2.075417	1.805551	1.634895	2.222403	2.362967	2.177195	0.137943	0.000000	12115.000000		1
16616.824219	3789.486328	2.596508	5.587735	13850.584961	99998.000000	2322.357422	1413.659912	332.689148	160.280411	107.027321	485.886200	645.781128	284.277527	2.369854	99998.000000	4.220548	3.578580	0.414390	0.747236	4.141468	4.999991	3.365929	3.150345	2.522039	2.204880	2.029495	2.686535	2.810085	2.453743	0.374722	4.999991	12232.000000		1
9747.269531	4245.487793	3.040566	3.965688	10728.191406	99998.000000	1834.309570	1093.462891	264.427521	72.671387	70.192062	343.596344	408.370270	224.517761	2.158561	0.000000	3.988883	3.627928	0.482955	0.598319	4.030527	4.999991	3.263473	3.038804	2.422307	1.861363	1.846288	2.536049	2.611054	2.351251	0.334164	0.000000	12273.000000		1
4408.704102	2923.896240	2.167868	6.099635	10932.868164	99998.000000	1849.978027	1118.903809	252.585953	101.880562	79.104065	405.924866	519.924500	288.215485	2.205118	99998.000000	3.644311	3.465962	0.336033	0.785304	4.038734	4.999991	3.267167	3.048793	2.402409	2.008091	1.898199	2.608446	2.715940	2.459717	0.343432	4.999991	12353.000000		1
13715.307617	3572.394043	2.457740	3.712821	9708.725586	99998.000000	1596.747559	984.184448	230.614319	52.331047	55.729328	285.085480	393.309296	256.659576	1.620088	0.000000	4.137206	3.552959	0.390536	0.569704	3.987162	4.999991	3.203236	2.993077	2.362886	1.718759	1.746084	2.454975	2.594734	2.409358	0.209539	0.000000	12379.000000		1
12595.750000	3292.032959	2.149366	3.170084	8270.861328	95406.953125	1436.772461	845.240479	185.030487	67.681900	36.989445	237.423218	306.560638	160.138550	2.314566	99998.000000	4.100224	3.517464	0.332310	0.501071	3.917551	4.979580	3.157388	2.926980	2.267243	1.830473	1.568078	2.375523	2.486516	2.204496	0.364470	4.999991	12447.000000		1
8995.707031	3061.948975	2.288134	4.826051	8744.983398	99998.000000	1480.302490	889.572266	216.743668	101.670868	64.906532	262.308990	353.131256	164.973862	1.628839	99998.000000	3.954035	3.485998	0.359481	0.683592	3.941759	4.999991	3.170351	2.949181	2.335946	2.007196	1.812288	2.418813	2.547936	2.217415	0.211878	4.999991	12533.000000		1
8610.806641	3243.254395	3.833087	4.452919	6279.361816	69509.460938	1032.882935	634.957214	148.885986	70.740967	38.441887	169.735153	229.963654	188.789566	1.105501	0.000000	3.935044	3.510981	0.583549	0.648645	3.797915	4.842044	3.014051	2.802744	2.172854	1.849671	1.584805	2.229772	2.361659	2.275978	0.043559	0.000000	12567.000000		1
7339.276855	1412.130371	1.551121	4.261727	3967.809570	45924.546875	655.843384	390.567841	88.700661	45.602329	21.546083	110.394760	157.844254	71.175774	1.354378	99998.000000	3.865653	3.149875	0.190646	0.629586	3.598551	4.662045	2.816800	2.591697	1.947927	1.658987	1.333368	2.042948	2.198229	1.852332	0.131740	4.999991	12599.000000		1
11745.793945	2256.032471	3.352024	4.224722	7625.182617	99998.000000	1296.434570	764.708618	210.085876	112.044563	63.688457	273.549225	353.630829	195.185242	0.741556	99998.000000	4.069882	3.353345	0.525307	0.625798	3.882250	4.999991	3.112751	2.883496	2.322397	2.049391	1.804061	2.437036	2.548550	2.290447	0.000000	4.999991	12660.000000		1
5896.607910	799.428406	2.741444	2.944971	3150.581787	40114.261719	563.204773	327.850769	76.193016	37.498264	21.398064	106.688110	113.302727	81.571060	0.787082	0.000000	3.770602	2.902780	0.437979	0.469081	3.498391	4.603299	2.750666	2.515676	1.881915	1.574011	1.330374	2.028116	2.054240	1.911536	0.000000	0.000000	12716.000000		1
12806.286133	4737.850098	2.941887	5.553813	8376.439453	95524.132812	1398.968872	851.475769	182.467911	61.486668	53.903755	234.172958	308.814850	160.749130	1.920026	0.000000	4.107423	3.675581	0.468626	0.744591	3.923059	4.980113	3.145808	2.930172	2.261187	1.788781	1.731619	2.369537	2.489698	2.206149	0.283307	0.000000	12829.000000		1
9817.840820	4134.664551	2.297385	5.951616	10141.608398	99998.000000	1697.006104	1035.377563	227.351730	86.332352	68.520676	291.709351	376.200714	208.762939	1.745106	0.000000	3.992016	3.616440	0.361234	0.774635	4.006107	4.999991	3.229683	3.015099	2.356698	1.936174	1.835822	2.464950	2.575420	2.319654	0.241822	0.000000	12919.000000		1
7502.748535	1851.396606	1.825573	3.191670	4790.982910	58438.667969	788.533569	481.945190	106.703529	39.191235	34.365185	167.832489	230.774673	136.572617	2.051681	0.000000	3.875220	3.267499	0.261399	0.504018	3.680425	4.766700	2.896820	2.682998	2.028179	1.593189	1.536119	2.224876	2.363188	2.135364	0.312110	0.000000	12956.000000		1
23760.003906	4772.203125	2.368311	9.312891	14550.183594	99998.000000	2443.711914	1485.535645	426.326874	163.724945	111.785530	560.728577	771.323242	567.475769	2.922648	99998.000000	4.375846	3.678719	0.374439	0.969085	4.162868	4.999991	3.388050	3.171883	2.629743	2.214115	2.048386	2.748753	2.887236	2.753947	0.465777	4.999991	13109.000000		1
101.670868	7.780273	0.000000	0.000000	37.421169	110.656883	0.000000	0.000000	0.000000	0.000000	0.000000	0.000000	0.000000	0.000000	3.573266	0.000000	2.007196	0.890995	0.000000	0.000000	1.573117	2.043978	0.000000	0.000000	0.000000	0.000000	0.000000	0.000000	0.000000	0.000000	0.553065	0.000000	13131.000000		0
6026.902344	1625.851929	2.642764	3.311935	3820.909668	47429.378906	651.069763	389.106171	85.499741	48.346855	27.670387	140.794266	196.680862	92.712608	0.532385	0.000000	3.780094	3.211081	0.422058	0.520082	3.582167	4.676047	2.813627	2.590068	1.931965	1.684368	1.442015	2.148585	2.293762	1.967139	0.000000	0.000000	13240.000000		1
18870.152344	7487.194336	2.753779	8.905837	20810.080078	99998.000000	3568.243408	2115.256592	513.504150	187.041092	154.516891	792.773743	907.895874	597.360291	3.280876	99998.000000	4.275775	3.874319	0.439929	0.949675	4.318274	4.999991	3.552454	3.325363	2.710544	2.271937	2.188976	2.899149	2.958036	2.776236	0.515990	4.999991	13362.000000		1
5457.921387	1380.333862	3.419866	3.644979	2255.178223	29620.039062	389.136993	230.503311	52.944710	37.007950	18.255733	68.172211	79.495705	46.724808	1.033572	0.000000	3.737027	3.139984	0.534009	0.561695	3.353181	4.471586	2.590102	2.362677	1.723823	1.568295	1.261399	1.833607	1.900344	1.669548	0.014341	0.000000	13456.000000		1
15270.729492	2310.355469	2.525582	3.669649	7663.297363	98640.546875	1346.847534	778.838318	180.167435	83.378128	58.412178	261.834076	304.389679	201.503830	1.305864	0.000000	4.183860	3.363679	0.402361	0.564625	3.884416	4.994055	3.129318	2.891447	2.255676	1.921052	1.766503	2.418026	2.483430	2.304283	0.115898	0.000000	13553.000000		1
7199.876465	5196.997070	1.840992	4.872307	9800.260742	99998.000000	1702.778809	999.951599	211.482803	76.526062	66.408318	282.168274	392.334839	218.788177	2.502755	0.000000	3.857325	3.715752	0.265052	0.687735	3.991238	4.999991	3.231158	2.999979	2.325275	1.883809	1.822222	2.450508	2.593657	2.340024	0.398418	0.000000	13661.000000		1
4823.223145	2685.220947	2.655099	4.027363	4927.438477	67279.804688	844.262939	499.935730	116.189110	29.406532	37.707958	165.738617	236.584442	169.876999	1.085470	0.000000	3.683337	3.428980	0.424081	0.605021	3.692621	4.827885	2.926478	2.698914	2.065166	1.468444	1.576433	2.219424	2.373986	2.230134	0.035618	0.000000	13755.000000		1
13813.808594	67774.101562	2.063021	3.718989	8222.212891	99998.000000	1386.939209	836.276001	206.783188	71.721596	69.942276	282.775757	394.357758	196.014771	3.107296	0.000000	4.140314	4.831064	0.314504	0.570425	3.914989	4.999991	3.142057	2.922350	2.315515	1.855650	1.844740	2.451442	2.595890	2.292289	0.492383	0.000000	13798.000000		0
22154.529297	6844.244141	2.248045	8.165740	17094.310547	99998.000000	2865.514893	1748.331909	382.673462	105.769157	119.032318	522.138672	710.259033	399.334930	1.157493	99998.000000	4.345462	3.835325	0.351805	0.911996	4.232852	4.999991	3.457203	3.242624	2.582828	2.024359	2.075665	2.717786	2.851417	2.601337	0.063518	4.999991	13867.000000		1
6921.593262	2260.217041	2.451572	2.975808	3605.340820	43988.238281	592.898132	363.699219	68.520676	27.247915	16.673775	92.980888	146.915482	76.828270	0.100336	0.000000	3.840206	3.354150	0.389445	0.473605	3.556946	4.643337	2.772980	2.560742	1.835822	1.435333	1.222034	1.968394	2.167068	1.885521	0.000000	0.000000	13896.000000		1
23658.464844	3612.525879	2.121612	4.264811	10231.734375	99998.000000	1664.491211	1035.454712	208.516251	95.142593	52.719597	240.275665	333.947327	254.121658	4.145500	99998.000000	4.373987	3.557811	0.326666	0.629900	4.009949	4.999991	3.221282	3.015131	2.319140	1.978375	1.721972	2.380710	2.523678	2.405042	0.617577	4.999991	13918.000000		1
23145.419922	7503.032227	2.537917	7.074097	15930.051758	99998.000000	2765.348877	1626.980591	373.502441	137.306549	124.690979	581.744202	792.668884	363.760895	1.686959	0.000000	4.364465	3.875237	0.404477	0.849671	4.202217	4.999991	3.441750	3.211382	2.572294	2.137691	2.095835	2.764732	2.899092	2.560816	0.227105	0.000000	13962.000000		1
20976.892578	4479.784180	1.720726	4.255559	11738.806641	99998.000000	1979.448853	1190.822754	265.537659	95.916611	64.218857	310.168610	440.718689	263.527069	4.275530	2096.774170	4.321741	3.651257	0.235712	0.628957	4.069624	4.999991	3.296544	3.075847	2.424126	1.981894	1.807663	2.491598	2.644161	2.420825	0.630990	3.321552	14077.000000		1
9889.248047	2709.089111	2.414567	4.826051	4888.762207	64039.484375	865.260071	491.847076	100.172173	32.502605	35.789871	147.094345	198.071625	84.932335	0.059463	0.000000	3.995163	3.432823	0.382839	0.683592	3.689199	4.806448	2.937147	2.691830	2.000747	1.511918	1.553760	2.167596	2.296822	1.929073	0.000000	0.000000	14109.000000		1
26963.724609	7831.903809	2.525582	9.473246	17630.271484	99998.000000	2911.465576	1788.321777	454.065125	164.215256	129.069885	578.746826	735.231140	484.834656	4.308529	0.000000	4.430780	3.893867	0.402361	0.976499	4.246259	4.999991	3.464112	3.252446	2.657118	2.215414	2.110825	2.762489	2.866424	2.685594	0.634329	0.000000	14151.000000		1
5852.165039	1412.895142	1.538786	1.307505	3502.060303	51862.917969	609.463989	351.052826	105.581047	48.087822	25.468597	134.469513	184.873215	100.680984	0.781644	0.000000	3.767317	3.150110	0.187178	0.116443	3.544324	4.714857	2.784948	2.545372	2.023586	1.682035	1.406005	2.128624	2.266874	2.002948	0.000000	0.000000	14193.000000		1
14006.014648	2255.378662	0.928205	4.801381	9744.408203	99998.000000	1688.717041	996.806213	245.225067	103.854156	70.420258	341.487061	456.979248	259.956085	1.899585	0.000000	4.146315	3.353220	0.000000	0.681366	3.988755	4.999991	3.227557	2.998611	2.389565	2.016424	1.847698	2.533374	2.659896	2.414900	0.278659	0.000000	14240.000000		1
7704.548340	1961.131470	1.168737	2.812370	4387.509766	46085.292969	701.667725	448.252258	85.166695	43.752087	23.522758	118.360062	190.630569	78.333130	1.358346	0.000000	3.886747	3.292507	0.067717	0.449072	3.642218	4.663562	2.846132	2.651522	1.930270	1.640999	1.371488	2.073205	2.280193	1.893945	0.133011	0.000000	14327.000000		1
16135.441406	6563.179688	1.165653	6.364837	20299.765625	99998.000000	3442.679688	2072.303223	456.226807	240.670395	141.204391	657.622681	875.232910	526.341797	3.207118	0.000000	4.207781	3.817114	0.066569	0.803787	4.307491	4.999991	3.536897	3.316453	2.659181	2.381423	2.149848	2.817977	2.942124	2.721268	0.506115	0.000000	14404.000000		1
22973.576172	4806.892090	2.840123	2.090775	2083.386230	28418.078125	329.377228	209.287186	76.341034	43.314194	15.261423	54.002434	90.113014	67.305679	1.355452	0.000000	4.361228	3.681864	0.453337	0.320307	3.318770	4.453595	2.517694	2.320743	1.882758	1.636630	1.183595	1.732413	1.954787	1.828052	0.132084	0.000000	14446.000000		1
6469.640625	2492.031006	2.328223	3.654230	5462.892578	65818.578125	928.489075	556.386658	131.391937	48.396194	42.527840	174.570450	227.919128	93.717903	1.683911	0.000000	3.810880	3.396554	0.367025	0.562796	3.737423	4.818348	2.967777	2.745377	2.118569	1.684811	1.628673	2.241971	2.357781	1.971823	0.226319	0.000000	14563.000000		1
7359.058594	1614.978638	2.112361	3.644979	3599.497070	46570.980469	606.148926	366.200134	66.081436	28.456741	25.462431	131.311768	185.536224	97.082260	0.260065	0.000000	3.866822	3.208167	0.324768	0.561695	3.556242	4.668116	2.782579	2.563719	1.820079	1.454185	1.405900	2.118304	2.268429	1.987140	0.000000	0.000000	14635.000000		1
7070.334473	2596.582031	1.501781	4.107540	8582.960938	98913.460938	1442.989258	874.113525	172.223724	81.376785	43.412872	206.308289	256.545471	160.083054	1.917600	0.000000	3.849440	3.414402	0.176607	0.613582	3.933637	4.995255	3.159263	2.941568	2.236093	1.910501	1.637619	2.314517	2.409164	2.204345	0.282758	0.000000	14680.000000		1
18331.800781	5508.482422	3.577137	6.115054	13538.026367	99998.000000	2235.272705	1380.639160	309.986664	111.230453	110.490356	477.208557	640.474060	342.344330	2.968811	0.000000	4.263205	3.741032	0.553536	0.786400	4.131556	4.999991	3.349330	3.140080	2.491343	2.046224	2.043324	2.678708	2.806502	2.534463	0.472583	0.000000	14769.000000		1
13360.452148	5057.383789	2.180203	6.108886	12959.150391	99998.000000	2128.535156	1319.531860	298.826630	126.612144	65.794647	377.859772	486.367279	278.757660	1.964426	99998.000000	4.125821	3.703926	0.338497	0.785962	4.112576	4.999991	3.328081	3.120420	2.475419	2.102475	1.818191	2.577331	2.686964	2.445227	0.293236	4.999991	15065.000000		1
11965.041992	3556.889160	1.538786	2.932636	6117.021484	69803.171875	974.776001	614.700134	125.942978	59.284878	30.877476	137.124619	202.835999	122.011208	0.566192	0.000000	4.077914	3.551070	0.187178	0.467258	3.786540	4.843875	2.988905	2.788663	2.100174	1.772944	1.489642	2.137115	2.307145	2.086400	0.000000	0.000000	15104.000000		1
6033.538574	2282.947266	2.833956	3.669649	3561.943359	40394.339844	574.774963	351.049744	79.949013	44.263985	19.054422	102.096420	123.186111	36.529968	0.082576	0.000000	3.780572	3.358496	0.452393	0.564625	3.551687	4.606320	2.759498	2.545369	1.902813	1.646050	1.279996	2.009011	2.090562	1.562649	0.000000	0.000000	15130.000000		1
9212.108398	2464.240234	1.563456	3.734408	8346.370117	99998.000000	1402.003296	846.017578	202.472122	84.013382	48.726154	237.879608	305.145203	180.170517	1.424454	0.000000	3.964359	3.391683	0.194086	0.572222	3.921498	4.999991	3.146749	2.927379	2.306365	1.924348	1.687762	2.376357	2.484507	2.255684	0.153648	0.000000	15162.000000		1
7081.035156	2569.753418	1.205742	1.794736	3704.199219	48112.023438	617.225708	368.963165	93.505127	45.158272	23.791044	110.626045	150.360016	115.304077	0.319500	0.000000	3.850097	3.409891	0.081254	0.254001	3.568694	4.682254	2.790444	2.566983	1.970835	1.654737	1.376413	2.043857	2.177132	2.061845	0.000000	0.000000	15191.000000		1
3562.612549	1032.811890	3.096074	4.647194	2307.456787	33838.195312	394.305328	234.666351	93.813499	43.113750	34.605717	103.740059	149.314636	109.500481	1.282836	0.000000	3.551769	3.014021	0.490811	0.667191	3.363134	4.529407	2.595833	2.370451	1.972265	1.634616	1.539148	2.015946	2.174102	2.039416	0.108171	0.000000	15269.000000		1
6222.713379	1599.331787	2.161701	5.556897	3429.768066	48884.695312	570.016785	349.517120	96.496353	77.488190	35.663437	146.946320	222.124786	124.709480	0.814668	0.000000	3.793980	3.203938	0.334796	0.744832	3.535265	4.689173	2.755888	2.543468	1.984511	1.889235	1.552223	2.167159	2.346597	2.095900	0.000000	0.000000	15343.000000		1
21148.867188	7618.450684	3.478457	5.396543	15764.041992	99998.000000	2666.675537	1604.549438	390.950226	147.378036	90.384384	449.044800	562.825500	333.950409	2.784618	0.000000	4.325287	3.881867	0.541387	0.732116	4.197668	4.999991	3.425970	3.205353	2.592121	2.168433	1.956093	2.652290	2.750374	2.523682	0.444766	0.000000	15392.000000		1
18134.560547	6597.995117	2.143198	4.079786	15177.088867	99998.000000	2501.269775	1546.050903	432.004059	174.382339	122.680382	489.987579	669.988525	409.992310	4.048190	0.000000	4.258507	3.819412	0.331062	0.610637	4.181189	4.999991	3.398160	3.189224	2.635488	2.241503	2.088775	2.690185	2.826067	2.612776	0.607261	0.000000	15516.000000		1
18985.041016	6864.232910	2.032184	6.512856	21065.488281	99998.000000	3508.631592	2151.345703	457.179688	203.711777	103.117142	545.504150	768.146973	396.648987	4.298289	0.000000	4.278411	3.836592	0.307963	0.813771	4.323572	4.999991	3.545138	3.332710	2.660087	2.309016	2.013331	2.736798	2.885444	2.598406	0.633296	0.000000	15599.000000		1
7499.960938	960.766541	3.392113	7.111102	4234.448242	50631.949219	696.178711	432.380249	93.505127	87.235886	25.064629	107.711914	156.111191	91.229324	0.289237	0.000000	3.875059	2.982618	0.530470	0.851937	3.626797	4.704425	2.842721	2.635866	1.970835	1.940695	1.399061	2.032264	2.193434	1.960135	0.000000	0.000000	15701.000000		1
6471.497070	1670.202271	1.748480	3.651147	4500.775391	63525.234375	761.168457	457.873535	145.234848	32.647541	32.141808	178.856842	275.297699	145.691238	0.572660	0.000000	3.811005	3.222769	0.242661	0.562429	3.653287	4.802946	2.881481	2.660746	2.162071	1.513850	1.507070	2.252506	2.439803	2.163434	0.000000	0.000000	15732.000000		1
7438.557617	2508.393311	1.998263	6.004039	7721.530762	99386.164062	1351.183350	786.032654	183.155579	111.585083	55.738579	269.099365	326.863983	211.334778	1.192191	0.000000	3.871489	3.399396	0.300653	0.778444	3.887703	4.997326	3.130714	2.895441	2.262820	2.047606	1.746156	2.429913	2.514367	2.324971	0.076346	0.000000	15776.000000		1
7207.295898	2533.029297	4.193885	4.052033	5527.268555	79826.609375	941.625793	564.666504	171.332520	71.962128	55.470291	298.271545	367.165344	231.039871	2.203913	99998.000000	3.857772	3.403640	0.622617	0.607673	3.742511	4.902148	2.973878	2.751792	2.233840	1.857104	1.744060	2.474612	2.564862	2.363687	0.343195	4.999991	15859.000000		1
16482.863281	4214.638184	1.631298	1.908834	10492.167969	99998.000000	1761.160156	1070.473633	221.492615	104.020676	48.035400	268.399384	333.228821	208.226379	2.870625	99998.000000	4.217032	3.624760	0.212533	0.280768	4.020865	4.999991	3.245799	3.029576	2.345359	2.017120	1.681561	2.428782	2.522743	2.318536	0.457976	4.999991	15914.000000		1
8324.148438	2399.753174	1.995179	2.180203	5335.170410	67777.742188	894.882507	539.851624	134.269073	50.792259	26.443060	179.152893	201.926300	129.874741	2.277090	99998.000000	3.920340	3.380167	0.299982	0.338497	3.727148	4.831087	2.951766	2.732274	2.127976	1.705798	1.422312	2.253224	2.305193	2.113525	0.357380	4.999991	15948.000000		1
33184.082031	8223.036133	2.738360	10.657401	21932.080078	99998.000000	3753.110596	2236.771484	519.289246	203.776535	154.714264	826.534485	1008.524414	504.616852	5.364202	0.000000	4.520930	3.915032	0.437491	1.027651	4.341080	4.999991	3.574391	3.349622	2.715409	2.309154	2.189530	2.917261	3.003686	2.702962	0.729505	0.000000	16030.000000		1
19874.455078	3168.720459	2.359060	3.953353	9318.512695	99998.000000	1561.734863	953.041809	209.928604	91.879997	60.687977	280.580139	359.502258	212.139633	1.400239	0.000000	4.298295	3.500884	0.372739	0.596966	3.969347	4.999991	3.193607	2.979112	2.322072	1.963221	1.783103	2.448057	2.555702	2.326622	0.146202	0.000000	16087.000000		1
6890.842285	1039.870605	2.414567	4.126042	3721.104492	41166.222656	621.567627	380.727631	88.891853	34.994267	23.029362	94.476501	130.806030	114.724335	0.060226	0.000000	3.838272	3.016979	0.382839	0.615534	3.570672	4.614541	2.793489	2.580614	1.948862	1.543997	1.362282	1.975324	2.116628	2.059656	0.000000	0.000000	16145.000000		1
7467.723633	2613.172607	2.803118	3.527797	7008.443848	82965.000000	1174.355591	710.027771	140.942276	78.536659	55.279102	213.154190	271.871674	151.248138	0.850758	0.000000	3.873188	3.417168	0.447641	0.547504	3.845622	4.918895	3.069800	2.851275	2.149041	1.895072	1.742561	2.328694	2.434364	2.179690	0.000000	0.000000	16175.000000		1
18568.279297	7397.457520	2.621178	5.464385	14431.397461	99998.000000	2410.284180	1470.462280	374.035919	140.501312	84.475937	439.537628	576.757812	303.211700	2.526488	0.000000	4.268772	3.869082	0.418496	0.737541	4.159308	4.999991	3.382068	3.167454	2.572913	2.147680	1.926733	2.642996	2.760993	2.481746	0.402517	0.000000	16224.000000		1
5746.981934	1838.722412	3.188586	4.711953	6772.969727	75765.093750	1105.979858	689.588745	131.613968	44.902321	42.999653	210.878387	283.694702	139.684113	1.374773	0.000000	3.759440	3.264516	0.503598	0.673201	3.830779	4.879469	3.043747	2.838590	2.119302	1.652269	1.633465	2.324032	2.452851	2.145147	0.138231	0.000000	16288.000000		1
12907.288086	4281.863770	2.778449	6.000956	10969.722656	99998.000000	1813.435791	1101.973999	306.724060	112.029144	85.545998	439.007202	604.779785	294.777679	1.262491	0.000000	4.110835	3.631633	0.443802	0.778220	4.040195	4.999991	3.258502	3.042171	2.486748	2.049331	1.932200	2.642472	2.781597	2.469495	0.101228	0.000000	16315.000000		1
7329.328613	938.865845	1.982844	2.066105	3715.498047	49690.843750	620.257019	361.312408	82.119965	37.655533	7.249870	87.763206	93.061066	47.569756	3.217567	99998.000000	3.865064	2.972604	0.297289	0.315152	3.570017	4.696276	2.792572	2.557883	1.914449	1.575829	0.860330	1.943313	1.968768	1.677331	0.507528	4.999991	16370.000000		1
9964.941406	2245.954834	2.300469	2.676685	7615.021484	99165.320312	1292.024902	781.524231	192.755264	87.029274	46.996178	263.363617	346.279205	172.121964	2.305750	99998.000000	3.998475	3.351401	0.361816	0.427597	3.881671	4.996360	3.111271	2.892942	2.285006	1.939665	1.672063	2.420556	2.539426	2.235836	0.362812	4.999991	16438.000000		1
11841.976562	4244.316406	1.686805	3.607974	7088.349609	82992.023438	1192.210449	721.286499	144.957306	80.985146	46.996178	200.751389	243.572189	176.994263	1.554186	0.000000	4.073424	3.627808	0.227065	0.557263	3.850545	4.919036	3.076353	2.858108	2.161240	1.908405	1.672063	2.302659	2.386628	2.247959	0.191503	0.000000	16526.000000		1
7860.875488	1095.942261	1.612795	3.891678	4438.024414	54175.781250	703.117126	452.430725	119.901932	33.844032	19.674253	121.409882	155.290909	92.172951	1.295906	0.000000	3.895471	3.039788	0.207579	0.590137	3.647190	4.733805	2.847028	2.655552	2.078826	1.529482	1.293898	2.084254	2.191146	1.964604	0.112573	0.000000	16590.000000		1
8323.192383	766.679138	1.853327	2.096942	4180.442871	55827.304688	709.753296	422.009644	107.477547	23.368572	30.232975	156.746445	176.167831	118.696190	1.549401	0.000000	3.920290	2.884614	0.267952	0.321587	3.621222	4.746847	2.851107	2.625322	2.031318	1.368632	1.480481	2.195198	2.245927	2.074437	0.190164	0.000000	16623.000000		1
18840.078125	6246.871582	1.958174	4.486840	12401.200195	99998.000000	2067.893555	1265.810059	296.112915	142.502655	73.238792	376.142120	465.225159	290.694794	3.414538	99998.000000	4.275083	3.795663	0.291851	0.651941	4.093464	4.999991	3.315528	3.102369	2.471457	2.153823	1.864741	2.575352	2.667663	2.463437	0.533332	4.999991	16708.000000		1
8474.324219	4244.717285	1.976677	6.519024	8199.208008	99998.000000	1365.538086	827.225281	233.383514	117.391769	71.000000	315.648407	454.068207	260.625275	3.148661	0.000000	3.928105	3.627849	0.295936	0.814183	3.913772	4.999991	3.135304	2.917624	2.368070	2.069638	1.851258	2.499204	2.657121	2.416017	0.498126	0.000000	16730.000000		1
9244.900391	2422.270508	2.106194	2.886379	4359.833008	54055.906250	715.202271	443.293610	97.156273	52.398888	22.921431	134.895065	188.240662	86.067146	1.174443	99998.000000	3.965902	3.384223	0.323498	0.460353	3.639470	4.732843	2.854429	2.646692	1.987471	1.719322	1.360242	2.129996	2.274714	1.934837	0.069832	4.999991	16787.000000		1
8546.208984	1933.245117	2.522498	2.408400	4514.408691	54499.019531	765.026245	460.664307	110.348511	48.365360	27.210911	114.415962	167.767715	76.538399	0.472454	99998.000000	3.931773	3.286287	0.401831	0.381729	3.654601	4.736389	2.883676	2.663385	2.042767	1.684534	1.434743	2.058487	2.224708	1.883879	0.000000	4.999991	16834.000000		1
10108.702148	3804.090820	2.093859	2.793867	9111.596680	99998.000000	1538.760986	928.211548	219.611542	116.879868	73.917221	330.795746	377.896759	223.987366	2.242394	0.000000	4.004695	3.580251	0.320947	0.446206	3.959594	4.999991	3.187171	2.967647	2.341655	2.067740	1.868746	2.519560	2.577373	2.350224	0.350712	0.000000	16912.000000		1
19264.263672	4745.374512	1.945839	5.069666	12295.171875	99998.000000	2103.045166	1252.707153	366.280334	144.201797	89.619614	523.526306	655.208130	365.336700	4.017009	99998.000000	4.284752	3.676270	0.289107	0.704979	4.089735	4.999991	3.322849	3.097850	2.563814	2.158971	1.952403	2.718939	2.816379	2.562693	0.603903	4.999991	16998.000000		1
6476.153809	1593.044067	4.517677	5.606237	5435.934570	77295.429688	904.987915	554.027588	143.134811	80.951225	43.875435	215.183289	265.472900	147.051163	2.411565	99998.000000	3.811317	3.202228	0.654915	0.748671	3.735274	4.888154	2.956643	2.743531	2.155745	1.908223	1.642221	2.332808	2.424020	2.167469	0.382299	4.999991	17179.000000		1
12809.980469	4728.740723	2.204873	5.402710	7485.387207	93780.734375	1232.289795	763.154419	182.992142	86.073318	60.913090	304.642548	360.106689	230.635910	1.300184	0.000000	4.107548	3.674746	0.343384	0.732612	3.874214	4.972114	3.090713	2.882612	2.262432	1.934869	1.784711	2.483791	2.556431	2.362927	0.114005	0.000000	17245.000000		1
14794.656250	5735.032715	2.895631	6.278492	13300.856445	99998.000000	2195.492432	1350.609741	283.583710	105.602631	82.039787	357.001343	465.875824	278.612701	1.655633	0.000000	4.170105	3.758536	0.461743	0.797855	4.123879	4.999991	3.341532	3.130530	2.452681	2.023675	1.914024	2.552670	2.668270	2.445001	0.218964	0.000000	17293.000000		1
6992.143066	1785.916504	2.056854	3.743659	3844.959717	44095.667969	627.460632	379.435547	73.439240	17.315193	28.385815	115.501434	154.544647	113.971901	0.046146	0.000000	3.844610	3.251861	0.313203	0.573296	3.584892	4.644396	2.797586	2.579138	1.865928	1.238427	1.453101	2.062587	2.189054	2.056798	0.000000	0.000000	17317.000000		1
8513.820312	3072.159424	2.944971	3.410615	8245.914062	91070.687500	1344.596436	841.478271	185.113754	64.160271	43.206264	213.684586	267.289215	123.944710	1.480247	99998.000000	3.930125	3.487444	0.469081	0.532833	3.916239	4.959379	3.128592	2.925043	2.267439	1.807266	1.635547	2.329773	2.426981	2.093228	0.170334	4.999991	17441.000000		1
15487.452148	2705.934570	3.080655	3.611058	9233.262695	99998.000000	1561.707031	938.246033	176.312759	104.344467	50.647324	229.353073	298.805023	157.187408	2.436222	0.000000	4.189980	3.432317	0.488643	0.557634	3.965355	4.999991	3.193599	2.972317	2.246284	2.018469	1.704556	2.360505	2.475388	2.196418	0.386717	0.000000	17463.000000		1
7255.818359	2269.397461	2.328223	3.096074	5578.168945	68411.390625	960.615479	555.270325	97.856285	45.497482	33.403057	183.016815	229.658356	165.251389	1.346324	0.000000	3.860686	3.355911	0.367025	0.490811	3.746492	4.835128	2.982550	2.744504	1.990589	1.657987	1.523786	2.262491	2.361082	2.218145	0.129150	0.000000	17497.000000		1
7027.452148	1896.453125	2.611927	3.959521	4752.605957	55800.214844	787.972351	473.890472	96.798561	45.787354	22.619225	130.500748	203.628525	101.146629	2.386645	0.000000	3.846798	3.277942	0.416961	0.597643	3.676932	4.746636	2.896511	2.675678	1.985869	1.660746	1.354478	2.115613	2.308839	2.004951	0.377788	0.000000	17526.000000		1
7536.114746	1377.419800	3.580221	4.070535	4564.694824	58602.691406	756.256104	456.559845	130.861542	50.153927	39.811066	173.876602	221.545044	135.869522	0.238148	99998.000000	3.877147	3.139066	0.553910	0.609652	3.659412	4.767918	2.878669	2.659498	2.116812	1.700305	1.600004	2.240241	2.345462	2.133122	0.000000	4.999991	17553.000000		1
11117.232422	4750.956055	2.920300	5.461301	12057.347656	99998.000000	2027.860474	1234.658081	252.098724	113.287308	81.349030	405.024414	561.980530	318.556366	3.080545	0.000000	4.045997	3.676781	0.465428	0.737296	4.081252	4.999991	3.307038	3.091547	2.401571	2.054181	1.910352	2.607481	2.749721	2.503186	0.488628	0.000000	17609.000000		1
6801.787109	2604.081787	3.635728	6.922994	6754.701660	76591.445312	1108.045898	680.069214	125.619179	59.667259	40.557331	215.618103	307.729370	189.958313	0.426855	0.000000	3.832623	3.415655	0.560591	0.840294	3.829606	4.884180	3.044558	2.832553	2.099056	1.775736	1.608069	2.333685	2.488169	2.278658	0.000000	0.000000	17666.000000		1
12304.105469	5295.852539	3.086823	4.200052	10914.300781	99998.000000	1814.252930	1102.797363	234.311722	105.735237	64.280533	316.823334	408.536804	241.293304	0.644985	0.000000	4.090050	3.723936	0.489512	0.623255	4.037996	4.999991	3.258698	3.042496	2.369794	2.024220	1.808079	2.500817	2.611231	2.382545	0.000000	0.000000	17794.000000		1
17319.523438	5256.608887	2.069189	7.172776	19135.234375	99998.000000	3178.619141	1954.920776	464.102692	139.933899	123.750435	548.365845	727.679077	454.314880	4.035865	99998.000000	4.238536	3.720706	0.315800	0.855687	4.281834	4.999991	3.502239	3.291129	2.666614	2.145923	2.092547	2.739070	2.861940	2.657357	0.605937	4.999991	17933.000000		1
11317.787109	3515.400391	3.302684	5.032661	6642.536621	80723.359375	1096.555908	674.611023	149.009338	90.279533	35.219379	197.239014	249.496048	114.477631	1.137292	0.000000	4.053761	3.545975	0.518867	0.701798	3.822334	4.906999	3.040031	2.829053	2.173213	1.955589	1.546782	2.294993	2.397064	2.058721	0.055872	0.000000	18077.000000		1
7302.996582	2208.126465	2.975808	4.705785	5190.296387	63280.699219	841.151428	517.932434	112.636642	62.026321	35.974895	174.329926	222.396149	116.013336	1.114610	0.000000	3.863501	3.344024	0.473605	0.672632	3.715192	4.801271	2.924874	2.714273	2.051680	1.792576	1.556000	2.241372	2.347127	2.064508	0.047123	0.000000	18115.000000		1
17501.500000	4039.966064	3.537048	3.953353	9503.712891	99998.000000	1600.330933	968.953857	183.100067	83.519981	53.897587	232.550903	299.631470	193.711212	1.106376	99998.000000	4.243075	3.606378	0.548641	0.596966	3.977893	4.999991	3.204210	2.986303	2.262688	1.921790	1.731569	2.366518	2.476588	2.287155	0.043903	4.999991	18228.000000		1
9859.211914	2632.698730	0.996048	3.392113	5632.063477	70191.914062	971.957458	570.602661	136.961166	85.123528	38.145847	196.606842	274.045685	162.753571	2.943703	99998.000000	3.993842	3.420401	0.000000	0.530470	3.750668	4.846287	2.987647	2.756334	2.136597	1.930050	1.581447	2.293599	2.437823	2.211530	0.468894	4.999991	18258.000000		1
8855.403320	4042.849365	3.191670	3.854673	8612.459961	99998.000000	1452.807861	876.858032	213.493408	59.553162	39.111057	233.340347	326.611115	154.550812	0.528083	99998.000000	3.947208	3.606688	0.504018	0.585988	3.935127	4.999991	3.162208	2.942929	2.329385	1.774905	1.592300	2.367990	2.514031	2.189071	0.000000	4.999991	18478.000000		1
8422.880859	1752.649048	1.733061	3.755994	5788.109863	68900.960938	975.127502	585.592712	144.022934	59.260208	33.951965	170.354980	258.463562	152.537140	0.753905	0.000000	3.925461	3.243695	0.238814	0.574725	3.762537	4.838225	2.989061	2.767596	2.158432	1.772763	1.530865	2.231355	2.412399	2.183376	0.000000	0.000000	18518.000000		1
21996.398438	5549.974121	2.476242	8.893502	22353.376953	99998.000000	3768.251709	2266.554199	482.238159	228.406357	148.210648	770.768188	969.182068	546.934998	3.460341	99998.000000	4.342351	3.744291	0.393793	0.949073	4.349343	4.999991	3.576140	3.355366	2.683262	2.358708	2.170879	2.886924	2.986405	2.737936	0.539119	4.999991	18582.000000		1
8702.005859	2188.060547	1.168737	2.960389	7904.516602	95531.515625	1301.633789	794.056580	163.031097	99.660271	61.202965	240.004303	284.302216	157.116486	1.544382	0.000000	3.939619	3.340059	0.067717	0.471349	3.897875	4.980147	3.114489	2.899852	2.212270	1.998522	1.786772	2.380219	2.453780	2.196222	0.188755	0.000000	18633.000000		1
11550.796875	3296.988525	3.185502	9.948141	19698.660156	99998.000000	3338.733154	2014.874756	475.950409	210.335648	152.049911	681.250305	909.274292	483.567230	3.989574	0.000000	4.062612	3.518117	0.503178	0.997742	4.294436	4.999991	3.523582	3.304248	2.677562	2.322913	2.181986	2.833307	2.958695	2.684457	0.600927	0.000000	18671.000000		1
10892.807617	3716.188965	2.371395	5.643242	8543.498047	99998.000000	1444.608276	869.154846	186.973251	76.578484	52.494484	220.240616	326.543274	177.540085	0.279427	0.000000	4.037140	3.570098	0.375004	0.751529	3.931636	4.999991	3.159750	2.939097	2.271780	1.884107	1.720114	2.342897	2.513941	2.249296	0.000000	0.000000	18839.000000		1
11456.311523	2766.640869	3.308852	4.052033	6242.514160	69342.906250	1049.380859	632.379211	130.593246	57.089256	37.581524	166.528061	249.582397	137.556335	0.117903	99998.000000	4.059045	3.441953	0.519677	0.607673	3.795360	4.841002	3.020933	2.800977	2.115921	1.756554	1.574974	2.221488	2.397214	2.138481	0.000000	4.999991	18906.000000		1
27753.220703	8165.524414	1.964342	8.486449	21827.375000	99998.000000	3620.975342	2228.858643	519.381775	196.754868	146.135300	671.348450	830.632812	463.871399	2.664584	0.000000	4.443314	3.911984	0.293217	0.928726	4.339002	4.999991	3.558825	3.348083	2.715487	2.293926	2.164755	2.826948	2.919409	2.666398	0.425629	0.000000	18968.000000		1
6427.288574	2099.841064	3.512378	4.539263	4445.314453	55336.496094	738.913147	448.939941	90.483063	60.798992	25.561111	127.262817	174.151062	129.211731	0.800428	0.000000	3.808028	3.322186	0.545601	0.656985	3.647902	4.743011	2.868593	2.652188	1.956567	1.783896	1.407580	2.104702	2.240926	2.111302	0.000000	0.000000	19012.000000		1
5848.896484	2237.067383	2.374479	3.231758	3403.618164	42429.011719	548.168457	337.842072	80.211128	42.870136	16.220467	86.002388	138.533875	90.381302	1.121835	99998.000000	3.767074	3.349679	0.375568	0.509439	3.531941	4.627663	2.738914	2.528714	1.904235	1.632155	1.210063	1.934510	2.141556	1.956079	0.049929	4.999991	19039.000000		1
15359.705078	3957.149170	2.766114	5.933114	11785.241211	99998.000000	1954.297852	1207.185059	318.288086	161.816101	123.849113	542.522156	815.729065	377.745667	2.157233	99998.000000	4.186383	3.597382	0.441870	0.773283	4.071339	4.999991	3.290991	3.081774	2.502820	2.209022	2.092893	2.734417	2.911546	2.577199	0.333897	4.999991	19095.000000		1
10446.979492	1560.020264	1.810155	2.584173	6465.061523	88181.984375	1055.791992	657.989685	166.602066	101.670868	39.493443	237.031586	286.639679	147.294785	1.336902	0.000000	4.018991	3.193130	0.257716	0.412322	3.810573	4.945380	3.023578	2.818219	2.221680	2.007196	1.596525	2.374806	2.457336	2.168187	0.126100	0.000000	19144.000000		1
16067.527344	2587.170410	0.928205	3.293433	7620.504395	93925.320312	1295.725342	777.675720	189.039352	99.968643	66.565582	310.236450	396.106232	229.309891	1.968384	0.000000	4.205949	3.412825	0.000000	0.517649	3.881984	4.972783	3.112513	2.890799	2.276552	1.999864	1.823250	2.491693	2.597812	2.360423	0.294110	0.000000	19191.000000		1
13414.044922	2136.808838	1.526451	3.188586	7964.871582	91985.062500	1301.547485	810.912292	178.394287	91.207741	42.635773	194.266296	235.329361	130.596329	1.310186	0.000000	4.127560	3.329766	0.183683	0.503598	3.901179	4.963717	3.114460	2.908974	2.251381	1.960032	1.629774	2.288398	2.371676	2.115931	0.117333	0.000000	19319.000000		1
24157.185547	7857.477539	2.167868	7.539741	19384.826172	99998.000000	3220.527344	1976.411377	456.849731	179.677124	134.077881	634.935669	847.778381	499.029114	3.282125	0.000000	4.383046	3.895283	0.336033	0.877356	4.287462	4.999991	3.507927	3.295877	2.659773	2.254493	2.127357	2.802730	2.928282	2.698126	0.516155	0.000000	19364.000000		1
13639.080078	2992.777588	2.297385	4.178466	7722.677734	96532.343750	1324.891357	789.844177	210.391159	72.134819	50.126175	290.648560	402.930542	150.233582	2.545301	0.000000	4.134785	3.476074	0.361234	0.621017	3.887768	4.984673	3.122180	2.897542	2.323027	1.858145	1.700065	2.463368	2.605230	2.176767	0.405739	0.000000	19496.000000		1
8717.667969	2399.611328	2.821621	3.555551	6182.254883	75563.875000	1062.909180	624.256653	150.196579	65.187157	48.596638	199.400711	292.582062	160.150894	0.072331	0.000000	3.940400	3.380141	0.450499	0.550907	3.791147	4.878314	3.026496	2.795363	2.176660	1.814162	1.686606	2.299727	2.466248	2.204529	0.000000	0.000000	19595.000000		1
8930.788086	1695.800415	2.340558	3.120744	5351.249023	62317.156250	891.804932	551.912170	119.439369	42.284225	26.156273	135.736923	182.137939	122.060547	0.505386	0.000000	3.950890	3.229375	0.369319	0.494258	3.728455	4.794608	2.950270	2.741870	2.077147	1.626178	1.417576	2.132698	2.260401	2.086575	0.000000	0.000000	19689.000000		1
8703.090820	2423.285156	1.088560	3.074487	5616.906738	67812.734375	940.022278	574.568359	115.769722	49.934982	45.219944	192.268021	240.022812	164.113495	0.761754	0.000000	3.939673	3.384404	0.036852	0.487773	3.749497	4.831311	2.973138	2.759342	2.063595	1.698405	1.655330	2.283907	2.380253	2.215144	0.000000	0.000000	19766.000000		1
12592.743164	1998.392212	3.376694	2.994310	6693.982910	94220.757812	1142.044189	677.084167	198.790131	71.561241	46.743313	259.953003	344.061981	187.207611	3.166671	0.000000	4.100121	3.300681	0.528492	0.476297	3.825685	4.974146	3.057683	2.830643	2.298395	1.854678	1.669719	2.414895	2.536637	2.272324	0.500603	0.000000	19788.000000		1
8276.742188	3256.847412	0.780186	1.578874	5565.525391	65915.890625	953.738708	569.813232	121.943367	36.662571	33.137856	156.493576	211.211441	103.305244	1.955779	99998.000000	3.917859	3.512797	0.000000	0.198348	3.745506	4.818990	2.979429	2.755733	2.086158	1.564223	1.520324	2.194497	2.324718	2.014122	0.291320	4.999991	19842.000000		1
5802.418457	3077.568115	2.365228	3.860841	7200.813477	86223.875000	1217.401489	730.340332	161.828445	79.387772	39.965256	178.224686	234.203796	163.098938	2.033355	0.000000	3.763609	3.488208	0.373873	0.586682	3.857382	4.935627	3.085434	2.863525	2.209055	1.899754	1.601683	2.250968	2.369594	2.212451	0.308213	0.000000	19983.000000		1
7519.675293	4563.273438	3.358191	6.327832	8435.129883	99998.000000	1419.087280	860.979858	190.723068	84.133644	46.148151	256.893951	343.127625	158.087860	0.848519	99998.000000	3.876199	3.659276	0.526105	0.801255	3.926092	4.999991	3.152009	2.934993	2.280403	1.924970	1.664154	2.409754	2.535456	2.198899	0.000000	4.999991	20060.000000		1
8908.421875	3975.192139	1.822490	5.513725	8102.227539	97293.062500	1386.630859	827.043335	187.047256	94.507339	50.900192	251.756424	332.454803	208.510086	3.486381	99998.000000	3.949801	3.599358	0.260665	0.741445	3.908604	4.988082	3.141961	2.917528	2.271951	1.975466	1.706719	2.400980	2.521733	2.319127	0.542375	4.999991	20137.000000		1
7732.863281	2109.277344	2.584173	3.370527	4924.727539	57826.503906	817.344971	500.163910	85.000175	66.503906	31.654579	142.971375	240.278763	137.762939	1.555983	99998.000000	3.888340	3.324134	0.412322	0.527698	3.692382	4.762127	2.912405	2.699112	1.929420	1.822847	1.500437	2.155249	2.380715	2.139132	0.192005	4.999991	20208.000000		1
11038.039062	2943.104736	1.211909	3.965688	6504.829102	81878.382812	1100.845337	661.135071	174.471771	80.266640	45.340210	208.377472	274.872131	168.180939	2.270788	0.000000	4.042892	3.468806	0.083470	0.598319	3.813236	4.913169	3.041726	2.820290	2.241725	1.904535	1.656484	2.318851	2.439131	2.225777	0.356177	0.000000	20253.000000		1
6515.946289	1951.784546	2.593424	4.181550	4746.509277	71333.601562	781.259033	476.493134	144.713699	64.443970	52.105934	252.666138	327.070587	268.155762	1.605182	0.000000	3.813977	3.290432	0.413874	0.621337	3.676374	4.853294	2.892795	2.678057	2.160510	1.809182	1.716887	2.402547	2.514642	2.428387	0.205524	0.000000	20296.000000		1
10259.784180	4747.529785	2.747611	4.101373	7678.491211	96743.289062	1305.466919	773.676147	173.343124	60.456699	52.667175	240.124573	354.114960	210.240051	1.045031	99998.000000	4.011138	3.676468	0.438955	0.612929	3.885276	4.985621	3.115766	2.888559	2.238907	1.781444	1.721540	2.380437	2.549144	2.322716	0.019129	4.999991	20334.000000		1
8174.319336	2429.625244	2.093859	3.984190	4834.312500	58889.914062	810.869080	484.214813	122.375092	57.715256	36.480629	154.822189	226.173737	100.770416	1.867142	99998.000000	3.912452	3.385539	0.320947	0.600340	3.684335	4.770041	2.908951	2.685038	2.087693	1.761291	1.562062	2.189833	2.354442	2.003333	0.271177	4.999991	20362.000000		1
11405.426758	1249.049927	1.455525	2.892547	6351.052246	73268.125000	1072.875854	653.142029	129.322754	34.254169	37.849808	183.818588	264.560120	113.389076	0.895349	99998.000000	4.057112	3.096580	0.163020	0.461280	3.802846	4.864915	3.030550	2.815008	2.111675	1.534713	1.578064	2.264390	2.422524	2.054571	0.000000	4.999991	20413.000000		1
20922.341797	6437.458984	2.648932	7.666174	14209.948242	99998.000000	2375.373047	1449.338745	393.867462	134.629868	101.905228	519.042542	692.888367	398.671906	1.790300	99998.000000	4.320611	3.808714	0.423071	0.884579	4.152593	4.999991	3.375732	3.161170	2.595350	2.129141	2.008196	2.715203	2.840663	2.600616	0.252926	4.999991	20459.000000		1
14505.734375	3676.689209	2.063021	5.458218	9108.729492	99998.000000	1529.386353	923.592102	210.964737	107.603981	87.565849	324.794769	470.418182	318.359009	2.643289	99998.000000	4.161540	3.565457	0.314504	0.737051	3.959458	4.999991	3.184517	2.965480	2.324210	2.031828	1.942335	2.511609	2.672484	2.502917	0.422145	4.999991	20530.000000		1
10135.225586	1318.930542	1.430855	3.382861	6306.344238	81490.945312	1045.042114	628.163757	140.488968	60.629387	31.669996	192.644241	253.233536	149.092606	0.864166	0.000000	4.005834	3.120222	0.155596	0.529284	3.799778	4.911109	3.019134	2.798073	2.147642	1.782683	1.500648	2.284756	2.403521	2.173456	0.000000	0.000000	20572.000000		1
11702.960938	2605.441650	1.881081	3.188586	6609.263184	79674.492188	1140.070557	681.919495	153.523941	62.433376	49.382992	194.241623	267.011688	147.800522	1.912292	0.000000	4.068296	3.415881	0.274407	0.503598	3.820153	4.901320	3.056932	2.833733	2.186176	1.795417	1.693577	2.288342	2.426530	2.169676	0.281554	0.000000	20618.000000		1
8543.276367	2240.518066	2.414567	4.150712	5103.319336	66850.382812	876.515747	521.293701	167.539520	47.933636	42.950314	202.555374	265.198456	184.749878	0.612028	0.000000	3.931624	3.350348	0.382839	0.618123	3.707853	4.825104	2.942760	2.717083	2.224117	1.680640	1.632966	2.306544	2.423571	2.266584	0.000000	0.000000	20662.000000		1
12072.719727	3508.807373	1.190323	3.759078	8825.135742	99998.000000	1470.320435	900.208130	222.726120	86.899757	46.700138	260.828796	359.240143	238.471680	2.409902	99998.000000	4.081805	3.545160	0.075665	0.575081	3.945721	4.999991	3.167412	2.954343	2.347771	1.939019	1.669318	2.416356	2.555385	2.377437	0.381999	4.999991	20761.000000		1
9165.376953	2745.344727	2.303553	4.045865	6644.202148	77802.460938	1114.771606	668.770447	142.249786	65.628128	49.352154	237.269028	350.793793	175.088516	1.257884	0.000000	3.962150	3.438597	0.362398	0.607011	3.822443	4.890993	3.047186	2.825277	2.153052	1.817090	1.693306	2.375241	2.545052	2.243258	0.099641	0.000000	21056.000000		1
15592.373047	3486.644531	1.384599	3.256428	9558.087891	99998.000000	1567.741943	972.651306	233.204666	91.408180	50.536312	240.466858	320.027313	221.523453	3.651602	0.000000	4.192912	3.542408	0.141324	0.512742	3.980371	4.999991	3.195275	2.987957	2.367737	1.960985	1.703604	2.381055	2.505187	2.345420	0.562483	0.000000	21232.000000		1
7721.987305	1647.576904	2.556419	4.554682	6570.111816	78786.820312	1108.607178	661.705566	148.303162	67.928596	52.864532	236.294571	304.463684	187.990875	0.507334	0.000000	3.887729	3.216846	0.407632	0.658458	3.817573	4.896453	3.044778	2.820665	2.171150	1.832053	1.723164	2.373454	2.483536	2.274137	0.000000	0.000000	21272.000000		1
10004.697266	2028.896606	2.180203	5.390375	7283.362305	84490.664062	1204.878418	727.413879	155.842911	78.866615	54.816540	245.693802	317.625092	292.730072	1.635815	0.000000	4.000204	3.307260	0.338497	0.731619	3.862332	4.926809	3.080943	2.861782	2.192687	1.896893	1.738912	2.390394	2.501915	2.466467	0.213734	0.000000	21304.000000		1
9647.692383	3251.975098	2.679769	3.392113	11208.783203	99998.000000	1869.013916	1123.510864	232.695847	128.857101	67.607887	341.107758	453.534698	232.893204	3.560435	0.000000	3.984423	3.512147	0.428097	0.530470	4.049559	4.999991	3.271613	3.050577	2.366789	2.110108	1.829997	2.532892	2.656610	2.367157	0.551503	0.000000	21347.000000		1
11682.442383	4494.943848	3.173167	3.330438	10874.826172	99998.000000	1810.675781	1103.164307	251.667007	98.266418	67.336517	324.316803	383.678772	259.619965	2.665418	99998.000000	4.067533	3.652724	0.501493	0.522501	4.036422	4.999991	3.257841	3.042640	2.400826	1.992405	1.828251	2.510969	2.583968	2.414338	0.425765	4.999991	21386.000000		1
10335.791992	2473.019775	2.513247	4.434416	7197.955078	82607.726562	1183.076416	719.356079	170.814453	63.265984	49.475506	214.862579	253.134857	112.775414	0.362242	0.000000	4.014344	3.393228	0.400235	0.646836	3.857209	4.917021	3.073013	2.856944	2.232525	1.801170	1.694390	2.332161	2.403352	2.052214	0.000000	0.000000	21413.000000		1
7266.466309	2726.573975	2.624262	6.525191	9400.148438	99998.000000	1566.446777	950.075256	226.744232	74.281097	57.706005	308.241272	388.532593	248.086777	1.455974	0.000000	3.861323	3.435617	0.419007	0.814593	3.973135	4.999991	3.194916	2.977758	2.355536	1.870878	1.761221	2.488891	2.589427	2.394604	0.163154	0.000000	21442.000000		1
17089.201172	6235.393555	2.556419	5.069666	13676.828125	99998.000000	2324.454346	1396.594482	327.967957	134.870392	81.490883	415.287109	510.186066	296.902374	3.294695	99998.000000	4.232722	3.794864	0.407632	0.704979	4.135985	4.999991	3.366321	3.145070	2.515831	2.129917	1.911109	2.618348	2.707729	2.472614	0.517815	4.999991	21568.000000		1
9544.079102	2662.364258	1.705307	3.959521	5460.518066	63262.640625	915.025452	557.095886	151.331390	59.978718	37.812805	144.815460	184.863968	86.508125	0.711042	99998.000000	3.979734	3.425267	0.231803	0.597643	3.737234	4.801147	2.961433	2.745930	2.179929	1.777997	1.577639	2.160815	2.266852	1.937057	0.000000	4.999991	21622.000000		1
6474.192383	1932.116455	2.537917	5.337952	3619.754150	43389.136719	604.785950	367.220856	88.105499	38.059505	25.561111	90.868530	127.204224	76.405792	0.297571	0.000000	3.811186	3.286033	0.404477	0.727375	3.558679	4.637381	2.781602	2.564927	1.945003	1.580463	1.407580	1.958413	2.104501	1.883126	0.000000	0.000000	21662.000000		1
7759.167969	1030.252441	4.739707	5.402710	4605.098145	63123.933594	760.610352	462.770508	130.932465	50.357452	28.780533	162.525360	222.892639	137.827698	1.110180	0.000000	3.889815	3.012944	0.675751	0.732612	3.663239	4.800194	2.881162	2.665366	2.117047	1.702064	1.459099	2.210921	2.348096	2.139337	0.045394	0.000000	21702.000000		1
19597.175781	4695.741699	2.513247	6.556028	14124.078125	99998.000000	2401.865479	1427.561401	283.546692	94.303818	109.059502	454.105194	633.131653	305.308624	1.400212	99998.000000	4.292193	3.671704	0.400235	0.816641	4.149960	4.999991	3.380549	3.154595	2.452625	1.974529	2.037663	2.657156	2.801494	2.484739	0.146194	4.999991	21749.000000		1
8054.408203	1977.145264	2.204873	2.448488	6176.183105	77175.156250	1034.427856	620.741211	145.299606	58.541695	49.620441	203.835129	286.466980	169.232498	1.291939	99998.000000	3.906034	3.296039	0.343384	0.388898	3.790720	4.887477	3.014700	2.792911	2.162264	1.767465	1.695661	2.309279	2.457075	2.228484	0.111242	4.999991	21783.000000		1
6843.981934	2381.987793	2.303553	4.372742	4199.108398	53694.152344	710.135681	431.569244	92.740356	37.017200	37.239227	133.701660	181.700058	127.722290	0.285660	0.000000	3.835309	3.376940	0.362398	0.640754	3.623157	4.729927	2.851341	2.635051	1.967269	1.568404	1.571001	2.126137	2.259355	2.106267	0.000000	0.000000	21825.000000		1
11574.668945	4678.500488	2.624262	8.967512	15835.553711	99998.000000	2610.070312	1618.025391	352.591614	167.335999	109.577576	529.388489	740.569092	407.195374	2.825507	99998.000000	4.063509	3.670107	0.419007	0.952672	4.199633	4.999991	3.416652	3.208985	2.547272	2.223589	2.039722	2.723774	2.869565	2.609803	0.451096	4.999991	21882.000000		1
11508.849609	4780.350098	2.167868	6.124305	11636.161133	99998.000000	1958.220337	1190.588379	258.808929	120.487839	88.564980	369.669342	511.154358	244.950623	1.882941	0.000000	4.061032	3.679460	0.336033	0.787057	4.065810	4.999991	3.291862	3.075762	2.412979	2.080943	1.947262	2.567813	2.708552	2.389079	0.274837	0.000000	21990.000000		1
8094.669434	1376.241821	2.803118	4.243225	4424.573242	55546.460938	754.405823	448.205994	97.427643	62.421040	31.327702	155.038055	205.950577	113.756042	0.066396	99998.000000	3.908199	3.138695	0.447641	0.627696	3.645871	4.744657	2.877605	2.651478	1.988682	1.795331	1.495929	2.190438	2.313763	2.055974	0.000000	4.999991	22049.000000		1
7259.090332	2132.614990	2.710606	4.255559	3686.819336	47117.375000	627.081360	376.839050	90.544739	52.158356	31.796431	147.263947	180.041000	136.794647	1.505749	0.000000	3.860882	3.328912	0.433066	0.628957	3.566652	4.673181	2.797324	2.576156	1.956863	1.717324	1.502378	2.168097	2.255371	2.136069	0.177753	0.000000	22090.000000		1
20018.457031	8223.967773	2.759946	9.053857	18764.808594	99998.000000	3155.435791	1915.970093	468.068359	175.535660	133.704742	640.939697	832.991821	480.585266	3.039993	99998.000000	4.301431	3.915082	0.440901	0.956834	4.273344	4.999991	3.499059	3.282389	2.670309	2.244365	2.126147	2.806817	2.920641	2.681771	0.482873	4.999991	22229.000000		1
9646.131836	2505.525391	1.495613	3.712821	5214.306152	63527.421875	837.898071	522.715332	116.053421	60.885338	36.073574	189.298386	244.925949	158.744705	1.583827	99998.000000	3.984353	3.398899	0.174819	0.569704	3.717196	4.802961	2.923191	2.718265	2.064658	1.784513	1.557189	2.277147	2.389035	2.200699	0.199708	4.999991	22267.000000		1
6314.078613	1254.255249	2.174036	3.595639	3053.992920	50428.769531	522.730713	296.680328	96.175644	39.613708	25.971249	132.662445	186.066635	91.716560	0.357237	0.000000	3.800310	3.098386	0.337267	0.555776	3.484868	4.702678	2.718278	2.472289	1.983065	1.597846	1.414493	2.122748	2.269669	1.962448	0.000000	0.000000	22296.000000		1
5991.288086	3281.832031	0.712344	1.893416	6281.612793	68620.289062	1020.221069	626.720581	135.851028	23.707783	29.915350	139.921555	170.129868	92.950050	1.674070	0.000000	3.777520	3.516116	0.000000	0.277246	3.798071	4.836452	3.008694	2.797074	2.133063	1.374891	1.475894	2.145885	2.230781	1.968250	0.223774	0.000000	22321.000000		1
5626.497070	585.842529	2.852458	1.708391	3236.661377	39753.273438	538.180237	326.160889	57.567234	31.666914	25.453180	106.185463	113.173210	66.803032	0.078557	99998.000000	3.750238	2.767781	0.455219	0.232587	3.510097	4.599373	2.730928	2.513432	1.760175	1.500606	1.405742	2.026065	2.053744	1.824796	0.000000	4.999991	22352.000000		1
12388.581055	5034.826660	2.167868	4.132210	13425.343750	99998.000000	2245.217773	1363.259277	308.087097	125.218292	80.790871	386.670013	522.524109	278.985840	4.617204	99998.000000	4.093021	3.701984	0.336033	0.616182	4.127925	4.999991	3.351259	3.134578	2.488673	2.097668	1.907362	2.587341	2.718106	2.445582	0.664379	4.999991	22389.000000		1
6337.539551	1085.608643	2.069189	4.027363	3261.155518	45558.730469	559.507385	332.772430	96.934242	48.568886	28.681854	150.397018	193.489182	119.383865	0.406931	0.000000	3.801921	3.035673	0.315800	0.605021	3.513371	4.658572	2.747806	2.522147	1.986477	1.686358	1.457607	2.177239	2.286657	2.076946	0.000000	0.000000	22505.000000		1
9080.346680	3123.987793	1.982844	2.840123	8993.150391	99998.000000	1517.964233	913.495911	230.836349	67.311852	55.090992	286.858643	325.661316	177.746704	2.201754	99998.000000	3.958102	3.494709	0.297289	0.453337	3.953912	4.999991	3.181262	2.960707	2.363304	1.828092	1.741081	2.457668	2.512766	2.249802	0.342769	4.999991	22545.000000		1
20254.050781	4425.152832	2.334390	6.102719	11267.398438	99998.000000	1927.275024	1149.923096	286.275818	93.313934	71.968292	378.084869	497.783264	246.554169	1.967144	0.000000	4.306512	3.645928	0.368173	0.785523	4.051824	4.999991	3.284944	3.060669	2.456785	1.969947	1.857141	2.577589	2.697040	2.391912	0.293836	0.000000	22616.000000		1
9368.281250	2863.757080	2.457740	3.188586	5857.694336	72449.195312	960.418091	587.119202	124.993179	76.063499	24.478718	154.541565	208.898636	119.457870	1.746549	99998.000000	3.971660	3.456936	0.390536	0.503598	3.767727	4.860034	2.982460	2.768726	2.096886	1.881176	1.388789	2.189045	2.319936	2.077215	0.242181	4.999991	22671.000000		1
23690.839844	5671.914551	2.516331	5.482887	15595.675781	99998.000000	2624.064209	1595.218018	351.950195	153.752136	99.573921	500.759094	658.276489	356.122498	3.698693	99998.000000	4.374580	3.753730	0.400768	0.739009	4.193004	4.999991	3.418974	3.202820	2.546481	2.186821	1.998146	2.699629	2.818408	2.551600	0.568048	4.999991	22737.000000		1
8474.551758	2403.583252	2.735276	4.348072	5043.491699	60314.691406	879.198608	510.068878	108.640114	39.656879	33.742268	146.385086	200.008209	141.287659	2.921330	0.000000	3.928117	3.380859	0.437001	0.638297	3.702731	4.780423	2.944087	2.707629	2.035990	1.598319	1.528174	2.165497	2.301048	2.150104	0.465581	0.000000	22852.000000		1
9384.206055	4527.098145	1.551121	4.406662	8881.414062	99998.000000	1531.501831	905.632385	297.775055	139.169128	75.977158	391.101349	463.029541	296.424377	1.903946	99998.000000	3.972398	3.655820	0.190646	0.644110	3.948482	4.999991	3.185117	2.956952	2.473888	2.143543	1.880683	2.592289	2.665609	2.471914	0.279655	4.999991	22898.000000		1
6717.598145	2261.833008	3.364359	5.051164	5033.216797	63842.500000	855.533997	513.195801	116.226112	41.901844	33.113186	170.919312	203.428085	147.202271	0.812761	99998.000000	3.827214	3.354460	0.526902	0.703391	3.701846	4.805110	2.932237	2.710283	2.065304	1.622233	1.520001	2.232791	2.308411	2.167914	0.000000	4.999991	22983.000000		1
5474.317871	1687.835083	1.372264	4.264811	4082.037598	54027.058594	684.793518	413.936432	115.270157	46.724808	32.336086	133.581390	172.643112	104.733017	0.148458	99998.000000	3.738330	3.227330	0.137438	0.629900	3.610877	4.732611	2.835560	2.616934	2.061717	1.669548	1.509687	2.125746	2.237149	2.020084	0.000000	4.999991	23020.000000		1
9037.895508	3091.543701	3.037483	5.492139	8035.122070	93276.437500	1330.250854	811.270020	167.894150	78.909790	46.761814	222.198792	302.881744	203.668610	1.246027	0.000000	3.956067	3.490175	0.482514	0.739742	3.904993	4.969772	3.123934	2.909165	2.225036	1.897131	1.669891	2.346742	2.481273	2.308924	0.095528	0.000000	23136.000000		1
4744.853027	4569.070801	3.185502	5.476720	7155.047852	83052.945312	1222.554443	723.932312	164.924515	82.409836	40.634426	174.388504	241.848373	73.429985	1.305785	0.000000	3.676223	3.659828	0.503178	0.738521	3.854613	4.919355	3.087268	2.859698	2.217285	1.915979	1.608894	2.241518	2.383543	1.865873	0.115872	0.000000	23175.000000		1
13183.646484	2057.229980	1.865662	4.557766	6059.790039	87309.328125	1006.751282	606.700928	175.147110	57.379128	43.320362	238.891068	303.063690	120.586517	1.629497	0.000000	4.120036	3.313283	0.270833	0.658752	3.782458	4.941061	3.002922	2.782975	2.243403	1.758754	1.636692	2.378200	2.481534	2.081299	0.212054	0.000000	23203.000000		1
4607.932129	1496.045044	2.100026	5.637074	4113.389648	57758.390625	704.754578	417.140411	115.843727	56.561935	39.934418	176.278839	254.815506	142.703094	0.286661	0.000000	3.663506	3.174945	0.322225	0.751054	3.614200	4.761615	2.848038	2.620282	2.063873	1.752524	1.601347	2.246200	2.406226	2.154433	0.000000	0.000000	23317.000000		1
12387.785156	2229.240967	1.446273	3.669649	7235.916016	88175.398438	1216.744629	743.782349	188.157410	66.664261	38.337040	192.897110	257.202301	138.459869	1.151568	0.000000	4.092994	3.348157	0.160250	0.564625	3.859493	4.945347	3.085199	2.871446	2.274521	1.823893	1.583619	2.285326	2.410275	2.141324	0.061290	0.000000	23383.000000		1
6751.429688	906.717896	3.419866	5.572316	3423.517334	44173.722656	588.599365	356.147156	79.313759	32.225071	22.850504	127.176468	170.499908	116.441978	0.696852	0.000000	3.829396	2.957472	0.534009	0.746036	3.534472	4.645164	2.769820	2.551630	1.899348	1.508194	1.358896	2.104407	2.231724	2.066110	0.000000	0.000000	23422.000000		1
9503.207031	2387.547607	2.112361	3.407531	6908.071289	80462.468750	1172.107544	708.976196	164.045654	43.856934	36.607063	202.623215	224.989578	119.673737	3.005579	99998.000000	3.977870	3.377952	0.324768	0.532440	3.839357	4.905593	3.068967	2.850632	2.214965	1.642038	1.563565	2.306689	2.352162	2.077999	0.477928	4.999991	23454.000000		1
4769.671387	1654.993286	3.759078	5.495223	4009.181152	50876.792969	691.426636	417.908264	109.759514	58.332001	39.311501	152.830093	221.742401	158.744705	0.122354	0.000000	3.678488	3.218796	0.575081	0.739985	3.603056	4.706520	2.839746	2.621081	2.040442	1.765907	1.594520	2.184209	2.345849	2.200699	0.000000	0.000000	23507.000000		1
11340.696289	5474.215820	1.665219	6.312413	15160.622070	99998.000000	2596.526611	1551.407349	331.184296	132.384903	94.979156	440.715607	568.222046	399.788239	3.228152	99998.000000	4.054640	3.738322	0.221471	0.800195	4.180717	4.999991	3.414393	3.190726	2.520070	2.121839	1.977628	2.644158	2.754518	2.601830	0.508954	4.999991	23561.000000		1
11852.756836	3181.739990	1.618963	2.503996	7573.773438	99088.195312	1299.660156	775.754578	166.750092	80.516418	54.440323	270.323608	338.156616	182.520325	1.704350	0.000000	4.073819	3.502665	0.209237	0.398634	3.879312	4.996022	3.113830	2.889724	2.222066	1.905885	1.735921	2.431884	2.529118	2.261311	0.231559	0.000000	23600.000000		1
20413.314453	5703.781738	3.129995	6.494354	15595.965820	99998.000000	2657.862061	1599.541504	349.825500	142.746262	108.485931	468.197876	590.671631	400.910706	1.881158	99998.000000	4.309914	3.756163	0.495544	0.812536	4.193012	4.999991	3.424532	3.203995	2.543851	2.154565	2.035373	2.670429	2.771346	2.603048	0.274425	4.999991	23647.000000		1
19952.857422	8789.059570	3.117660	5.917695	21530.978516	99998.000000	3585.234863	2205.884766	483.061493	215.827789	136.612717	594.714417	831.483887	417.747925	3.389352	0.000000	4.300005	3.943942	0.493829	0.772153	4.333064	4.999991	3.554518	3.343583	2.684002	2.334107	2.135491	2.774308	2.919854	2.620914	0.530117	0.000000	23715.000000		1
12347.697266	3593.058350	1.618963	2.744528	7601.548828	84547.375000	1281.262573	777.021973	181.638382	47.634514	35.142288	182.415482	218.387299	140.630829	1.790095	0.000000	4.091586	3.555464	0.209237	0.438468	3.880902	4.927100	3.107638	2.890433	2.259208	1.677922	1.545830	2.261062	2.339227	2.148081	0.252876	0.000000	23760.000000		1
6133.204590	1787.779053	1.575791	0.820275	3566.763184	45947.226562	611.462219	363.961365	93.135078	40.548080	19.239447	100.314018	120.984322	82.903229	0.304013	3620.815918	3.787688	3.252314	0.197498	0.000000	3.552274	4.662259	2.786370	2.561055	1.969113	1.607970	1.284193	2.001362	2.082729	1.918571	0.000000	3.558806	23793.000000		1
3974.297852	2131.384521	4.280230	5.939281	3678.829346	45865.601562	623.427124	383.404327	74.928680	25.730717	34.062977	123.482147	169.155411	112.975853	1.264668	0.000000	3.599260	3.328662	0.631467	0.773734	3.565710	4.661487	2.794786	2.583657	1.874648	1.410452	1.532283	2.091604	2.228286	2.052986	0.101976	0.000000	23892.000000		1
10754.301758	2614.510986	2.380646	5.476720	7526.567383	92240.968750	1262.821899	766.500244	177.651108	74.459953	61.039524	229.784790	297.722656	184.537094	2.603073	0.000000	4.031582	3.417391	0.376695	0.738521	3.876597	4.964924	3.101342	2.884512	2.249568	1.871923	1.785611	2.361321	2.473812	2.266084	0.415486	0.000000	23961.000000		1
9796.936523	2227.591064	1.726894	5.199183	7488.144043	95927.375000	1256.968872	772.763367	189.134949	105.713646	78.200531	303.409058	400.916870	202.564636	0.950302	99998.000000	3.991090	3.347836	0.237266	0.715935	3.874374	4.981943	3.099324	2.888047	2.276772	2.024131	1.893210	2.482028	2.603054	2.306564	0.000000	4.999991	24043.000000		1
9779.189453	1204.443604	2.463907	3.577137	5213.029297	66851.671875	905.613892	539.253418	111.489494	54.517418	34.852417	172.877472	199.049164	79.412437	1.679823	99998.000000	3.990303	3.080786	0.391624	0.553536	3.717090	4.825112	2.956943	2.731793	2.047234	1.736535	1.542233	2.237738	2.298960	1.899889	0.225264	4.999991	24141.000000		1
3181.095459	990.632568	1.763899	3.160832	2299.590332	29667.855469	410.174255	236.775635	44.482933	29.542217	23.479588	61.776539	101.911400	67.734322	0.211973	99998.000000	3.502577	2.995913	0.246474	0.499801	3.361650	4.472286	2.612968	2.374337	1.648193	1.470443	1.370690	1.790824	2.008223	1.830809	0.000000	4.999991	24166.000000		1
7949.539062	2465.720459	1.933504	3.410615	8178.103027	99998.000000	1401.306396	844.352356	199.564148	73.904884	55.183506	240.975677	313.021057	207.177902	1.435092	99998.000000	3.900342	3.391944	0.286345	0.532833	3.912652	4.999991	3.146533	2.926524	2.300082	1.868673	1.741809	2.381973	2.495574	2.316344	0.156880	4.999991	24214.000000		1
10623.535156	1920.533936	3.031315	3.971855	5868.456543	79436.632812	950.938660	606.660828	173.478806	77.697884	50.820015	213.114105	317.837860	193.930161	0.414757	99998.000000	4.026269	3.283422	0.481631	0.598993	3.768524	4.900021	2.978153	2.782946	2.239246	1.890409	1.706035	2.328612	2.502206	2.287645	0.000000	4.999991	24264.000000		1
6574.204102	3216.499756	3.253344	4.708869	5896.657227	75907.562500	994.811035	602.155518	123.796692	84.713387	40.514160	173.728592	242.119751	131.231583	0.668310	99998.000000	3.817843	3.507384	0.512330	0.672917	3.770606	4.880285	2.997741	2.779709	2.092709	1.927952	1.607607	2.239871	2.384030	2.118038	0.000000	4.999991	24410.000000		1
6847.802734	1430.882568	3.604891	5.223854	3799.724365	51552.656250	659.695007	395.285980	79.286011	27.633383	22.980021	109.078011	132.196793	62.698578	0.607555	99998.000000	3.835551	3.155604	0.556892	0.717991	3.579752	4.712251	2.819343	2.596911	1.899197	1.441434	1.361350	2.037737	2.121221	1.797258	0.000000	4.999991	24539.000000		1
8374.015625	1105.122559	2.565671	2.732193	5383.529297	62348.097656	866.678589	553.096313	108.384163	40.736191	38.287701	165.198975	194.309464	129.304245	1.191980	0.000000	3.922934	3.043411	0.409201	0.436511	3.731067	4.794823	2.937858	2.742801	2.034966	1.609980	1.583059	2.218007	2.288494	2.111613	0.076269	0.000000	24563.000000		1
20057.439453	7766.245117	2.522498	6.071882	15706.906250	99998.000000	2687.157715	1610.013794	383.610931	164.921432	91.694969	421.707428	540.400574	321.085052	2.578002	0.000000	4.302276	3.890211	0.401831	0.783323	4.196091	4.999991	3.429293	3.206830	2.583891	2.217277	1.962345	2.625011	2.732716	2.506620	0.411283	0.000000	24650.000000		1
7653.833496	3564.968506	1.347594	4.129126	10493.075195	99998.000000	1767.080933	1072.080322	255.015945	101.880562	72.535706	347.284485	456.735626	337.931519	1.997264	0.000000	3.883879	3.552056	0.129559	0.615858	4.020903	4.999991	3.247257	3.030227	2.406567	2.008091	1.860552	2.540685	2.659665	2.528829	0.300436	0.000000	24673.000000		1
16044.729492	6337.030762	3.006645	5.593902	13811.596680	99998.000000	2304.558105	1407.739014	296.017334	131.641724	84.420433	452.449219	535.784180	316.218903	3.286337	0.000000	4.205332	3.801886	0.478082	0.747715	4.140244	4.999991	3.362588	3.148522	2.471317	2.119394	1.926448	2.655570	2.728990	2.499988	0.516712	0.000000	24722.000000		1
12461.524414	4365.846191	1.723810	3.577137	8761.207031	99998.000000	1506.273804	883.774841	192.246445	75.816803	55.828007	232.939453	273.780487	196.878220	1.710808	0.000000	4.095571	3.640069	0.236489	0.553536	3.942564	4.999991	3.177904	2.946342	2.283858	1.879766	1.746852	2.367243	2.437402	2.294198	0.233201	0.000000	24749.000000		1
4436.340332	1200.480957	2.981975	3.959521	3200.760498	43880.792969	513.895813	335.063629	99.018852	64.989792	29.983192	147.612411	174.508774	152.234924	0.004987	99998.000000	3.647025	3.079355	0.474504	0.597643	3.505253	4.642274	2.710875	2.525127	1.995718	1.812845	1.476878	2.169123	2.241817	2.182514	0.000000	4.999991	24866.000000		1
7381.425293	2785.226562	2.957305	6.747221	7738.374023	94274.601562	1286.292236	792.727478	187.253876	73.689018	66.870872	253.088608	385.455017	186.196152	0.526742	0.000000	3.868140	3.444860	0.470896	0.829125	3.888650	4.974395	3.109340	2.899124	2.272431	1.867403	1.825237	2.403273	2.585974	2.269971	0.000000	0.000000	24907.000000		1
7469.172852	2711.389648	1.819406	2.633513	4566.489746	60256.632812	799.746033	474.753906	115.529190	29.622395	43.301861	171.767334	207.097733	112.063065	0.209257	99998.000000	3.873272	3.433192	0.259930	0.420535	3.659582	4.780005	2.902952	2.676469	2.062692	1.471620	1.636507	2.234941	2.316175	2.049463	0.000000	4.999991	24958.000000		1
11847.986328	1782.296143	2.525582	3.836171	7906.758789	97993.625000	1361.954834	814.214966	172.889816	79.504951	62.945274	276.497253	367.779022	232.276459	2.318436	0.000000	4.073645	3.250980	0.402361	0.583898	3.897999	4.991198	3.134163	2.910739	2.237769	1.900394	1.798963	2.441691	2.565587	2.366005	0.365195	0.000000	25089.000000		1
14473.055664	2887.150391	2.340558	3.373610	8490.510742	99998.000000	1436.803345	874.671631	203.896805	100.782753	48.719990	210.795135	261.880341	130.889297	2.085423	99998.000000	4.160560	3.460469	0.369319	0.528095	3.928934	4.999991	3.157397	2.941845	2.309410	2.003386	1.687707	2.323861	2.418103	2.116904	0.319194	4.999991	25148.000000		1
15354.693359	3209.980957	2.581089	3.919432	8085.029297	96798.421875	1363.209839	833.281738	182.625183	89.024452	53.626217	216.823837	262.395325	193.223984	0.989760	0.000000	4.186241	3.506502	0.411803	0.593223	3.907682	4.985868	3.134563	2.920792	2.261561	1.949509	1.729377	2.336107	2.418956	2.286061	0.000000	0.000000	25219.000000		1
9700.849609	1733.730347	2.559503	8.455611	7511.805664	95854.156250	1279.800903	768.486206	159.028412	73.334389	48.541130	262.173309	335.442932	192.887863	1.033094	0.000000	3.986810	3.238981	0.408156	0.927145	3.875744	4.981611	3.107142	2.885636	2.201475	1.865308	1.686110	2.418588	2.525619	2.285305	0.014140	0.000000	25394.000000		1
11093.305664	1764.077393	2.926468	4.588603	6252.255859	78751.078125	1066.514160	645.389526	148.642380	68.748871	34.118484	181.046295	240.984940	156.237625	1.810556	0.000000	4.045061	3.246518	0.466344	0.661681	3.796037	4.896256	3.027967	2.809822	2.172143	1.837266	1.532990	2.257790	2.381990	2.193786	0.257812	0.000000	25463.000000		1
19225.664062	6701.590332	2.346725	5.230021	16584.054688	99998.000000	2789.947754	1698.594238	380.508698	141.932159	117.527451	531.799988	690.920898	409.249146	5.396837	0.000000	4.283881	3.826178	0.370462	0.718503	4.219691	4.999991	3.445596	3.230090	2.580365	2.152081	2.070139	2.725748	2.839428	2.611988	0.732139	0.000000	25554.000000		1
19558.996094	4673.412109	1.733061	6.309330	12852.906250	99998.000000	2189.429932	1313.111450	316.262085	108.072708	90.526237	396.926514	515.965027	294.811584	2.558100	0.000000	4.291347	3.669634	0.238814	0.799983	4.109001	4.999991	3.340331	3.118302	2.500047	2.033716	1.956774	2.598710	2.712620	2.469545	0.407918	0.000000	25695.000000		1
6997.175781	2866.831543	2.929552	4.261727	6842.884277	82624.875000	1134.464355	704.766907	144.519409	75.277145	50.394459	223.608063	295.527008	183.578049	2.227634	99998.000000	3.844923	3.457402	0.466801	0.629586	3.835239	4.917111	3.054791	2.848046	2.159926	1.876663	1.702383	2.349488	2.470597	2.263821	0.347844	4.999991	25806.000000		1
5998.633789	3589.928223	1.301338	2.988143	4305.288086	52411.617188	699.071228	440.734100	118.986061	72.214996	32.397758	134.222809	177.722031	92.262383	1.546888	99998.000000	3.778052	3.555086	0.114390	0.475401	3.634002	4.719428	2.844522	2.644177	2.075496	1.858627	1.510515	2.127826	2.249741	1.965025	0.189459	4.999991	25843.000000		1
7444.765137	1677.911621	2.263464	3.305768	5992.228516	88763.171875	997.034424	607.937500	195.792740	69.970032	53.764984	262.879486	356.680634	266.524445	1.779522	99998.000000	3.871851	3.224769	0.354774	0.519272	3.777588	4.948233	2.998710	2.783859	2.291797	1.844912	1.730500	2.419757	2.552279	2.425737	0.250303	4.999991	25870.000000		1
11848.239258	5163.831543	2.032184	3.564802	8847.783203	99998.000000	1521.146606	903.806824	216.385941	103.699966	63.491096	306.532898	393.025574	261.642883	6.416266	0.000000	4.073654	3.712972	0.307963	0.552035	3.946835	4.999991	3.182171	2.956076	2.335229	2.015779	1.802713	2.486477	2.594421	2.417709	0.807282	0.000000	26036.000000		1
6556.817871	2315.338867	2.093859	2.874044	4365.149414	52747.855469	774.678345	460.920258	121.169350	59.439064	27.130733	129.097641	179.504425	133.593735	1.489006	99998.000000	3.816693	3.364614	0.320947	0.458493	3.639999	4.722205	2.889122	2.663626	2.083393	1.774072	1.433462	2.110918	2.254075	2.125786	0.172896	4.999991	26121.000000		1
8272.798828	2020.860352	2.041435	2.433070	3791.444580	49914.773438	655.544250	393.007080	105.192497	47.887379	34.784573	121.539398	171.798172	90.520065	1.232980	99998.000000	3.917652	3.305536	0.309936	0.386155	3.578805	4.698229	2.816602	2.594400	2.021985	1.680221	1.541387	2.084717	2.235018	1.956745	0.090956	4.999991	26239.000000		1
20143.648438	8272.421875	2.198706	8.387770	23386.140625	99998.000000	3967.433350	2398.464111	537.942810	202.712646	139.903061	667.937805	888.218506	476.511658	3.780515	0.000000	4.304138	3.917633	0.342167	0.923647	4.368958	4.999991	3.598510	3.379933	2.730736	2.306881	2.145827	2.824736	2.948520	2.678074	0.577551	0.000000	26291.000000		1
7307.464844	3477.082031	1.125565	3.743659	8207.907227	93727.109375	1365.276001	837.543457	187.503647	81.530968	35.240967	190.642899	215.997391	140.340958	1.324903	99998.000000	3.863767	3.541215	0.051370	0.573296	3.914232	4.971865	3.135221	2.923007	2.273010	1.911323	1.547048	2.280221	2.334449	2.147184	0.122184	4.999991	26334.000000		1
8798.850586	3530.541748	1.168737	5.029578	7908.291016	99893.710938	1346.150635	814.292053	174.453262	81.583389	48.180336	229.010773	373.887909	161.020508	2.982926	0.000000	3.944426	3.547841	0.067717	0.701532	3.898083	4.999538	3.129094	2.910780	2.241679	1.911602	1.682870	2.359856	2.572742	2.206881	0.474642	0.000000	26432.000000		1
11907.700195	1893.474243	2.063021	5.439715	6924.837402	97474.007812	1166.806519	712.479309	177.648026	74.015900	70.164307	269.981323	347.580536	290.167480	1.478971	0.000000	4.075828	3.277259	0.314504	0.735576	3.840410	4.988889	3.066999	2.852772	2.249560	1.869325	1.846116	2.431334	2.541055	2.462649	0.169960	0.000000	26531.000000		1
2679.226318	469.810669	3.139246	2.571838	1899.697144	31874.560547	304.291016	199.110840	69.951530	42.290394	14.299296	84.910744	110.696968	70.910576	0.035827	0.000000	3.428010	2.671923	0.496825	0.410244	3.278684	4.503444	2.483289	2.299095	1.844797	1.626242	1.155315	1.928963	2.044136	1.850711	0.000000	0.000000	26597.000000		1
7204.563477	1775.888184	2.883296	4.206220	4485.405762	59469.746094	745.977966	464.830444	129.510864	62.643070	30.334738	153.086044	195.980850	127.568108	2.875032	1507.739990	3.857608	3.249416	0.459889	0.623892	3.651802	4.774296	2.872726	2.667295	2.112306	1.796873	1.481940	2.184936	2.292214	2.105742	0.458643	3.178326	26712.000000		1
13284.724609	5564.569336	2.618094	3.540132	4016.619141	62713.507812	677.164368	408.657074	137.605667	45.972378	40.057766	179.640121	206.712265	185.656494	0.110936	0.000000	4.123353	3.745432	0.417985	0.549019	3.603861	4.797361	2.830694	2.611359	2.138636	1.662497	1.602687	2.254403	2.315366	2.268710	0.000000	0.000000	26737.000000		1
17013.306641	4645.627930	2.149366	5.337952	11564.846680	99998.000000	1957.492554	1188.824463	274.418823	99.419739	76.692581	361.463531	501.804474	299.517365	1.523453	0.000000	4.230789	3.667044	0.332310	0.727375	4.063140	4.999991	3.291700	3.075118	2.438414	1.997473	1.884753	2.558064	2.700535	2.476422	0.182829	0.000000	26791.000000		1
13289.579102	3760.591553	2.315888	2.929552	7522.996582	93435.703125	1278.740112	772.698608	157.427948	81.435371	58.742138	257.183807	330.330109	214.773148	2.506308	0.000000	4.123511	3.575256	0.364717	0.466801	3.876391	4.970513	3.106782	2.888010	2.197082	1.910813	1.768950	2.410244	2.518948	2.331980	0.399035	0.000000	26856.000000		1
15028.493164	4055.600586	1.575791	3.065236	8299.503906	99998.000000	1394.448120	854.448486	173.333878	71.635254	43.246353	219.377182	276.679199	175.510986	1.202393	0.000000	4.176916	3.608055	0.197498	0.486464	3.919052	4.999991	3.144402	2.931686	2.238883	1.855127	1.635949	2.341192	2.441977	2.244304	0.080046	0.000000	26917.000000		1
21782.611328	55233.148438	4.042781	4.033530	5619.645020	68705.453125	951.083618	581.127502	130.161530	58.529362	30.781879	158.556595	206.610489	122.640289	0.817565	99998.000000	4.338110	4.742200	0.606680	0.605685	3.749709	4.836991	2.978219	2.764271	2.114483	1.767374	1.488295	2.200184	2.315152	2.088633	0.000000	4.999991	27001.000000		0
9599.259766	4587.246582	2.118529	3.345856	10857.329102	99998.000000	1780.569214	1114.219604	298.783447	95.491051	63.105629	340.990570	437.166229	328.004944	2.498518	99998.000000	3.982238	3.661552	0.326034	0.524507	4.035723	4.999991	3.250559	3.046971	2.475357	1.979963	1.800068	2.532742	2.640647	2.515880	0.397683	4.999991	27175.000000		1
11551.086914	4171.734375	2.211041	5.464385	9956.507812	99998.000000	1681.032349	1009.831909	287.176270	92.068108	89.579529	404.435425	529.462524	298.413391	4.603261	0.000000	4.062623	3.620317	0.344597	0.737541	3.998107	4.999991	3.225576	3.004249	2.458148	1.964109	1.952209	2.606849	2.723835	2.474818	0.663066	0.000000	27216.000000		1
15741.625977	3247.062744	0.974461	3.228674	9778.955078	99998.000000	1627.375244	995.908875	246.905716	77.229156	56.595856	299.720917	361.460449	231.113892	2.693819	0.000000	4.197050	3.511491	0.000000	0.509024	3.990293	4.999991	3.211488	2.998219	2.392531	1.887781	1.752785	2.476717	2.558061	2.363826	0.430368	0.000000	27254.000000		1
5388.336914	1460.511108	2.281967	2.941887	3430.122803	42564.671875	546.231873	356.218079	73.935722	44.970161	20.926250	94.923645	146.779800	81.715996	0.136477	0.000000	3.731455	3.164505	0.358309	0.468626	3.535310	4.629049	2.737377	2.551716	1.868854	1.652924	1.320691	1.977374	2.166666	1.912307	0.000000	0.000000	27336.000000		1
22929.035156	8031.594727	3.870092	3.996526	7699.420410	94193.093750	1267.157593	788.974548	192.622650	75.193886	52.596249	212.444931	239.686676	135.095505	1.154024	99998.000000	4.360386	3.904802	0.587721	0.601683	3.886458	4.974019	3.102831	2.897063	2.284707	1.876183	1.720955	2.327246	2.379644	2.130641	0.062215	4.999991	27374.000000		1
10369.299805	2628.801025	2.917217	3.281098	6305.653809	78892.007812	1053.386597	645.395691	134.339996	62.427208	37.285484	155.031876	168.748352	121.810768	1.453923	99998.000000	4.015749	3.419758	0.464969	0.516019	3.799730	4.897033	3.022588	2.809826	2.128205	1.795374	1.571540	2.190421	2.227240	2.085686	0.162542	4.999991	27403.000000		1
5047.629883	631.383179	1.088560	3.897846	2998.350098	37373.218750	528.355469	315.821106	114.203178	18.382166	18.875565	106.515419	128.801605	64.946625	0.297781	99998.000000	3.703088	2.800293	0.036852	0.590825	3.476882	4.572560	2.722926	2.499441	2.057678	1.264397	1.275900	2.027412	2.109921	1.812557	0.000000	4.999991	27472.000000		1
12597.797852	2877.701904	1.585042	3.429117	6267.498535	76528.804688	1069.847656	643.243225	146.696533	68.224640	38.827354	194.213867	262.685211	140.917603	1.778283	0.000000	4.100295	3.459046	0.200041	0.535182	3.797094	4.883825	3.029322	2.808375	2.166420	1.833941	1.589138	2.288280	2.419436	2.148965	0.250001	0.000000	27534.000000		1
10478.426758	2310.805908	3.496960	5.026494	5405.667480	71357.648438	937.641602	558.187561	148.192154	80.423904	45.694839	187.198364	266.993195	179.741882	0.344701	0.000000	4.020296	3.363764	0.543691	0.701265	3.732849	4.853441	2.972037	2.746780	2.170825	1.905385	1.659867	2.272302	2.426500	2.254649	0.000000	0.000000	27612.000000		1
15473.602539	4058.009033	3.055985	2.972724	9326.357422	99998.000000	1583.172974	952.548401	221.134903	78.530495	53.743401	252.330002	332.957428	277.302124	2.245005	0.000000	4.189591	3.608313	0.485151	0.473155	3.969712	4.999991	3.199528	2.978887	2.344657	1.895038	1.730325	2.401969	2.522389	2.442953	0.351217	0.000000	27644.000000		1
8560.915039	2764.938721	2.174036	4.166131	8323.556641	98738.562500	1383.164795	862.080750	207.554123	90.143852	48.661396	215.707520	279.960297	120.774628	0.909682	99998.000000	3.932520	3.441685	0.337267	0.619733	3.920309	4.994487	3.140874	2.935548	2.317131	1.954936	1.687185	2.333865	2.447096	2.081976	0.000000	4.999991	27723.000000		1
19248.484375	3324.856201	2.032184	4.613273	10786.421875	99998.000000	1809.920288	1099.568726	247.056808	143.612793	69.973114	359.280243	501.967896	277.610504	3.724114	0.000000	4.284397	3.521773	0.307963	0.664009	4.032877	4.999991	3.257659	3.041222	2.392797	2.157193	1.844931	2.555433	2.700676	2.443436	0.571023	0.000000	27825.000000		1
10787.948242	2245.301025	1.742312	1.307505	5588.508789	64475.828125	910.344360	562.211853	109.324707	58.069885	27.951008	138.873093	175.107025	127.774712	0.899797	99998.000000	4.032939	3.351274	0.241126	0.116443	3.747296	4.809397	2.959206	2.749900	2.038718	1.763951	1.446397	2.142618	2.243304	2.106445	0.000000	4.999991	27849.000000		1
21218.447266	5524.807617	1.467860	7.758687	16875.994141	99998.000000	2876.005859	1730.661987	443.349121	201.324966	123.062759	610.450745	720.534058	456.251495	2.033658	0.000000	4.326714	3.742317	0.166685	0.889788	4.227269	4.999991	3.458790	3.238212	2.646746	2.303898	2.090127	2.785651	2.857655	2.659204	0.308278	0.000000	27960.000000		1
14155.656250	3221.908691	2.053770	6.247655	8583.639648	99998.000000	1474.526733	882.134277	239.594162	122.840736	50.030579	259.222168	318.957275	206.814026	1.840536	0.000000	4.150930	3.508113	0.312552	0.795717	3.933671	4.999991	3.168653	2.945535	2.379476	2.089342	1.699236	2.413672	2.503732	2.315580	0.264944	0.000000	28133.000000		1
10223.951172	3236.396240	3.216340	6.216817	6222.479004	73933.546875	1014.254028	640.242737	140.673996	58.665047	38.300034	167.715302	187.559158	121.206352	0.421210	0.000000	4.009619	3.510062	0.507362	0.793568	3.793963	4.868842	3.006147	2.806345	2.148214	1.768379	1.583199	2.224573	2.273138	2.083525	0.000000	0.000000	28185.000000		1
14202.125000	4135.777832	1.520283	4.403579	11924.571289	99998.000000	1939.212158	1217.000610	251.839691	117.524368	60.928509	316.857239	444.872498	225.319534	2.223816	99998.000000	4.152353	3.616557	0.181925	0.643806	4.076443	4.999991	3.287625	3.085291	2.401124	2.070128	1.784821	2.500864	2.648236	2.352799	0.347099	4.999991	28214.000000		1
16153.708984	3476.258545	1.236579	5.267026	7908.719727	94547.210938	1381.024658	813.675293	221.100983	42.296562	43.619484	221.437119	282.852844	169.904755	1.640978	99998.000000	4.208272	3.541112	0.092222	0.721565	3.898106	4.975649	3.140201	2.910451	2.344591	1.626305	1.639681	2.345250	2.451560	2.230206	0.215103	4.999991	28250.000000		1
16987.015625	1684.143799	1.464776	3.000478	9683.562500	99998.000000	1617.797241	994.240540	235.193665	73.402237	55.118748	289.695679	350.241791	218.328705	2.390237	99998.000000	4.230117	3.226379	0.165771	0.477190	3.986035	4.999991	3.208924	2.997491	2.371426	1.865709	1.741299	2.461942	2.544368	2.339111	0.378441	4.999991	28290.000000		1
18862.505859	3709.028564	1.495613	7.145023	12868.574219	99998.000000	2175.636230	1318.958252	314.658539	120.749962	79.363098	405.829285	514.013000	437.712036	2.483268	0.000000	4.275599	3.569260	0.174819	0.854004	4.109530	4.999991	3.337586	3.120231	2.497839	2.081887	1.899619	2.608343	2.710974	2.641188	0.395024	0.000000	28340.000000		1
7213.216309	1564.800049	3.500043	6.068798	4490.491211	56500.156250	776.291138	459.853302	117.971512	42.919476	26.378302	141.349335	174.891159	75.517677	0.613111	0.000000	3.858129	3.194459	0.544073	0.783103	3.652294	4.752049	2.890025	2.662619	2.071777	1.632654	1.421247	2.150294	2.242768	1.878049	0.000000	0.000000	28366.000000		1
4460.159180	995.350708	2.161701	4.212387	3002.821533	43580.539062	555.658875	316.181915	90.723595	46.669304	35.404404	146.684204	188.095734	109.577576	0.327117	99998.000000	3.649350	2.997976	0.334796	0.624528	3.477530	4.639293	2.744808	2.499937	1.957720	1.669031	1.549057	2.166383	2.274379	2.039722	0.000000	4.999991	28411.000000		1
26099.488281	4350.807129	3.648063	5.732670	13998.687500	99998.000000	2367.762451	1436.750854	310.513977	122.248657	96.070801	427.110138	570.019836	287.389038	3.100131	0.000000	4.416632	3.638570	0.562062	0.758357	4.146087	4.999991	3.374338	3.157382	2.492081	2.087244	1.982591	2.630540	2.755890	2.458470	0.491380	0.000000	28463.000000		1
12149.739258	3776.516113	2.047602	3.435285	9749.409180	99998.000000	1584.542114	992.809692	232.236359	77.682465	48.026146	274.378754	337.361023	219.219910	1.305529	0.000000	4.084567	3.577091	0.311246	0.535963	3.988978	4.999991	3.199904	2.996866	2.365930	1.890323	1.681478	2.438350	2.528095	2.340880	0.115787	0.000000	28570.000000		1
7122.243164	1241.630371	1.452441	2.941887	4074.414551	60077.246094	668.304749	417.424133	117.188240	36.579308	32.980587	158.905060	215.800034	100.088905	0.736780	99998.000000	3.852617	3.093992	0.162098	0.468626	3.610065	4.778710	2.824975	2.620578	2.068884	1.563236	1.518258	2.201138	2.334052	2.000386	0.000000	4.999991	28623.000000		1
19209.714844	3311.414307	2.898715	3.139246	13261.753906	99998.000000	2177.236816	1353.385132	282.476624	128.727585	66.941803	363.810242	452.298126	309.835571	3.811597	99998.000000	4.283521	3.520014	0.462205	0.496825	4.122601	4.999991	3.337906	3.131421	2.450983	2.109672	1.825697	2.560875	2.655425	2.491131	0.581107	4.999991	28650.000000		1
5085.529297	1618.802490	2.648932	4.884642	4814.678223	60604.718750	820.209778	501.523865	106.327309	59.855370	32.746223	164.431122	233.380432	148.700974	0.215905	0.000000	3.706336	3.209194	0.423071	0.688833	3.682567	4.782506	2.913925	2.700292	2.026645	1.777103	1.515161	2.215984	2.368064	2.172314	0.000000	0.000000	28729.000000		1
4748.997559	1245.407959	2.507080	3.170084	2820.769775	40162.730469	492.818451	291.511993	83.920868	37.069622	18.742964	93.338608	100.283188	121.705917	0.764256	0.000000	3.676602	3.095312	0.399168	0.501071	3.450368	4.603823	2.692687	2.464656	1.923870	1.569018	1.272838	1.970061	2.001228	2.085312	0.000000	0.000000	28754.000000		1
7233.014160	2094.441406	4.400495	4.233974	4527.748535	56195.750000	778.736572	469.795258	90.587906	42.999653	30.655447	113.469254	133.439545	90.418304	0.446365	0.000000	3.859319	3.321068	0.643502	0.626748	3.655882	4.749703	2.891391	2.671909	1.957070	1.633465	1.486508	2.054878	2.125284	1.956256	0.000000	0.000000	28865.000000		1
9464.798828	5400.135254	2.180203	3.469206	8204.040039	99998.000000	1353.415894	844.380066	192.394455	102.981453	50.733669	276.460266	371.917389	253.834869	1.534911	0.000000	3.976111	3.732405	0.338497	0.540230	3.914028	4.999991	3.131431	2.926538	2.284193	2.012759	1.705296	2.441633	2.570446	2.404551	0.186083	0.000000	28923.000000		1
5108.700684	1514.713989	2.044519	3.654230	3769.398926	47395.660156	626.569458	390.478424	70.358582	38.324707	23.424080	96.499435	127.731544	84.765808	0.716238	0.000000	3.708310	3.180331	0.310591	0.562796	3.576272	4.675739	2.796969	2.591597	1.847317	1.583479	1.369663	1.984525	2.106298	1.928221	0.000000	0.000000	29048.000000		1
8062.613770	1241.140137	2.951138	6.907575	3829.386719	49912.777344	624.302917	394.925171	82.761383	44.082047	29.304770	129.307327	221.446365	154.609406	0.269735	0.000000	3.906476	3.093821	0.469990	0.839326	3.583129	4.698212	2.795395	2.596515	1.917828	1.644262	1.466938	2.111623	2.345268	2.189236	0.000000	0.000000	29201.000000		1
7764.730957	2848.153564	1.341426	5.291696	9226.904297	99998.000000	1559.647095	943.765930	201.719681	88.839432	70.966080	343.306458	444.915649	189.323059	2.496305	99998.000000	3.890126	3.454563	0.127567	0.723595	3.965056	4.999991	3.193026	2.974864	2.304748	1.948606	1.851051	2.535682	2.648278	2.277204	0.397298	4.999991	29256.000000		1
14693.198242	5648.878906	3.160832	6.725634	14827.766602	99998.000000	2473.516113	1520.816650	346.735596	171.970856	98.025887	480.400238	599.188965	322.059509	2.169716	0.000000	4.167116	3.751962	0.499801	0.827733	4.171076	4.999991	3.393315	3.182077	2.539999	2.235455	1.991341	2.681603	2.777564	2.507936	0.336403	0.000000	29353.000000		1
15835.257812	5723.931152	2.322055	8.230498	13989.745117	99998.000000	2287.468018	1427.151245	291.030914	151.658264	82.243309	412.564148	529.545776	355.635254	2.231875	99998.000000	4.199625	3.757694	0.365873	0.915426	4.145810	4.999991	3.359355	3.154470	2.463939	2.180866	1.915101	2.615491	2.723903	2.551005	0.348670	4.999991	29378.000000		1
14249.256836	2945.204834	1.131732	3.879343	6707.020996	77059.929688	1124.155396	690.008118	158.047775	48.488708	47.690022	209.870010	284.074005	177.025101	1.950424	99998.000000	4.153792	3.469115	0.053744	0.588758	3.826530	4.886828	3.050826	2.838854	2.198788	1.685641	1.678428	2.321950	2.453432	2.248035	0.290129	4.999991	29434.000000		1
12954.508789	4292.542969	2.069189	4.230890	10933.994141	99998.000000	1831.965942	1123.196289	213.487228	127.136383	69.162094	303.850037	416.372559	205.928986	2.181201	0.000000	4.112421	3.632715	0.315800	0.626432	4.038779	4.999991	3.262917	3.050456	2.329372	2.104270	1.839868	2.482659	2.619482	2.313717	0.338696	0.000000	29502.000000		1
40077.316406	12246.371094	4.551599	9.565758	32671.101562	99998.000000	5501.988281	3349.045166	784.200928	363.538879	188.132736	978.208191	1218.779907	725.690063	4.949459	0.000000	4.602899	4.088007	0.658164	0.980719	4.514164	4.999991	3.740520	3.524921	2.894427	2.560551	2.274464	2.990431	3.085925	2.860751	0.694558	0.000000	29632.000000		1
17343.615234	8638.027344	2.803118	7.317712	22209.937500	99998.000000	3754.334717	2276.841553	570.522522	212.522018	157.363190	726.300659	923.724670	671.252808	2.942403	99998.000000	4.239140	3.936414	0.447641	0.864375	4.346547	4.999991	3.574533	3.357333	2.756273	2.327404	2.196903	2.861116	2.965543	2.826886	0.468702	4.999991	29732.000000		1
11865.517578	4083.015137	1.896499	2.565671	7734.016602	94323.109375	1295.598877	784.873169	187.275452	67.632561	49.404579	200.850067	308.706909	190.559631	2.124621	99998.000000	4.074286	3.610981	0.277953	0.409201	3.888405	4.974618	3.112471	2.894799	2.272481	1.830156	1.693767	2.302872	2.489546	2.280031	0.327282	4.999991	29757.000000		1
16356.749023	7869.756836	3.604891	9.590427	23284.835938	99998.000000	3846.097656	2390.600586	543.792664	235.104248	149.530487	638.494263	888.024231	456.991577	3.797163	99998.000000	4.213697	3.895961	0.556892	0.981838	4.367073	4.999991	3.585020	3.378507	2.735433	2.371260	2.174730	2.805157	2.948425	2.659908	0.579459	4.999991	29842.000000		1
24597.953125	7814.373047	2.713690	9.130950	22196.210938	99998.000000	3752.576904	2276.594727	536.083313	222.245056	171.804337	782.193420	994.178894	505.005402	5.834522	0.000000	4.390899	3.892894	0.433560	0.960516	4.346279	4.999991	3.574330	3.357286	2.729232	2.346832	2.235034	2.893314	2.997465	2.703296	0.766005	0.000000	29907.000000		1
3996.994141	1687.468140	0.422472	1.147151	2511.076172	31326.640625	402.526581	256.980286	57.413048	28.725027	12.153014	53.632385	67.370438	52.812111	1.406511	0.000000	3.601733	3.227236	0.000000	0.059621	3.399860	4.495914	2.604795	2.409900	1.759011	1.458260	1.084684	1.729427	1.828469	1.722733	0.148143	0.000000	29952.000000		1
6923.887695	521.719238	1.699140	3.160832	3618.859863	44026.160156	596.231628	372.808594	74.743660	26.877867	22.804249	95.743919	129.294998	62.063328	0.450143	99998.000000	3.840350	2.717437	0.230229	0.499801	3.558572	4.643711	2.775415	2.571486	1.873574	1.429395	1.358016	1.981111	2.111582	1.792835	0.000000	4.999991	29984.000000		1
16056.302734	6180.614258	1.893416	7.974548	17308.908203	99998.000000	2934.004639	1772.523804	430.052032	140.325531	129.476944	597.406555	790.994385	438.186951	3.092683	0.000000	4.205646	3.791032	0.277246	0.901706	4.238270	4.999991	3.467461	3.248592	2.633521	2.147137	2.112192	2.776270	2.898173	2.641659	0.490335	0.000000	30022.000000		1
6220.400391	2168.589844	2.772281	2.892547	4769.233398	58607.132812	822.852539	497.968292	94.979156	22.899843	32.641376	162.223160	207.566452	136.831650	1.335766	99998.000000	3.793818	3.336177	0.442837	0.461280	3.678449	4.767951	2.915322	2.697202	1.977628	1.359833	1.513768	2.210113	2.317157	2.136187	0.125730	4.999991	30105.000000		1
8132.408203	2219.715332	1.705307	3.330438	4200.931152	56360.796875	727.552673	434.036224	90.917870	54.107281	24.780924	143.628220	164.798080	100.221512	0.527646	99998.000000	3.910219	3.346297	0.231803	0.522501	3.623346	4.750977	2.861864	2.637526	1.958649	1.733256	1.394117	2.157240	2.216952	2.000961	0.000000	4.999991	30166.000000		1
10531.695312	2550.504883	1.699140	4.859972	8109.554688	97696.773438	1357.168823	832.745117	161.254868	60.657143	43.298775	228.819580	264.717377	153.332748	0.822894	0.000000	4.022498	3.406626	0.230229	0.686634	3.908997	4.989880	3.132634	2.920512	2.207513	1.782882	1.636476	2.359493	2.422782	2.185635	0.000000	0.000000	30318.000000		1
6211.322266	880.987183	2.815454	3.065236	4443.130859	62873.894531	768.973450	456.562927	111.063934	64.628998	30.862057	148.676300	231.758392	119.858757	1.087877	0.000000	3.793184	2.944970	0.449548	0.486464	3.647689	4.798470	2.885911	2.659501	2.045573	1.810427	1.489425	2.172242	2.365036	2.078670	0.036580	0.000000	30372.000000		1
6896.232910	2738.754639	2.211041	3.367443	6043.270508	79869.460938	1035.032227	626.467712	141.814972	69.673996	33.967381	167.135559	238.749222	105.907921	1.304755	0.000000	3.838612	3.437553	0.344597	0.527300	3.781272	4.902381	3.014954	2.796899	2.151722	1.843071	1.531062	2.223069	2.377942	2.024928	0.115529	0.000000	30428.000000		1
6021.422363	3338.005371	2.198706	3.564802	5997.800781	73660.539062	1015.610840	617.296631	145.361282	63.158054	36.508385	186.291748	245.095551	123.183029	1.768910	99998.000000	3.779699	3.523487	0.342167	0.552035	3.777992	4.867235	3.006727	2.790494	2.162449	1.800429	1.562393	2.270194	2.389335	2.090551	0.247706	4.999991	30527.000000		1
7208.082031	1780.769653	3.558635	4.280230	3284.508545	43273.593750	569.557312	342.819244	73.775368	25.018372	15.286093	83.331871	109.158188	74.429115	1.013628	0.000000	3.857820	3.250608	0.551283	0.631467	3.516470	4.636223	2.755538	2.535065	1.867911	1.398259	1.184296	1.920811	2.038056	1.871743	0.005878	0.000000	30575.000000		1
17637.437500	7063.605957	2.016765	6.916826	14995.703125	99998.000000	2523.392578	1534.875488	354.895172	141.654617	101.100372	506.035370	601.800842	408.499786	5.393888	0.000000	4.246436	3.849026	0.304655	0.839907	4.175967	4.999991	3.401985	3.186073	2.550100	2.151231	2.004753	2.704181	2.779453	2.611192	0.731902	0.000000	30676.000000		1
12025.174805	3887.700195	2.528666	3.422950	6504.499512	90725.664062	1113.402344	672.961243	193.960999	92.394981	48.346855	253.511078	323.234406	211.334778	1.896421	99998.000000	4.080091	3.589693	0.402891	0.534401	3.813214	4.957730	3.046652	2.827990	2.287714	1.965648	1.684368	2.403997	2.509518	2.324971	0.277935	4.999991	30737.000000		1
6205.021973	1349.231323	1.070057	1.736145	4036.169922	51273.433594	680.685974	414.540833	84.204567	64.110931	21.314802	93.955353	117.083389	66.926384	1.379699	0.000000	3.792743	3.130086	0.029407	0.239586	3.605969	4.709892	2.832947	2.617567	1.925336	1.806932	1.328681	1.972921	2.068495	1.825597	0.139784	0.000000	30766.000000		1
9970.294922	5798.014648	2.035268	6.759555	13240.895508	99998.000000	2192.723389	1361.405884	305.465912	146.958649	94.902061	435.726105	547.431458	285.270508	1.697829	99998.000000	3.998708	3.763279	0.308622	0.829918	4.121917	4.999991	3.340984	3.133988	2.484963	2.167195	1.977276	2.639214	2.738330	2.455257	0.229894	4.999991	30852.000000		1
10182.884766	3057.480713	1.763899	4.496091	7015.752441	81138.679688	1172.079712	722.914734	135.400803	55.020065	50.847767	223.268860	295.283417	154.754349	0.596941	0.000000	4.007871	3.485364	0.246474	0.652835	3.846074	4.909228	3.068957	2.859087	2.131621	1.740521	1.706272	2.348828	2.470239	2.189643	0.000000	0.000000	30987.000000		1
5783.561035	2248.847412	2.510163	3.438369	5786.567871	70858.156250	982.250977	592.540405	111.970551	70.139641	36.079742	196.798035	264.856140	200.563278	1.330620	0.000000	3.762195	3.351960	0.399702	0.536352	3.762421	4.850390	2.992223	2.772718	2.049104	1.845963	1.557263	2.294021	2.423010	2.302251	0.124054	0.000000	31015.000000		1
5986.597656	1870.028564	2.211041	2.460824	3610.012695	47438.714844	629.739563	367.168427	89.178642	48.652145	19.470726	104.566498	139.363403	118.107193	1.128724	99998.000000	3.777180	3.271848	0.344597	0.391080	3.557509	4.676133	2.799161	2.564865	1.950261	1.687102	1.289382	2.019392	2.144149	2.072276	0.052588	4.999991	31033.000000		1
33382.203125	8269.150391	3.456871	4.693450	23802.691406	99998.000000	3949.322510	2425.345215	554.419250	194.512985	147.504471	694.313049	937.425720	527.532104	3.881778	0.000000	4.523515	3.917461	0.538683	0.671492	4.376626	4.999991	3.596523	3.384773	2.743838	2.288949	2.168805	2.841555	2.971937	2.722249	0.589031	0.000000	31056.000000		1
14843.330078	2978.564697	2.716774	4.557766	7664.342773	96326.960938	1293.344727	791.398376	190.538055	58.467686	52.947796	268.442535	313.637817	167.187973	1.419224	99998.000000	4.171531	3.474007	0.434053	0.658752	3.884475	4.983748	3.111714	2.898395	2.279982	1.766916	1.723848	2.428851	2.496428	2.223205	0.152051	4.999991	31099.000000		1
8618.352539	1725.555298	1.834825	3.225591	6142.110840	86145.796875	1086.327148	630.100342	190.963608	91.130646	49.999741	261.510284	301.268951	243.347076	1.240240	0.000000	3.935424	3.236929	0.263595	0.508609	3.788318	4.935234	3.035961	2.799410	2.280951	1.959664	1.698968	2.417489	2.478954	2.386226	0.093506	0.000000	31119.000000		1
8857.830078	3132.912109	1.122481	3.981107	9623.201172	99998.000000	1611.786987	991.625549	221.905838	96.221901	61.788872	323.903595	418.114899	265.923126	1.749281	0.000000	3.947327	3.495948	0.050179	0.600004	3.983320	4.999991	3.207308	2.996348	2.346169	1.983274	1.790910	2.510416	2.621296	2.424756	0.242860	0.000000	31169.000000		1
12688.536133	5269.085938	3.080655	4.502259	11672.552734	99998.000000	1922.112915	1190.723999	240.759827	78.539742	78.835785	333.386078	452.557159	237.898117	2.629162	0.000000	4.103412	3.721735	0.488643	0.653430	4.067166	4.999991	3.283779	3.075811	2.381584	1.895090	1.896723	2.522948	2.655674	2.376391	0.419817	0.000000	31347.000000		1
13384.172852	2202.520264	2.574922	5.152927	10699.043945	99998.000000	1771.416748	1098.433960	258.633179	126.852676	85.123528	355.440979	487.122803	291.962219	2.384569	99998.000000	4.126592	3.342920	0.410764	0.712054	4.029345	4.999991	3.248321	3.040774	2.412684	2.103300	1.930050	2.550767	2.687639	2.465327	0.377410	4.999991	31448.000000		1
6388.951660	2825.093262	3.244093	4.206220	3253.955078	43724.148438	557.009583	337.364105	98.701225	38.562153	21.755777	96.869484	131.937759	67.284096	0.091289	0.000000	3.805430	3.451033	0.511093	0.623892	3.512412	4.640721	2.745863	2.528099	1.994323	1.586161	1.337575	1.986187	2.120369	1.827912	0.000000	0.000000	31503.000000		1
11728.868164	2813.442871	2.907966	4.385077	8728.340820	99998.000000	1498.820435	890.481995	230.802429	90.449142	69.744919	335.433685	433.697021	291.937561	2.485546	0.000000	4.069256	3.449238	0.463589	0.641977	3.940932	4.999991	3.175750	2.949625	2.363240	1.956404	1.843513	2.525607	2.637187	2.465290	0.395422	0.000000	31539.000000		1
12179.081055	4848.383789	2.232627	4.237057	10038.093750	99998.000000	1707.981079	1032.978516	246.073105	101.060287	80.171043	372.864105	470.880737	280.034302	1.765387	99998.000000	4.085615	3.685597	0.348816	0.627064	4.001651	4.999991	3.232483	3.014091	2.391064	2.004580	1.904018	2.571551	2.672911	2.447211	0.246840	4.999991	31591.000000		1
8274.719727	2063.909424	1.649800	7.493485	12681.514648	99998.000000	2133.299561	1303.104736	280.614044	136.924164	89.594948	423.492920	562.412292	307.368591	2.294071	0.000000	3.917753	3.314691	0.217431	0.874684	4.103171	4.999991	3.329052	3.114979	2.448109	2.136480	1.952284	2.626846	2.750055	2.487659	0.360607	0.000000	31683.000000		1
8301.430664	1723.150024	2.285050	3.293433	3651.094238	55411.160156	625.197205	379.620575	111.221207	64.764679	33.156361	164.338608	185.915527	133.683151	1.425339	0.000000	3.919153	3.236323	0.358896	0.517649	3.562423	4.743597	2.796017	2.579350	2.046188	1.811338	1.520567	2.215739	2.269316	2.126077	0.153918	0.000000	31789.000000		1
23088.369141	7487.049316	2.907966	7.524323	20190.363281	99998.000000	3405.039551	2065.836670	465.527374	203.967728	141.130386	698.294128	913.693298	470.143738	4.267994	0.000000	4.363393	3.874311	0.463589	0.876467	4.305144	4.999991	3.532122	3.315096	2.667945	2.309561	2.149621	2.844038	2.960800	2.672231	0.630224	0.000000	31826.000000		1
8130.616211	2354.971191	3.811501	4.425165	8256.741211	99998.000000	1395.478149	848.176147	188.364014	79.563545	44.991749	225.156097	331.625275	153.323486	1.365865	99998.000000	3.910123	3.371986	0.581096	0.645930	3.916809	4.999991	3.144723	2.928486	2.274998	1.900714	1.653133	2.352484	2.520648	2.185609	0.135408	4.999991	31956.000000		1
3836.312744	880.071289	2.408400	2.226459	2368.832520	34064.601562	418.636047	240.238663	64.795517	17.564976	7.869701	59.991055	80.297470	49.749958	1.142189	99998.000000	3.583914	2.944518	0.381729	0.347615	3.374534	4.532303	2.621837	2.380643	1.811545	1.244648	0.895958	1.778087	1.904702	1.696793	0.057738	4.999991	31982.000000		1
7285.169434	3501.791992	1.273584	5.193016	7873.423340	98692.257812	1356.218994	808.997253	168.236450	79.779404	44.541523	229.029282	327.058258	180.704010	1.353687	99998.000000	3.862440	3.544290	0.105028	0.715420	3.896164	4.994283	3.132330	2.907947	2.225920	1.901891	1.648765	2.359891	2.514625	2.256968	0.131518	4.999991	32125.000000		1
5097.302734	1156.494507	2.093859	2.954222	3297.207520	39641.984375	555.109985	338.168945	65.862495	42.851635	11.419085	77.004044	126.630646	87.966728	0.053601	0.000000	3.707340	3.063143	0.320947	0.470443	3.518146	4.598155	2.744379	2.529134	1.818638	1.631967	1.057631	1.886513	2.102539	1.944318	0.000000	0.000000	32168.000000		1
8366.436523	2641.277832	2.642764	4.656446	4797.788574	59942.421875	798.836365	481.609070	125.952225	31.737839	21.974722	133.766418	199.391464	94.843468	2.149963	99998.000000	3.922540	3.421814	0.422058	0.668055	3.681041	4.777734	2.902458	2.682695	2.100206	1.501577	1.341923	2.126347	2.299706	1.977007	0.332431	4.999991	32233.000000		1
9651.892578	2614.390625	1.307505	2.090775	5115.940918	65693.671875	854.010620	501.422089	115.519936	46.132732	24.111753	131.450531	191.509430	104.319801	2.589218	99998.000000	3.984612	3.417371	0.116443	0.320307	3.708925	4.817523	2.931463	2.700203	2.062657	1.664009	1.382229	2.118762	2.282190	2.018367	0.413169	4.999991	32249.000000		1
11206.846680	3843.763184	2.433070	7.872785	7830.124512	98676.226562	1401.627075	805.858032	172.047958	73.547173	66.029015	264.042053	349.714478	194.358795	0.890857	0.000000	4.049483	3.584757	0.386155	0.896128	3.893769	4.994213	3.146632	2.906259	2.235650	1.866566	1.819735	2.421673	2.543714	2.288604	0.000000	0.000000	32376.000000		1
6748.931641	722.119080	1.677554	5.550730	3751.735107	45068.007812	610.722107	382.688904	84.256996	55.735493	25.147890	106.712776	144.830872	72.702225	1.098848	99998.000000	3.829235	2.858609	0.224676	0.744350	3.574232	4.653868	2.785844	2.582846	1.925606	1.746132	1.400502	2.028216	2.160861	1.861548	0.040938	4.999991	32405.000000		1
20321.304688	7469.604492	0.758600	11.169302	21146.837891	99998.000000	3603.922363	2169.450195	494.489838	173.336960	123.016510	601.770020	799.903320	437.502350	3.032227	0.000000	4.307951	3.873298	0.000000	1.048026	4.325245	4.999991	3.556775	3.336350	2.694157	2.238891	2.089963	2.779431	2.903038	2.640980	0.481762	0.000000	32477.000000		1
12675.286133	7430.527344	2.263464	5.704916	18410.238281	99998.000000	3068.061035	1878.946655	424.233032	172.621521	106.077530	539.660461	720.046814	378.982239	1.694153	0.000000	4.102958	3.871020	0.354774	0.756249	4.265059	4.999991	3.486864	3.273914	2.627604	2.237095	2.025623	2.732121	2.857361	2.578619	0.228953	0.000000	32503.000000		1
10941.160156	2653.298096	3.253344	6.007123	7436.463867	93672.351562	1298.935547	769.041260	206.780106	59.750523	66.929466	293.260468	380.422333	206.841782	1.705976	99998.000000	4.039063	3.423786	0.512330	0.778666	3.871367	4.971611	3.113588	2.885950	2.315509	1.776342	1.825617	2.467253	2.580266	2.315638	0.231973	4.999991	32594.000000		1
9068.337891	1488.045776	2.303553	4.425165	5821.438965	81147.078125	994.200439	595.991089	177.709702	49.950401	56.463257	266.734161	334.604156	223.632736	1.626356	99998.000000	3.957528	3.172616	0.362398	0.645930	3.765030	4.909273	2.997474	2.775240	2.249711	1.698539	1.751766	2.426079	2.524531	2.349535	0.211216	4.999991	32618.000000		1
642.231750	6341.606934	1.261249	2.608843	0.000000	2027.200562	0.000000	0.000000	5.677163	9.812457	6.330915	0.000000	0.000000	9.541088	0.145391	0.000000	2.807692	3.802199	0.100801	0.416448	0.000000	3.306897	0.000000	0.000000	0.754131	0.991778	0.801467	0.000000	0.000000	0.979598	0.000000	0.000000	32658.000000		0
22107.230469	5347.335449	2.204873	5.760424	13633.875000	99998.000000	2315.129150	1396.363159	322.444977	132.452744	73.775368	412.095428	550.900696	305.114349	1.876580	99998.000000	4.344534	3.728137	0.343384	0.760454	4.134619	4.999991	3.364575	3.144998	2.508456	2.122061	1.867911	2.614998	2.741073	2.484463	0.273367	4.999991	32724.000000		1
13661.619141	3215.907715	1.214993	3.564802	8126.194336	99429.632812	1353.412842	827.549072	185.008911	80.837128	64.117096	273.657135	359.687286	199.622742	2.085522	99998.000000	4.135502	3.507303	0.084574	0.552035	3.909887	4.997516	3.131430	2.917794	2.267193	1.907611	1.806974	2.437207	2.555925	2.300210	0.319215	4.999991	32755.000000		1
9790.506836	1422.658203	1.400017	4.101373	5003.356934	60610.625000	855.441467	518.250061	108.667870	59.806030	26.652754	116.784271	190.482544	151.908051	0.634410	99998.000000	3.990805	3.153100	0.146133	0.612929	3.699261	4.782549	2.932190	2.714539	2.036101	1.776745	1.425742	2.067384	2.279855	2.181581	0.000000	4.999991	32887.000000		1
13338.131836	2898.051514	2.892547	5.131341	8663.203125	99998.000000	1435.979980	889.806641	188.567535	86.011642	52.109016	246.403061	299.760986	175.668259	2.184267	99998.000000	4.125095	3.462106	0.461280	0.710231	3.937679	4.999991	3.157148	2.949296	2.275467	1.934557	1.716913	2.391646	2.476775	2.244693	0.339306	4.999991	32930.000000		1
14422.001953	5831.346680	3.438369	4.326486	11665.247070	99998.000000	1954.159058	1194.177856	260.218201	108.103546	70.904404	319.028198	417.328522	231.018295	2.497712	99998.000000	4.159026	3.765769	0.536352	0.636135	4.066894	4.999991	3.290960	3.077069	2.415338	2.033840	1.850673	2.503829	2.620478	2.363646	0.397542	4.999991	32962.000000		1
12709.244141	4143.187988	3.302684	3.447620	11276.834961	99998.000000	1918.440186	1146.463135	318.457703	170.475250	96.752304	489.179657	647.804077	438.202362	2.601155	99998.000000	4.104120	3.617335	0.518867	0.537519	4.052187	4.999991	3.282948	3.059360	2.503052	2.231661	1.985661	2.689468	2.811444	2.641675	0.415166	4.999991	32983.000000		1
30073.208984	12112.262695	1.711475	8.171907	29067.673828	99998.000000	4909.469238	2975.416260	653.768005	321.880646	194.121353	876.706909	1114.127075	623.781738	7.594656	0.000000	4.478180	4.083225	0.233371	0.912323	4.463410	4.999991	3.691035	3.473548	2.815424	2.507695	2.288073	2.942854	3.046935	2.795033	0.880508	0.000000	33130.000000		1
8345.515625	998.477600	2.821621	2.473158	4662.532715	57637.796875	795.179016	471.158264	84.161400	46.003216	21.394979	110.774063	154.112930	93.554466	0.619078	99998.000000	3.921453	2.999338	0.450499	0.393252	3.668622	4.760707	2.900465	2.673167	1.925113	1.662788	1.330312	2.044438	2.187839	1.971065	0.000000	4.999991	33164.000000		1
7904.522949	1939.384888	2.722941	5.248523	6318.284668	79232.882812	1086.860596	648.991333	153.329651	79.680725	35.607933	183.892593	241.879211	132.791962	1.406746	0.000000	3.897876	3.287664	0.435038	0.720037	3.800599	4.898905	3.036174	2.812239	2.185626	1.901353	1.551547	2.264564	2.383599	2.123172	0.148216	0.000000	33198.000000		1
12069.198242	2610.258301	1.353761	4.699618	10657.712891	99998.000000	1753.447754	1095.007935	236.491928	95.466385	87.646019	372.321381	503.651642	234.459747	2.198510	0.000000	4.081678	3.416683	0.131542	0.672063	4.027664	4.999991	3.243893	3.039417	2.373816	1.979851	1.942732	2.570918	2.702130	2.370068	0.342128	0.000000	33301.000000		1
8554.343750	2369.341309	1.729977	4.311067	5131.754395	66158.867188	898.774170	529.860352	144.491669	43.773670	46.888248	175.742264	231.129303	208.423737	0.593212	0.000000	3.932187	3.374628	0.238040	0.634585	3.710266	4.820588	2.953650	2.724161	2.159843	1.641213	1.671064	2.244876	2.363855	2.318947	0.000000	0.000000	33450.000000		1
13005.014648	5040.090332	2.297385	3.466122	8769.440430	99998.000000	1492.181152	901.820923	237.753174	91.704224	74.367447	319.527771	477.553955	256.021240	1.496809	99998.000000	4.114111	3.702438	0.361234	0.539844	3.942972	4.999991	3.173821	2.955120	2.376126	1.962389	1.871383	2.504508	2.679023	2.408276	0.175166	4.999991	33550.000000		1
6951.777344	2440.190186	2.636597	4.600938	4334.398438	55745.585938	740.411865	443.746918	95.503387	36.095161	30.109625	109.093430	135.012253	116.056511	1.844275	99998.000000	3.842096	3.387424	0.421044	0.662846	3.636929	4.746211	2.869473	2.647135	1.980019	1.557449	1.478705	2.037799	2.130373	2.064670	0.265826	4.999991	33576.000000		1
7988.899902	1855.553467	3.429117	3.990358	5020.875488	60004.054688	833.244690	513.016968	94.824966	34.969597	36.554638	161.590988	217.446747	222.911133	0.226959	0.000000	3.902487	3.268473	0.535182	0.601012	3.700779	4.778181	2.920773	2.710132	1.976923	1.543691	1.562943	2.208417	2.337353	2.348132	0.000000	0.000000	33627.000000		1
12911.487305	4584.474121	3.342773	4.178466	7726.689941	98186.992188	1289.101440	785.819885	193.375092	92.650932	57.715256	265.290955	355.675354	262.407654	1.452792	0.000000	4.110976	3.661289	0.524107	0.621017	3.887994	4.992054	3.110287	2.895323	2.286401	1.966850	1.761291	2.423723	2.551054	2.418977	0.162203	0.000000	33672.000000		1
9070.953125	2677.721436	1.877997	3.860841	7242.444336	89889.757812	1207.539673	750.652954	177.123779	55.704659	37.001781	200.113052	269.617432	159.102417	1.806805	99998.000000	3.957653	3.427765	0.273695	0.586682	3.859885	4.953710	3.081901	2.875439	2.248277	1.745892	1.568223	2.301275	2.430748	2.201677	0.256911	4.999991	33754.000000		1
7022.496582	1014.759766	1.890332	3.422950	3805.099365	52719.843750	651.593994	392.214569	118.335388	36.196926	27.543955	121.850853	155.059631	78.166611	1.945950	11628.787109	3.846492	3.006363	0.276538	0.534401	3.580366	4.721974	2.813977	2.593524	2.073115	1.558672	1.440026	2.085829	2.190499	1.893021	0.289132	4.065535	33796.000000		1
16946.306641	5439.767578	3.012813	5.365705	15308.687500	99998.000000	2673.490479	1570.649902	380.706055	151.889557	114.705833	538.420776	733.131165	473.711609	2.066593	0.000000	4.229075	3.735580	0.478972	0.729627	4.184938	4.999991	3.427079	3.196079	2.580590	2.181528	2.059586	2.731122	2.865182	2.675514	0.315255	0.000000	33948.000000		1
26534.412109	6603.863770	2.248045	5.461301	20774.980469	99998.000000	3408.342285	2120.458984	470.208496	198.685287	115.362663	602.220276	789.412476	430.489929	3.889823	0.000000	4.423810	3.819798	0.351805	0.737296	4.317541	4.999991	3.532543	3.326430	2.672291	2.298166	2.062065	2.779755	2.897304	2.633963	0.589930	0.000000	33998.000000		1
9288.776367	4074.741455	1.662135	2.534833	8624.023438	97267.164062	1434.228394	890.478882	201.442154	52.916958	48.846420	235.116577	292.767059	153.940231	3.362693	0.000000	3.967958	3.610100	0.220666	0.403949	3.935710	4.987966	3.156618	2.949624	2.304150	1.723595	1.688833	2.371283	2.466522	2.187352	0.526687	0.000000	34073.000000		1
12120.206055	2490.384277	1.655968	5.156011	8623.218750	99998.000000	1461.075439	885.048462	190.408539	54.862797	58.640377	278.458527	333.765381	210.822876	1.948002	99998.000000	4.083510	3.396266	0.219052	0.712314	3.935669	4.999991	3.164673	2.946967	2.279686	1.739278	1.768197	2.444761	2.523441	2.323918	0.289589	4.999991	34114.000000		1
5587.423340	1750.222168	3.105325	5.078918	4369.839844	58976.085938	724.792725	448.878265	110.326920	59.343468	40.902710	171.893768	212.454178	131.111313	1.041023	0.000000	3.747212	3.243093	0.492107	0.705771	3.640465	4.770676	2.860214	2.652129	2.042681	1.773373	1.611752	2.235260	2.327265	2.117640	0.017460	0.000000	34162.000000		1
8285.528320	2185.787842	2.574922	2.978892	4132.160645	55374.789062	681.463074	421.621094	110.126480	49.053032	26.773020	137.035187	148.719467	100.320190	0.454799	0.000000	3.918320	3.339608	0.410764	0.474055	3.616177	4.743312	2.833442	2.624922	2.041892	1.690666	1.427697	2.136832	2.172368	2.001388	0.000000	0.000000	34195.000000		1
17139.599609	4088.423828	2.186371	5.378040	10502.085938	99998.000000	1788.833618	1082.059204	241.987152	81.762253	70.950661	312.601685	416.989319	204.038666	2.873883	0.000000	4.234001	3.611556	0.339724	0.730624	4.021276	4.999991	3.252570	3.034251	2.383792	1.912553	1.850956	2.494991	2.620125	2.309712	0.458469	0.000000	34238.000000		1
13381.690430	2210.349854	1.322924	3.712821	11125.195312	99998.000000	1829.906006	1142.343262	259.752563	87.729286	95.105583	380.897247	556.633362	245.610535	2.315999	0.000000	4.126511	3.344461	0.121535	0.569704	4.046308	4.999991	3.262429	3.057797	2.414560	1.943145	1.978206	2.580808	2.745569	2.390247	0.364738	0.000000	34257.000000		1
6900.602539	1402.320923	1.887248	2.408400	4597.802246	56173.593750	773.232056	472.447266	97.773018	45.404968	25.157141	100.921516	140.852844	63.657619	0.934889	99998.000000	3.838887	3.146847	0.275829	0.381729	3.662550	4.749532	2.888310	2.674353	1.990219	1.657103	1.400661	2.003984	2.148766	1.803850	0.000000	4.999991	34287.000000		1
20604.595703	2950.909668	1.073141	5.720335	13849.005859	99998.000000	2302.362549	1408.867676	269.756226	126.982193	77.371002	392.630859	500.108429	252.838821	1.803362	0.000000	4.313964	3.469956	0.030657	0.757421	4.141418	4.999991	3.362174	3.148870	2.430971	2.103743	1.888578	2.593984	2.699064	2.402844	0.256083	0.000000	34329.000000		1
11794.493164	4047.148193	2.396065	3.278014	9006.201172	99998.000000	1511.355835	910.248779	189.489578	86.548210	49.450836	226.269333	318.540955	190.852585	1.686144	0.000000	4.071679	3.607149	0.379499	0.515611	3.954542	4.999991	3.179367	2.959160	2.277585	1.937258	1.694174	2.354626	2.503165	2.280698	0.226895	0.000000	34352.000000		1
13467.386719	3044.902100	3.490792	6.161310	7494.653809	94612.296875	1250.986450	760.579468	168.723679	67.620224	46.641548	227.333221	285.239655	144.325134	1.055067	0.000000	4.129283	3.483573	0.542924	0.789673	3.874752	4.975947	3.097253	2.881145	2.227176	1.830077	1.668773	2.356663	2.455210	2.159342	0.023280	0.000000	34389.000000		1
16265.951172	4165.600586	2.408400	8.467947	12236.599609	99998.000000	2016.555420	1263.731567	297.321747	105.059898	94.063286	427.844086	580.936279	333.786957	2.245325	0.000000	4.211279	3.619678	0.381729	0.927778	4.087661	4.999991	3.304610	3.101655	2.473227	2.021437	1.973420	2.631285	2.764128	2.523469	0.351279	0.000000	34456.000000		1
6931.541504	2645.678223	2.550252	3.422950	8119.206543	96554.195312	1385.597778	833.957031	188.203659	71.573578	40.693016	185.434464	246.773117	169.935593	2.129308	99998.000000	3.840830	3.422537	0.406583	0.534401	3.909513	4.984771	3.141637	2.921144	2.274628	1.854753	1.609520	2.268190	2.392298	2.230284	0.328238	4.999991	34496.000000		1
7813.515625	2352.778564	2.695188	6.626955	5765.570801	70189.515625	962.943665	591.778748	145.129990	45.935371	33.100853	198.817886	242.061157	170.836044	1.145020	0.000000	3.892847	3.371581	0.430589	0.821314	3.760842	4.846272	2.983601	2.772159	2.161757	1.662147	1.519839	2.298455	2.383925	2.232579	0.058813	0.000000	34532.000000		1
8510.391602	1261.520508	1.890332	5.569232	5445.491211	69660.476562	903.911682	557.971680	151.800125	55.020065	27.072142	153.178558	208.192459	126.707741	0.458316	0.000000	3.929950	3.100894	0.276538	0.745795	3.736037	4.842987	2.956126	2.746612	2.181272	1.740521	1.432523	2.185198	2.318465	2.102803	0.000000	0.000000	34563.000000		1
6220.252441	2021.853271	2.800035	3.478457	3374.535400	44435.875000	569.711487	353.125092	97.470818	26.911789	23.115705	108.467430	153.588699	72.464775	0.873811	99998.000000	3.793808	3.305750	0.447163	0.541387	3.528214	4.647734	2.755655	2.547929	1.988875	1.429943	1.363907	2.035299	2.186359	1.860127	0.000000	4.999991	34655.000000		1
8768.752930	1874.092896	1.699140	3.897846	6245.218750	72992.500000	1058.373047	644.066589	141.099548	33.153275	38.167435	188.178986	275.118835	153.360489	0.911293	99998.000000	3.942938	3.272791	0.230229	0.590825	3.795548	4.863278	3.024639	2.808931	2.149526	1.520526	1.581693	2.274571	2.439520	2.185714	0.000000	4.999991	34725.000000		1
6883.194824	2300.342773	1.668303	4.748958	5760.427246	71788.203125	1008.185242	594.020569	168.310455	43.320362	32.468685	161.476898	196.798035	182.615921	0.876055	0.000000	3.837790	3.361793	0.222275	0.676598	3.760455	4.856053	3.003540	2.773802	2.226111	1.636692	1.511465	2.208110	2.294021	2.261539	0.000000	0.000000	34809.000000		1
8085.082031	2122.105713	2.470075	4.138377	4444.645020	56439.265625	736.051453	460.291168	110.289917	46.545952	39.965256	165.476501	227.351730	102.037834	0.890241	0.000000	3.907684	3.326767	0.392710	0.616830	3.647837	4.751581	2.866908	2.663033	2.042536	1.667882	1.601683	2.218736	2.356698	2.008761	0.000000	0.000000	34897.000000		1
8260.081055	4481.051758	2.618094	4.816800	13355.505859	99998.000000	2204.897949	1369.192383	285.119415	108.362579	93.690147	439.913849	605.078857	315.670013	1.722912	0.000000	3.916984	3.651380	0.417985	0.682759	4.125660	4.999991	3.343389	3.136464	2.455027	2.034879	1.971694	2.643368	2.781812	2.499233	0.236263	0.000000	34962.000000		1
7003.010254	2326.776367	0.962126	2.781532	4563.477051	56993.203125	787.179810	462.961700	122.375092	36.838345	15.437196	113.382904	162.984848	111.665260	1.068634	99998.000000	3.845285	3.366755	0.000000	0.444284	3.659296	4.755823	2.896074	2.665545	2.087693	1.566300	1.188568	2.054548	2.212147	2.047918	0.028829	4.999991	34987.000000		1
23207.654297	12703.286133	2.815454	7.493485	26238.429688	99998.000000	4371.495605	2670.628662	614.925232	201.935547	160.280411	755.762695	971.433228	576.736267	3.178155	99998.000000	4.365631	4.103916	0.449548	0.874684	4.418938	4.999991	3.640630	3.426614	2.788822	2.305213	2.204880	2.878386	2.987413	2.760977	0.502175	4.999991	35132.000000		1
19428.285156	6967.599609	1.631298	5.519892	15849.923828	99998.000000	2600.165283	1603.436279	373.169403	150.418610	97.581825	514.096252	682.240173	365.685150	1.596586	99998.000000	4.288435	3.843083	0.212533	0.741931	4.200027	4.999991	3.415001	3.205052	2.571906	2.177302	1.989369	2.711045	2.833937	2.563107	0.203192	4.999991	35166.000000		1
17013.988281	4779.159668	2.726025	5.226937	13473.434570	99998.000000	2317.497559	1375.076172	384.002563	132.091949	83.655663	454.324158	572.604004	365.552551	1.987383	0.000000	4.230806	3.679352	0.435530	0.718247	4.129478	4.999991	3.365019	3.138327	2.584334	2.120876	1.922495	2.657366	2.757854	2.562950	0.298282	0.000000	35220.000000		1
6575.428223	864.723511	1.131732	1.363013	3969.604492	50936.785156	646.872803	398.227844	105.136986	49.845554	13.882992	100.792000	113.287308	79.634468	1.182362	0.000000	3.817924	2.936877	0.053744	0.134500	3.598747	4.707032	2.810819	2.600132	2.021755	1.697626	1.142483	2.003426	2.054181	1.901101	0.072750	0.000000	35247.000000		1
3306.560547	1092.839966	1.760815	2.587257	2979.921631	39606.683594	493.089813	300.485657	74.885513	26.134686	21.561501	109.281532	147.445877	104.594254	0.466627	99998.000000	3.519377	3.038557	0.245714	0.412840	3.474205	4.597768	2.692926	2.477824	1.874398	1.417217	1.333679	2.038547	2.168633	2.019508	0.000000	4.999991	35276.000000		1
11772.462891	3479.641357	3.783747	3.204005	7206.166992	88647.007812	1200.721558	728.965027	172.905228	69.812759	40.813282	226.284744	277.804779	108.643196	2.571050	0.000000	4.070868	3.541534	0.577922	0.505693	3.857704	4.947664	3.079442	2.862707	2.237808	1.843935	1.610802	2.354655	2.443740	2.036003	0.410111	0.000000	35299.000000		1
6137.121094	2252.134521	1.896499	3.404448	3936.047119	49441.667969	633.369080	396.957367	80.278969	43.955612	34.812328	138.688065	176.420700	150.097900	0.406357	0.000000	3.787965	3.352594	0.277953	0.532047	3.595060	4.694093	2.801657	2.598744	1.904602	1.643014	1.541733	2.142039	2.246550	2.176375	0.000000	0.000000	35446.000000		1
8058.244141	3810.813477	2.130863	2.664350	3972.231689	49643.429688	653.962280	404.611206	91.707306	61.973896	20.485277	112.929596	158.880386	94.895889	1.501929	0.000000	3.906240	3.581018	0.328556	0.425591	3.599035	4.695862	2.815553	2.607038	1.962404	1.792209	1.311442	2.052808	2.201070	1.977247	0.176649	0.000000	35611.000000		1
5579.377441	1531.896606	1.692973	3.401364	2897.588867	46673.238281	494.847565	291.447235	83.387383	42.645023	23.337734	134.475677	168.871704	99.641769	1.258780	99998.000000	3.746586	3.185230	0.228650	0.531653	3.462037	4.669068	2.694471	2.464560	1.921100	1.629868	1.368059	2.128644	2.227557	1.998441	0.099950	4.999991	35645.000000		1
9061.350586	3602.226318	2.901798	4.304899	6793.578125	89984.468750	1157.512207	685.397949	165.840393	103.610535	49.093121	252.712387	343.244781	225.634079	1.547618	0.000000	3.957193	3.556571	0.462667	0.633963	3.832098	4.954167	3.063526	2.835943	2.219690	2.015404	1.691021	2.402627	2.535604	2.353405	0.189664	0.000000	35692.000000		1
21511.701172	6872.876465	1.622047	3.167000	15212.668945	99998.000000	2551.880127	1541.927979	373.335907	144.004425	89.024452	426.462555	585.231934	369.231445	2.613716	0.000000	4.332675	3.837139	0.210063	0.500648	4.182205	4.999991	3.406860	3.188064	2.572100	2.158376	1.949509	2.629881	2.767328	2.567299	0.417258	0.000000	35771.000000		1
19667.681641	10216.133789	1.649800	8.258252	22642.494141	99998.000000	3791.799072	2310.204590	447.903809	176.164749	147.063507	703.203430	950.753662	449.960663	3.059734	0.000000	4.293753	4.009286	0.217431	0.916888	4.354924	4.999991	3.578845	3.363651	2.651185	2.245919	2.167505	2.847081	2.978068	2.653175	0.485684	0.000000	35812.000000		1
7046.901367	5031.536133	0.712344	3.151581	8954.834961	99998.000000	1508.327515	912.058899	225.196182	98.574791	54.258385	241.712692	314.590698	187.411133	1.125436	99998.000000	3.847998	3.701701	0.000000	0.498528	3.952058	4.999991	3.178496	2.960023	2.352561	1.993766	1.734467	2.383299	2.497746	2.272795	0.051321	4.999991	35985.000000		1
8236.132812	2623.617188	2.772281	2.917217	4698.815918	57568.125000	776.544006	466.834869	116.398804	70.059464	21.413483	124.860580	159.299774	114.631821	1.127506	99998.000000	3.915723	3.418900	0.442837	0.464969	3.671988	4.760182	2.890166	2.669163	2.065948	1.845467	1.330687	2.096425	2.202215	2.059305	0.052119	4.999991	36027.000000		1
13577.319336	4628.741211	3.759078	5.819015	14618.469727	99998.000000	2384.214111	1477.709106	363.449463	108.760384	110.169647	485.414398	648.303650	339.985291	3.712086	0.000000	4.132814	3.665463	0.575081	0.764849	4.164902	4.999991	3.377345	3.169589	2.560444	2.036471	2.042062	2.686113	2.811779	2.531460	0.569618	0.000000	36074.000000		1
19621.335938	7096.324219	0.955959	8.634468	17114.130859	99998.000000	2815.098877	1735.639160	543.906738	232.137680	194.226196	954.793335	1302.743896	680.081604	3.489072	0.000000	4.292728	3.851033	0.000000	0.936236	4.233355	4.999991	3.449494	3.239460	2.735524	2.365746	2.288308	2.979909	3.114859	2.832561	0.542710	0.000000	36110.000000		1
3869.117676	1747.579468	2.679769	4.816800	5919.254883	84724.375000	1003.541077	608.554260	183.747650	61.409573	47.489578	247.232590	336.590088	178.221603	0.185379	99998.000000	3.587612	3.242437	0.428097	0.682759	3.772267	4.928009	3.001535	2.784299	2.264222	1.788236	1.676598	2.393106	2.527101	2.250960	0.000000	4.999991	36167.000000		1
9507.660156	2044.117920	2.648932	3.496960	5241.109863	63791.933594	880.765137	532.509277	107.301773	36.357281	38.213692	182.933548	210.002609	199.480896	0.723893	0.000000	3.978074	3.310506	0.423071	0.543691	3.719423	4.804766	2.944860	2.726327	2.030607	1.560591	1.582219	2.262293	2.322225	2.299901	0.000000	0.000000	36197.000000		1
5431.586426	1561.722534	2.266548	4.483756	3360.158936	47128.882812	563.349731	344.900757	106.333481	59.358887	25.628952	129.581787	158.735458	108.633949	0.078465	0.000000	3.734927	3.193604	0.355365	0.651642	3.526360	4.673287	2.750778	2.537694	2.026670	1.773486	1.408731	2.112544	2.200674	2.035966	0.000000	0.000000	36250.000000		1
25843.705078	4991.364258	2.914133	7.555160	16638.089844	99998.000000	2806.337891	1698.082275	381.211792	119.593559	108.377998	516.446045	679.298279	357.997406	1.322909	99998.000000	4.412355	3.698219	0.464509	0.878244	4.221104	4.999991	3.448140	3.229959	2.581166	2.077708	2.034941	2.713025	2.832061	2.553880	0.121530	4.999991	36378.000000		1
13950.788086	6462.313965	3.672733	6.429595	14234.143555	99998.000000	2371.481445	1435.138062	317.088531	130.667267	111.245872	510.815155	633.868652	370.690063	8.680088	0.000000	4.144599	3.810388	0.564989	0.808184	4.153331	4.999991	3.375020	3.156894	2.501181	2.116167	2.046284	2.708264	2.801999	2.569011	0.938524	0.000000	36533.000000		1
9836.173828	1264.160156	2.229543	3.648063	5338.599121	66057.390625	915.648376	552.131104	140.032578	59.836868	31.565149	153.224808	184.882477	97.063759	1.047777	99998.000000	3.992826	3.101802	0.348216	0.562062	3.727427	4.819921	2.961729	2.742042	2.146229	1.776969	1.499208	2.185329	2.266896	1.987057	0.020269	4.999991	36616.000000		1
15168.738281	8987.183594	2.784616	12.526147	24274.228516	99998.000000	4076.591553	2480.651855	548.933228	284.607513	190.618225	824.678101	1067.451538	604.980225	2.662725	0.000000	4.180950	3.953624	0.444765	1.097818	4.385146	4.999991	3.610297	3.394566	2.739520	2.454246	2.280164	2.916285	3.028348	2.781741	0.425326	0.000000	36894.000000		1
13884.361328	4819.593750	2.981975	5.427380	13568.934570	99998.000000	2249.275879	1373.676147	323.595215	76.587738	78.644592	421.479248	513.507263	309.076965	2.439945	99998.000000	4.142526	3.683010	0.474504	0.734590	4.132546	4.999991	3.352043	3.137884	2.510002	1.884159	1.895669	2.624776	2.710546	2.490067	0.387380	4.999991	37131.000000		1
13342.341797	2909.794189	2.133947	3.364359	10869.006836	99998.000000	1807.249756	1090.166382	253.526505	69.430382	76.476723	356.359924	465.539703	276.006958	3.648596	0.000000	4.125232	3.463862	0.329184	0.526902	4.036190	4.999991	3.257018	3.037493	2.404023	1.841550	1.883529	2.551889	2.667957	2.440920	0.562126	0.000000	37169.000000		1
18507.601562	9075.162109	2.988143	8.128736	31197.984375	99998.000000	5251.190918	3200.082031	787.836670	313.890686	202.092819	920.079712	1252.482056	664.995911	4.497710	0.000000	4.267350	3.957855	0.475401	0.910023	4.494126	4.999991	3.720258	3.505161	2.896436	2.496778	2.305551	2.963825	3.097771	2.822819	0.652991	0.000000	37241.000000		1
5085.285645	1078.401978	2.204873	4.150712	3623.713623	49090.667969	630.063354	369.268463	101.572189	25.934242	31.333870	145.786835	161.076004	100.782753	0.467253	0.000000	3.706315	3.032781	0.343384	0.618123	3.559154	4.690999	2.799384	2.567342	2.006775	1.413874	1.496014	2.163718	2.207031	2.003386	0.000000	0.000000	37296.000000		1
10382.547852	3685.145020	1.742312	3.660398	9148.000000	99998.000000	1568.475830	927.591675	216.278015	70.466515	46.693974	230.959702	323.619873	156.055679	2.215742	0.000000	4.016304	3.566455	0.241126	0.563528	3.961326	4.999991	3.195478	2.967357	2.335012	1.847983	1.669261	2.363536	2.510035	2.193280	0.345519	0.000000	37325.000000		1
12935.556641	2756.048340	2.926468	3.879343	7569.610352	90418.140625	1254.242920	760.875549	161.729767	61.795040	47.295300	243.920654	301.062317	147.217682	1.617114	0.000000	4.111785	3.440287	0.466344	0.588758	3.879074	4.956255	3.098382	2.881314	2.208790	1.790954	1.674818	2.387249	2.478656	2.167960	0.208741	0.000000	37348.000000		1
10111.794922	2873.643555	2.929552	3.009729	5072.025391	60883.992188	857.279358	522.764648	119.858757	58.853153	27.695057	144.306641	181.977585	110.209740	0.251767	0.000000	4.004828	3.458433	0.466801	0.478527	3.705181	4.784503	2.933122	2.718306	2.078670	1.769770	1.442402	2.159286	2.260018	2.042220	0.000000	0.000000	37406.000000		1
7817.931641	1590.956299	4.622524	5.337952	4290.794434	54613.933594	723.445129	437.298828	104.418480	53.780403	35.166958	157.005478	215.503998	133.689331	1.797615	99998.000000	3.893092	3.201658	0.664879	0.727375	3.632538	4.737303	2.859406	2.640778	2.018777	1.730624	1.546135	2.195915	2.333455	2.126097	0.254697	4.999991	37435.000000		1
3433.333008	1041.946045	1.674470	2.843207	2664.895996	30245.771484	446.315674	273.839081	51.075966	23.794128	14.539828	75.311066	89.767632	69.766502	0.239463	99998.000000	3.535716	3.017845	0.223877	0.453808	3.425680	4.480665	2.649642	2.437495	1.708217	1.376470	1.162559	1.876859	1.953120	1.843647	0.000000	4.999991	37480.000000		1
11059.163086	2575.106934	2.667434	5.029578	7788.133301	99998.000000	1315.260864	792.943359	183.294342	92.774277	60.305595	315.682343	408.681732	187.485153	2.552326	99998.000000	4.043722	3.410795	0.426094	0.701532	3.891433	4.999991	3.119012	2.899242	2.263149	1.967428	1.780358	2.499250	2.611385	2.272967	0.406936	4.999991	37507.000000		1
13568.274414	3510.090332	2.513247	4.150712	7943.125000	94453.632812	1364.255249	812.744019	157.270676	71.573578	49.635860	237.290619	329.004089	147.458221	1.345324	99998.000000	4.132524	3.545318	0.400235	0.618123	3.899992	4.975219	3.134896	2.909954	2.196648	1.854753	1.695796	2.375281	2.517201	2.168669	0.128827	4.999991	37555.000000		1
3961.219727	1461.204956	2.621178	3.182418	2888.880371	34176.667969	471.654755	290.334015	58.402927	21.089689	24.534225	88.416954	128.388382	80.553421	0.752872	0.000000	3.597829	3.164711	0.418496	0.502757	3.460730	4.533730	2.673624	2.462898	1.766435	1.324070	1.389772	1.946536	2.108526	1.906084	0.000000	0.000000	37577.000000		1
20176.060547	6242.948730	2.408400	6.426512	19150.869141	99998.000000	3202.499756	1951.016724	429.669647	238.761551	131.234665	649.077637	834.752686	454.450592	1.124302	0.000000	4.304836	3.795390	0.381729	0.807975	4.282188	4.999991	3.505489	3.290261	2.633135	2.377964	2.118049	2.812297	2.921558	2.657487	0.050883	0.000000	37771.000000		1
7199.200684	1894.232788	1.637465	4.459086	4741.192871	60499.039062	785.169250	486.428955	119.858757	60.071232	40.948967	181.379349	245.662964	126.988365	1.371952	99998.000000	3.857284	3.277433	0.214172	0.649246	3.675888	4.781748	2.894963	2.687019	2.078670	1.778666	1.612243	2.258588	2.390340	2.103764	0.137339	4.999991	37838.000000		1
2842.374512	758.926636	1.618963	1.628214	2222.937744	29001.625000	358.194763	226.001053	50.092251	26.137770	19.529318	71.444061	99.672607	33.905708	1.255259	99998.000000	3.453681	2.880200	0.209237	0.211711	3.346927	4.462422	2.554119	2.354110	1.699771	1.417269	1.290687	1.853966	1.998576	1.530273	0.098733	4.999991	37943.000000		1
12701.099609	3170.225342	3.065236	3.891678	8607.498047	99998.000000	1427.228271	879.729004	189.631424	104.307465	53.481281	239.587997	331.631439	246.813202	0.697798	99998.000000	4.103841	3.501090	0.486464	0.590137	3.934877	4.999991	3.154493	2.944349	2.277910	2.018315	1.728202	2.379465	2.520656	2.392368	0.000000	4.999991	38045.000000		1
11870.821289	2938.121582	2.981975	3.435285	7136.456055	95343.031250	1203.302612	728.847839	205.543518	90.282616	44.307159	239.535568	327.530060	203.788879	1.696583	99998.000000	4.074481	3.468070	0.474504	0.535963	3.853482	4.979289	3.080375	2.862637	2.312904	1.955604	1.646474	2.379370	2.515251	2.309180	0.229575	4.999991	38151.000000		1
15171.926758	3785.551514	1.221161	3.336605	9964.333984	99998.000000	1610.880371	1017.297668	228.030151	97.587997	53.530621	250.470520	347.124146	175.014511	1.215369	99998.000000	4.181041	3.578129	0.086773	0.523305	3.998448	4.999991	3.207063	3.007448	2.357992	1.989396	1.728602	2.398757	2.540485	2.243074	0.084708	4.999991	38225.000000		1
9617.743164	1676.335815	2.223376	4.255559	8300.708984	99998.000000	1384.709717	843.923706	228.884338	81.950356	65.480110	257.624786	322.170532	197.800247	1.874181	0.000000	3.983073	3.224361	0.347013	0.628957	3.919115	4.999991	3.141359	2.926303	2.359616	1.913551	1.816109	2.410988	2.508086	2.296227	0.272812	0.000000	38274.000000		1
8584.034180	3532.407227	5.362622	4.637943	7237.473145	84774.976562	1186.505493	736.193298	151.707611	68.138290	39.024715	180.349380	244.074844	129.890167	1.693419	0.000000	3.933692	3.548071	0.729377	0.666325	3.859587	4.928267	3.074270	2.866992	2.181007	1.833391	1.591340	2.256115	2.387523	2.113576	0.228764	0.000000	38384.000000		1
14511.377930	6870.230957	2.470075	5.945448	14998.361328	99998.000000	2490.581543	1531.094849	371.676849	156.626175	103.582787	484.939514	612.486023	309.385345	1.704223	0.000000	4.161709	3.836971	0.392710	0.774185	4.176044	4.999991	3.396301	3.185002	2.570165	2.194864	2.015288	2.685688	2.787096	2.490500	0.231526	0.000000	38469.000000		1
11239.743164	1894.979004	2.833956	4.230890	5755.690430	72005.882812	987.376160	589.401184	126.831093	57.564152	43.166176	152.472382	203.091949	154.405884	0.732745	99998.000000	4.050756	3.277604	0.452393	0.626432	3.760098	4.857368	2.994483	2.770411	2.103226	1.760152	1.635144	2.183191	2.307693	2.188664	0.000000	4.999991	38530.000000		1
6301.327148	1622.462891	3.302684	3.133079	5788.908691	78992.648438	976.234619	586.462341	168.128525	60.385773	47.307636	234.003342	321.310150	190.137161	1.165676	99998.000000	3.799432	3.210175	0.518867	0.495971	3.762597	4.897587	2.989554	2.768240	2.225641	1.780935	1.674931	2.369222	2.506924	2.279067	0.066578	4.999991	38563.000000		1
28220.697266	6119.152344	1.517200	6.115054	18360.087891	99998.000000	3070.454102	1867.126709	422.759003	166.006912	108.482849	620.072021	787.278503	431.029572	2.199675	99998.000000	4.450568	3.786691	0.181043	0.786400	4.263875	4.999991	3.487203	3.271174	2.626093	2.220126	2.035361	2.792442	2.896128	2.634507	0.342359	4.999991	38625.000000		1
10440.028320	4975.008301	3.003561	7.783357	17138.099609	99998.000000	2873.856445	1755.908569	369.906799	143.791656	106.469162	487.684021	632.160278	276.488007	1.801265	0.000000	4.018702	3.696794	0.477637	0.891167	4.233963	4.999991	3.458465	3.244502	2.568092	2.157734	2.027224	2.688138	2.800827	2.441676	0.255578	0.000000	38670.000000		1
7359.416504	3457.219482	1.359929	2.756862	7088.398926	82857.796875	1172.397339	719.991333	151.729202	46.493530	45.398804	209.527710	278.871735	134.472595	2.293402	0.000000	3.866843	3.538727	0.133516	0.440415	3.850548	4.918334	3.069075	2.857327	2.181069	1.667392	1.657044	2.321241	2.445405	2.128634	0.360480	0.000000	38709.000000		1
18048.355469	5338.315430	1.853327	4.526928	14679.595703	99998.000000	2431.577393	1490.586792	321.442749	142.777100	84.482109	466.350739	584.991394	327.452972	4.172209	0.000000	4.256438	3.727404	0.267952	0.655804	4.166714	4.999991	3.385888	3.173357	2.507104	2.154659	1.926765	2.668713	2.767149	2.515149	0.620366	0.000000	38799.000000		1
7362.475586	1972.291504	2.889463	4.144545	4688.630371	58186.375000	786.415039	477.134552	122.054382	56.975159	34.029057	172.692459	228.844254	186.819061	2.710422	0.000000	3.867024	3.294971	0.460817	0.617477	3.671046	4.764822	2.895652	2.678641	2.086553	1.755686	1.531850	2.237273	2.359540	2.271421	0.433037	0.000000	38873.000000		1
12914.000977	2947.215576	2.297385	4.502259	7199.876465	85713.250000	1175.148071	720.250366	130.790619	67.521545	33.757687	187.102768	241.037354	181.280670	1.644969	0.000000	4.111061	3.469412	0.361234	0.653430	3.857325	4.933048	3.070093	2.857483	2.116577	1.829442	1.528373	2.272080	2.382084	2.258352	0.216158	0.000000	38926.000000		1
10734.747070	3253.184082	2.371395	3.506211	6770.042969	84868.218750	1156.368164	695.725403	165.331573	59.546997	46.117313	234.691025	324.717682	156.148193	0.681860	99998.000000	4.030792	3.512309	0.375004	0.544838	3.830591	4.928745	3.063096	2.842438	2.218356	1.774860	1.663864	2.370497	2.511506	2.193537	0.000000	4.999991	38993.000000		1
14593.056641	5149.473633	1.899583	5.020327	8601.521484	99998.000000	1421.384644	874.976929	208.833878	95.444801	64.724594	324.384644	413.301178	200.998093	1.521048	0.000000	4.164146	3.711763	0.278658	0.700732	3.934575	4.999991	3.152712	2.941997	2.319801	1.979752	1.811069	2.511060	2.616267	2.303192	0.182143	0.000000	39174.000000		1
7545.205566	1790.233643	2.494745	6.697881	4584.221191	57772.039062	777.422852	466.989075	123.633255	61.088863	29.458956	158.075531	207.834747	137.611847	0.646071	0.000000	3.877671	3.252910	0.397026	0.825937	3.661266	4.761718	2.890657	2.669307	2.092135	1.785962	1.469217	2.198865	2.317718	2.138656	0.000000	0.000000	39294.000000		1
5484.975098	1449.881470	1.853327	1.918085	3045.087158	40980.585938	527.532104	303.809937	50.388290	23.763290	17.731499	76.661743	144.661270	89.739883	0.373995	99998.000000	3.739175	3.161333	0.267952	0.282868	3.483600	4.612578	2.722249	2.482602	1.702330	1.375907	1.248745	1.884579	2.160352	1.952986	0.000000	4.999991	39316.000000		1
10087.926758	3718.658936	2.223376	3.823836	6947.478516	82083.945312	1128.512695	698.695007	140.451965	52.405056	33.955048	175.591171	231.311249	102.734756	1.712191	99998.000000	4.003802	3.570386	0.347013	0.582499	3.841827	4.914258	3.052506	2.844288	2.147528	1.719373	1.530904	2.244503	2.364197	2.011717	0.233552	4.999991	39333.000000		1
21426.605469	4561.176270	2.837040	9.090862	14655.388672	99998.000000	2448.979004	1495.372803	304.571625	113.749870	102.053253	476.878601	647.551208	346.362457	1.540025	99998.000000	4.330954	3.659077	0.452865	0.958605	4.165998	4.999991	3.388985	3.174749	2.483690	2.055951	2.008827	2.678408	2.811274	2.539531	0.187528	4.999991	39532.000000		1
11759.640625	3213.718262	3.204005	6.105803	5917.191895	71063.039062	980.144775	592.657593	135.801682	52.725765	33.251953	166.589737	228.949097	118.122612	0.195440	99998.000000	4.070394	3.507008	0.505693	0.785743	3.772116	4.851644	2.991290	2.772804	2.132905	1.722023	1.521817	2.221648	2.359739	2.072333	0.000000	4.999991	39589.000000		1
8614.738281	4297.720215	2.349809	3.299600	9799.939453	99998.000000	1689.851807	1000.664001	315.898193	125.184372	76.584648	438.023499	562.239563	277.178772	2.955539	99998.000000	3.935242	3.633238	0.371033	0.518461	3.991223	4.999991	3.227849	3.000288	2.499547	2.097550	1.884142	2.641497	2.749921	2.442760	0.470637	4.999991	39657.000000		1
21100.339844	6374.026367	3.179335	7.000087	18928.802734	99998.000000	3146.684082	1934.207275	445.893219	168.039093	117.120399	556.497681	700.859802	445.606415	2.057175	99998.000000	4.324289	3.804414	0.502336	0.845103	4.277123	4.999991	3.497853	3.286503	2.649231	2.225410	2.068633	2.745463	2.845631	2.648952	0.313271	4.999991	39720.000000		1
6549.543457	2079.864502	2.420735	5.356454	7205.827637	88503.625000	1235.885376	734.484924	196.341644	56.429337	49.854805	270.847870	288.835297	184.925644	0.096648	99998.000000	3.816211	3.318035	0.383947	0.728877	3.857684	4.946961	3.091978	2.865983	2.293012	1.751505	1.697707	2.432725	2.460650	2.266997	0.000000	4.999991	39831.000000		1
17133.638672	5887.406250	2.405316	8.659139	16578.490234	99998.000000	2757.448242	1688.898926	359.169220	188.579880	116.960045	519.927612	705.140015	401.700134	2.383528	99998.000000	4.233850	3.769924	0.381172	0.937475	4.219545	4.999991	3.440507	3.227604	2.555299	2.275495	2.068038	2.715943	2.848275	2.603902	0.377220	4.999991	39877.000000		1
11634.585938	2723.798584	1.634382	2.559503	7146.234375	88666.125000	1207.117188	716.090393	157.461868	82.810722	29.940020	203.391068	276.238220	163.021851	2.221567	99998.000000	4.065751	3.435175	0.213353	0.408156	3.854077	4.947758	3.081749	2.854968	2.197176	1.918087	1.476252	2.308332	2.441284	2.212246	0.346659	4.999991	39897.000000		1
5318.746094	1744.511108	3.284182	3.234842	2926.427979	36942.269531	484.597198	298.783447	67.839172	12.556984	14.034095	71.542740	107.070496	104.794693	0.380989	0.000000	3.725809	3.241674	0.516427	0.509853	3.466338	4.567523	2.685381	2.475357	1.831481	1.098885	1.147184	1.854566	2.029670	2.020339	0.000000	0.000000	40008.000000		1
11220.146484	2742.498291	2.470075	3.792999	6866.147949	79544.898438	1140.181519	698.602539	138.114487	68.496002	53.959259	223.034485	307.868134	200.051376	2.108930	99998.000000	4.049999	3.438146	0.392710	0.578983	3.836713	4.900612	3.056974	2.844230	2.140239	1.835665	1.732066	2.348372	2.488365	2.301142	0.324062	4.999991	40088.000000		1
22380.646484	4696.274902	2.568754	3.799166	10057.348633	99998.000000	1662.178345	1025.509644	234.394989	91.839905	63.154968	284.064758	380.286652	192.357452	1.784872	0.000000	4.349873	3.671753	0.409723	0.579688	4.002483	4.999991	3.220678	3.010940	2.369948	1.963031	1.800408	2.453417	2.580111	2.284109	0.251607	0.000000	40169.000000		1
7328.689941	6137.213867	3.426034	6.087300	14163.572266	99998.000000	2349.907715	1441.669434	336.898468	136.606537	94.757126	472.959167	629.896790	373.736816	2.873027	0.000000	3.865026	3.787971	0.534792	0.784425	4.151173	4.999991	3.371051	3.158866	2.527499	2.135472	1.976612	2.674824	2.799269	2.572566	0.458340	0.000000	40209.000000		1
8578.199219	2974.956787	1.655968	2.870961	5971.632324	76161.226562	1017.757141	608.520325	152.719070	51.954830	35.614098	164.832001	206.157181	124.953094	3.329952	0.000000	3.933396	3.473481	0.219052	0.458027	3.776093	4.881734	3.007644	2.784275	2.183893	1.715626	1.551622	2.217041	2.314198	2.096747	0.522438	0.000000	40299.000000		1
5104.006836	1612.721313	2.170952	3.330438	3535.947510	42162.617188	570.528687	359.332672	85.866707	33.267372	22.724072	99.324142	146.237061	120.583435	0.549444	99998.000000	3.707911	3.207559	0.336650	0.522501	3.548506	4.624928	2.756278	2.555497	1.933825	1.522019	1.356486	1.997055	2.165057	2.081288	0.000000	4.999991	40345.000000		1
4934.324219	1663.566040	1.760815	3.755994	3111.834717	38425.863281	504.252960	313.770416	77.192146	35.842297	24.444798	107.665657	166.614410	102.299950	0.007926	0.000000	3.693228	3.221040	0.245714	0.574725	3.493016	4.584624	2.702648	2.496612	1.887573	1.554396	1.388186	2.032077	2.221713	2.009876	0.000000	0.000000	40378.000000		1
4951.056641	690.544678	2.457740	4.169215	2741.992676	32802.214844	449.837311	281.169128	72.708389	60.613968	18.520935	70.130386	100.236931	97.788437	0.401113	99998.000000	3.694698	2.839192	0.390536	0.620054	3.438066	4.515903	2.653055	2.448968	1.861585	1.782573	1.267663	1.845906	2.001028	1.990288	0.000000	4.999991	40426.000000		1
7380.805176	1985.150635	3.512378	4.289481	4584.492676	56834.261719	796.782593	465.996094	111.088608	39.484192	29.961605	139.560760	175.440063	106.873131	0.984781	99998.000000	3.868104	3.297793	0.545601	0.632405	3.661291	4.754610	2.901340	2.668382	2.045670	1.596423	1.476565	2.144763	2.244129	2.028868	0.000000	4.999991	40455.000000		1
6060.388672	1389.831787	2.248045	4.937066	5011.050781	55876.777344	820.835754	510.778137	110.015465	21.290133	32.437847	131.715729	196.085693	135.092422	0.210174	0.000000	3.782501	3.142962	0.351805	0.693469	3.699929	4.747231	2.914256	2.708232	2.041454	1.328178	1.511052	2.119638	2.292446	2.130631	0.000000	0.000000	40504.000000		1
6968.546387	1763.238647	2.315888	2.738360	4071.047119	47956.781250	676.689453	413.763733	105.994270	34.809242	30.504343	139.724197	166.429382	124.021805	0.834460	0.000000	3.843142	3.246311	0.364717	0.437491	3.609706	4.680850	2.830389	2.616752	2.025282	1.541695	1.484362	2.145272	2.221230	2.093498	0.000000	0.000000	40540.000000		1
7941.737305	1706.904907	2.124696	3.885511	3768.544678	47072.769531	631.219727	387.422424	90.150017	48.266678	28.123697	116.482063	176.229507	100.980110	0.493358	99998.000000	3.899915	3.232209	0.327297	0.589448	3.576174	4.672770	2.800181	2.588185	1.954966	1.683647	1.449072	2.066259	2.246079	2.004236	0.000000	4.999991	40609.000000		1
6625.699707	2243.031494	3.422950	5.439715	5610.461914	69076.312500	933.839355	570.975830	124.780403	76.522980	32.539612	158.926651	222.208054	91.050468	0.004166	0.000000	3.821232	3.350835	0.534401	0.735576	3.748999	4.839329	2.970272	2.756618	2.096146	1.883792	1.512412	2.201197	2.346760	1.959282	0.000000	0.000000	40645.000000		1
6046.446777	1894.979004	0.666088	1.282835	3098.324951	38212.925781	517.457520	312.506073	74.792999	39.126476	11.940236	74.811501	83.242447	45.303207	2.226136	0.000000	3.781500	3.277604	0.000000	0.108171	3.491127	4.582210	2.713875	2.494859	1.873861	1.592471	1.077013	1.873968	1.920345	1.656129	0.347552	0.000000	40672.000000		1
15515.736328	4216.438965	1.803987	6.454265	13647.403320	99998.000000	2320.174316	1394.744141	317.495575	124.188324	108.325577	473.868896	651.270203	340.087036	0.751277	99998.000000	4.190773	3.624946	0.256233	0.809847	4.135050	4.999991	3.365521	3.144495	2.501738	2.094081	2.034731	2.675658	2.813761	2.531590	0.000000	4.999991	40729.000000		1
14840.042969	4278.033691	2.359060	3.404448	10522.154297	99998.000000	1753.648193	1075.629639	265.423553	84.957001	65.443100	321.664795	430.070526	171.628571	2.818150	0.000000	4.171435	3.631244	0.372739	0.532047	4.022105	4.999991	3.243942	3.031663	2.423939	1.929199	1.815864	2.507404	2.633540	2.234590	0.449964	0.000000	40795.000000		1
9896.226562	2517.416260	1.810155	2.022933	6367.917480	77315.359375	1068.410645	650.132324	135.379211	71.379303	46.401016	203.825882	272.883118	236.994568	0.586717	99998.000000	3.995470	3.400955	0.257716	0.305981	3.803998	4.888266	3.028738	2.813002	2.131552	1.853572	1.666528	2.309259	2.435977	2.374738	0.000000	4.999991	40858.000000		1
7275.033203	2703.026611	2.741444	3.870092	6977.840820	80547.703125	1158.569946	699.644836	154.421295	66.226372	31.855021	156.885208	195.367188	141.602203	1.401038	99998.000000	3.861835	3.431850	0.437979	0.587721	3.843721	4.906053	3.063922	2.844878	2.188707	1.821031	1.503178	2.195582	2.290852	2.151070	0.146450	4.999991	40913.000000		1
18609.292969	4357.205566	2.359060	4.258643	11577.011719	99998.000000	1896.400635	1162.214844	349.942688	145.931763	97.575661	503.466614	685.968445	448.474304	2.026112	0.000000	4.269730	3.639208	0.372739	0.629271	4.063596	4.999991	3.277930	3.065286	2.543997	2.164150	1.989341	2.701971	2.836304	2.651737	0.306664	0.000000	40989.000000		1
5591.046387	1318.144165	2.581089	2.695188	2687.021973	40684.898438	455.542236	280.993347	85.727936	26.603415	23.673862	125.036354	141.127304	78.595253	0.329915	99998.000000	3.747493	3.119963	0.411803	0.430589	3.429271	4.609433	2.658529	2.448696	1.933122	1.424937	1.374269	2.097036	2.149611	1.895396	0.000000	4.999991	41045.000000		1
9081.200195	5116.696777	2.436154	3.651147	8180.301758	98200.460938	1395.672363	830.651306	189.461823	86.930595	60.259338	244.321533	350.167786	269.608185	2.781123	0.000000	3.958143	3.708990	0.386705	0.562429	3.912769	4.992114	3.144783	2.919419	2.277522	1.939173	1.780024	2.387962	2.544276	2.430733	0.444220	0.000000	41149.000000		1
20613.875000	7431.168945	2.201789	6.531359	19738.035156	99998.000000	3321.920654	2015.762939	467.963531	217.896973	127.882645	633.887146	799.755310	447.240784	3.905743	0.000000	4.314160	3.871057	0.342776	0.815004	4.295304	4.999991	3.521389	3.304440	2.670212	2.338251	2.106812	2.802012	2.902957	2.650541	0.591704	0.000000	41218.000000		1
9693.843750	1851.674072	2.198706	6.065714	8784.433594	99998.000000	1491.240601	896.365784	206.015335	48.346855	55.541218	247.963440	350.725952	202.379608	0.883311	99998.000000	3.986496	3.267565	0.342167	0.782882	3.943714	4.999991	3.173548	2.952485	2.313900	1.684368	1.744615	2.394388	2.544968	2.306167	0.000000	4.999991	41314.000000		1
6646.095215	1734.732544	2.716774	3.873176	3602.790527	42715.214844	573.310181	367.526154	92.345642	52.636337	18.582609	86.579048	137.303467	60.293259	1.024292	99998.000000	3.822567	3.239233	0.434053	0.588067	3.556639	4.630583	2.758390	2.565288	1.965416	1.721286	1.269107	1.937413	2.137681	1.780269	0.010424	4.999991	41354.000000		1
5337.189941	1445.582764	2.960389	5.149844	3193.026367	37116.769531	524.685791	325.112396	50.983452	30.473507	20.722725	92.330223	124.160576	91.531532	0.051609	0.000000	3.727313	3.160043	0.471349	0.711794	3.504203	4.569570	2.719899	2.512033	1.707429	1.483922	1.316447	1.965344	2.093984	1.961571	0.000000	0.000000	41393.000000		1
13511.052734	4391.549316	1.514116	5.547646	12721.236328	99998.000000	2167.001709	1293.992310	272.466827	113.000526	97.384468	393.913696	542.293945	211.683243	1.792274	0.000000	4.130689	3.642618	0.180159	0.744109	4.104529	4.999991	3.335859	3.111932	2.435314	2.053081	1.988490	2.595401	2.734235	2.325686	0.253404	0.000000	41412.000000		1
9925.000977	2710.532471	1.952007	4.070535	5343.187988	65912.078125	899.628357	544.779480	109.367882	40.841038	27.719728	138.968689	188.512039	126.285271	0.409402	99998.000000	3.996731	3.433055	0.290481	0.609652	3.727800	4.818965	2.954063	2.736221	2.038890	1.611097	1.442789	2.142917	2.275339	2.101353	0.000000	4.999991	41455.000000		1
10384.052734	1509.687500	2.673601	2.318972	5269.576172	63248.011719	887.549377	532.611023	111.088608	50.280361	32.151062	163.320969	200.069885	118.245964	1.313471	0.000000	4.016367	3.178887	0.427097	0.365295	3.721776	4.801047	2.948193	2.726410	2.045670	1.701398	1.507195	2.213042	2.301182	2.072786	0.118421	0.000000	41474.000000		1
18786.359375	4839.342285	2.022933	9.238881	17458.060547	99998.000000	2967.648438	1775.376221	428.877136	166.484894	127.429337	572.011963	758.427063	382.291107	3.456791	99998.000000	4.273843	3.684786	0.305981	0.965619	4.241996	4.999991	3.472412	3.249290	2.632333	2.221375	2.105269	2.757405	2.879914	2.582394	0.538673	4.999991	41499.000000		1
7112.119141	1412.771729	1.884164	2.957305	4391.715820	55175.179688	730.395874	450.981384	95.484886	52.343380	28.099028	121.702835	148.922989	70.448013	1.204575	99998.000000	3.851999	3.150072	0.275119	0.470896	3.642634	4.741744	2.863558	2.654159	1.979935	1.718862	1.448691	2.085301	2.172962	1.847869	0.080834	4.999991	41570.000000		1
9041.522461	3252.120117	2.655099	5.078918	8614.522461	99998.000000	1466.974609	877.894165	207.403015	59.577831	62.914436	271.220978	360.800507	190.942017	0.284301	0.000000	3.956242	3.512167	0.424081	0.705771	3.935231	4.999991	3.166423	2.943442	2.316815	1.775085	1.798750	2.433323	2.557267	2.280901	0.000000	0.000000	41606.000000		1
8658.003906	1617.359253	1.390766	2.183287	4569.203613	55900.105469	746.354187	466.199615	105.460785	47.748611	22.135077	132.770370	197.559723	84.044212	0.094057	99998.000000	3.937418	3.208807	0.143254	0.339111	3.659841	4.747413	2.872945	2.668572	2.023091	1.678961	1.345081	2.123101	2.295698	1.924508	0.000000	4.999991	41647.000000		1
6224.979980	2758.725098	2.766114	2.349809	4789.958984	54900.972656	809.043518	487.372589	115.519936	48.636726	29.785833	134.558945	187.907623	96.813980	0.872475	99998.000000	3.794138	3.440708	0.441870	0.371033	3.680332	4.739580	2.907972	2.687861	2.062657	1.686964	1.474010	2.128913	2.273944	1.985938	0.000000	4.999991	41675.000000		1
8615.709961	1908.821899	2.180203	4.570101	6096.878418	73244.687500	1004.265808	621.342529	135.191101	78.585999	38.620743	181.462601	231.675125	165.189713	1.028691	99998.000000	3.935291	3.280765	0.338497	0.659926	3.785108	4.864776	3.001849	2.793331	2.130948	1.895345	1.586821	2.258787	2.364879	2.217983	0.012285	4.999991	41775.000000		1
9764.875000	1269.337769	2.759946	3.632644	5142.319336	62231.746094	861.436279	520.525879	120.996658	46.425686	29.656315	152.811584	193.523102	131.441284	1.476732	99998.000000	3.989667	3.103577	0.440901	0.560223	3.711159	4.794012	2.935223	2.716442	2.082773	1.666758	1.472117	2.184156	2.286733	2.118732	0.169302	4.999991	41810.000000		1
15798.542969	4884.266113	1.507948	3.789915	10416.175781	99998.000000	1685.895386	1064.707031	211.501312	77.907578	68.610100	295.770630	424.920685	188.968430	1.841446	99998.000000	4.198617	3.688799	0.178386	0.578629	4.017708	4.999991	3.226831	3.027230	2.325313	1.891580	1.836388	2.470955	2.628308	2.276389	0.265159	4.999991	41860.000000		1
18372.138672	5922.461914	4.474505	3.200921	12495.698242	99998.000000	2086.858643	1275.366455	307.772552	101.054115	87.729286	369.080353	464.947632	299.841156	3.317289	0.000000	4.264160	3.772502	0.650745	0.505275	4.096761	4.999991	3.319493	3.105635	2.488230	2.004554	1.943145	2.567121	2.667404	2.476891	0.520783	0.000000	41919.000000		1
14959.361328	5259.902344	3.617226	5.211518	13542.713867	99998.000000	2286.080322	1382.107056	377.415710	157.113403	117.724808	485.463745	679.446350	336.673340	1.768261	0.000000	4.174913	3.720978	0.558376	0.716964	4.131706	4.999991	3.359092	3.140542	2.576820	2.196213	2.070868	2.686157	2.832155	2.527209	0.247546	0.000000	42054.000000		1
8339.678711	1640.191284	2.738360	3.031315	4936.319336	62950.691406	863.113831	495.525970	117.274582	75.412834	34.001305	182.600510	216.025146	167.311325	0.233985	0.000000	3.921149	3.214895	0.437491	0.481631	3.693403	4.799001	2.936068	2.695066	2.069204	1.877445	1.531496	2.261502	2.334504	2.223525	0.000000	0.000000	42079.000000		1
7020.778809	1760.793213	1.982844	4.385077	5835.328125	78472.265625	1016.819702	598.146667	183.377609	74.675819	56.756210	277.471741	361.093475	203.782715	0.707076	0.000000	3.846385	3.245708	0.297289	0.641977	3.766065	4.894716	3.007244	2.776808	2.263346	1.873180	1.754013	2.443219	2.557620	2.309167	0.000000	0.000000	42139.000000		1
6651.985352	1400.368896	1.674470	4.949401	4411.448730	53706.343750	757.101013	449.942139	91.963257	31.762508	38.651581	152.931854	236.343903	84.065804	0.930325	0.000000	3.822951	3.146242	0.223877	0.694553	3.644581	4.730026	2.879154	2.653157	1.963614	1.501915	1.587167	2.184498	2.373544	1.924619	0.000000	0.000000	42187.000000		1
8547.750977	2284.347412	3.641896	4.884642	4374.141602	52732.609375	745.900879	445.069855	103.416260	67.009644	37.769630	142.968292	188.471939	163.373398	0.871465	0.000000	3.931852	3.358762	0.561327	0.688833	3.640893	4.722079	2.872681	2.648428	2.014589	1.826137	1.577143	2.155240	2.275247	2.213181	0.000000	0.000000	42220.000000		1
7421.251465	1783.810303	1.853327	3.746742	4342.900391	52998.410156	732.844360	443.996704	102.293785	47.193539	36.659485	159.142502	213.881958	101.852806	1.125256	99998.000000	3.870477	3.251349	0.267952	0.573654	3.637780	4.724263	2.865012	2.647380	2.009849	1.673882	1.564186	2.201786	2.330174	2.007973	0.051251	4.999991	42278.000000		1
4365.583984	1107.842407	2.679769	5.384208	1976.238647	31238.578125	324.767029	202.731155	82.224808	34.966515	22.471205	123.667175	169.454529	96.986664	0.021814	0.000000	3.640042	3.044478	0.428097	0.731122	3.295839	4.494691	2.511572	2.306921	1.915003	1.543652	1.351626	2.092254	2.229053	1.986712	0.000000	0.000000	42342.000000		1
21645.197266	4196.848145	2.500912	5.359538	13108.673828	99998.000000	2150.593262	1335.986694	307.313080	151.571930	83.236275	383.906982	537.507996	314.868225	3.459712	0.000000	4.335361	3.622923	0.398098	0.729127	4.117559	4.999991	3.332558	3.125802	2.487581	2.180619	1.920313	2.584226	2.730385	2.498129	0.539040	0.000000	42403.000000		1
7125.693848	2639.001953	3.204005	4.422081	5805.369629	65758.734375	938.437195	589.512146	114.033577	48.735409	33.045345	141.765640	191.176376	120.151711	0.782566	99998.000000	3.852827	3.421440	0.505693	0.645627	3.763830	4.817954	2.972405	2.770493	2.057033	1.687845	1.519110	2.151571	2.281434	2.079730	0.000000	4.999991	42493.000000		1
7548.215332	1643.558716	2.087691	2.920300	3824.570068	48560.222656	639.709290	391.209259	83.994873	58.449184	21.832870	112.365273	139.270889	106.660355	1.353287	99998.000000	3.877844	3.215785	0.319666	0.465428	3.582583	4.686281	2.805983	2.592409	1.924253	1.766778	1.339111	2.050632	2.143860	2.028003	0.131390	4.999991	42558.000000		1
7751.137695	3602.929443	0.767851	4.551599	8728.750977	99998.000000	1509.123169	889.757324	203.058029	95.454048	56.919651	297.987854	382.670380	222.180298	1.712493	99998.000000	3.889365	3.556656	0.000000	0.658164	3.940952	4.999991	3.178725	2.949272	2.307620	1.979794	1.755262	2.474199	2.582825	2.346705	0.233629	4.999991	42596.000000		1
9017.903320	2086.778320	2.735276	3.873176	5036.078613	68540.734375	894.598755	513.726196	125.261467	68.884560	36.264767	151.463989	182.859543	89.548691	0.898478	0.000000	3.955106	3.319476	0.437001	0.588067	3.702092	4.835949	2.951628	2.710732	2.097817	1.838122	1.559485	2.180309	2.262118	1.952059	0.000000	0.000000	42661.000000		1
9628.005859	2593.041992	2.315888	3.672733	5043.226562	64649.312500	821.094788	503.256927	117.872833	28.758947	27.346596	160.524017	214.184158	123.115189	1.086663	0.000000	3.983536	3.413810	0.364717	0.564989	3.702708	4.810564	2.914393	2.701790	2.071414	1.458773	1.436903	2.205540	2.330787	2.090312	0.036095	0.000000	42728.000000		1
5647.534668	2287.819580	2.140115	3.441453	4552.264648	54372.511719	745.805298	465.237488	102.910530	66.318886	35.574009	134.728546	192.400635	106.555511	0.862443	99998.000000	3.751859	3.359422	0.330437	0.536742	3.658227	4.735379	2.872625	2.667675	2.012460	1.821637	1.551133	2.129460	2.284206	2.027576	0.000000	4.999991	42858.000000		1
6250.652344	1967.783081	2.932636	4.397411	3871.708008	46829.636719	630.393311	393.115021	88.734581	61.415741	20.112144	94.235970	124.225334	77.053383	0.410702	0.000000	3.795925	3.293977	0.467258	0.643197	3.587903	4.670521	2.799612	2.594520	1.948093	1.788280	1.303458	1.974217	2.094210	1.886792	0.000000	0.000000	42932.000000		1
14723.446289	1916.747192	4.116791	5.177598	7076.915039	90634.781250	1171.734375	722.482971	176.470032	70.559029	62.273022	270.425385	357.362152	218.834442	1.624436	99998.000000	4.168009	3.282565	0.614559	0.714128	3.849844	4.957295	3.068829	2.858828	2.246671	1.848553	1.794300	2.432047	2.553108	2.340116	0.210703	4.999991	42999.000000		1
6738.530273	2125.719727	2.713690	3.367443	5506.953125	71179.156250	918.510071	558.415771	153.471512	96.447014	34.161659	146.665695	218.846771	120.500175	0.698524	0.000000	3.828565	3.327506	0.433560	0.527300	3.740911	4.852353	2.963084	2.746958	2.186028	1.984289	1.533539	2.166328	2.340140	2.080988	0.000000	0.000000	43045.000000		1
14608.062500	4040.903564	1.902667	5.427380	12970.809570	99998.000000	2157.420654	1309.059448	334.166260	112.167915	96.283577	467.137085	613.892212	367.331879	2.807584	99998.000000	4.164593	3.606478	0.279363	0.734590	4.112967	4.999991	3.333935	3.116959	2.523962	2.049869	1.983552	2.669444	2.788092	2.565059	0.448333	4.999991	43184.000000		1
10420.711914	3471.528076	3.305768	5.630907	10036.351562	99998.000000	1690.360596	1032.534424	221.822586	129.495438	76.078918	347.210480	447.765045	244.324615	1.237428	0.000000	4.017898	3.540521	0.519272	0.750578	4.001576	4.999991	3.227979	3.013905	2.346006	2.112254	1.881264	2.540593	2.651050	2.387967	0.092520	0.000000	43241.000000		1
6937.357422	1448.154541	2.214124	3.564802	3936.370850	48690.414062	683.263977	403.544220	84.947754	29.634729	23.926729	113.179382	153.983414	52.654839	0.357814	99998.000000	3.841194	3.160815	0.345202	0.552035	3.595096	4.687443	2.834589	2.605891	1.929152	1.471801	1.378883	2.053767	2.187474	1.721438	0.000000	4.999991	43324.000000		1
17008.876953	6599.792969	3.808417	5.596986	13364.159180	99998.000000	2248.452637	1362.065796	299.332367	152.916443	90.590996	406.464508	574.303162	312.382721	2.230227	99998.000000	4.230676	3.819530	0.580745	0.747954	4.125942	4.999991	3.351884	3.134198	2.476154	2.184454	1.957085	2.609023	2.759141	2.494687	0.348349	4.999991	43353.000000		1
4752.457520	1996.030029	2.300469	2.781532	5067.924316	58727.804688	861.380737	517.568542	112.158661	44.560024	33.887207	171.770416	208.873962	125.677773	1.030063	0.000000	3.676918	3.300167	0.361816	0.444284	3.704830	4.768844	2.935195	2.713968	2.049833	1.648945	1.530036	2.234948	2.319884	2.099258	0.012864	0.000000	43399.000000		1
10899.000000	3117.530273	2.667434	4.230890	9470.824219	99998.000000	1610.035400	962.268372	202.401199	107.452873	54.033272	284.265198	334.449982	193.748215	1.704680	99998.000000	4.037386	3.493811	0.426094	0.626432	3.976388	4.999991	3.206836	2.983296	2.306213	2.031218	1.732661	2.453724	2.524331	2.287238	0.231643	4.999991	43424.000000		1
6034.543457	1526.555542	3.336605	2.590341	4209.821289	52861.046875	725.760986	426.339203	89.067627	37.960823	31.870440	117.703224	189.036270	102.629906	0.362011	0.000000	3.780644	3.183713	0.523305	0.413357	3.624264	4.723136	2.860794	2.629755	1.949720	1.579336	1.503388	2.070788	2.276545	2.011274	0.000000	0.000000	43460.000000		1
6023.747559	2122.814941	3.311935	4.304899	5823.535645	72440.171875	965.000549	594.489319	146.949402	62.584476	41.528709	209.632553	254.871002	189.014679	0.595763	99998.000000	3.779867	3.326912	0.520082	0.633963	3.765187	4.859980	2.984528	2.774144	2.167168	1.796467	1.618348	2.321459	2.406320	2.276495	0.000000	4.999991	43534.000000		1
9016.537109	3533.560547	2.911049	4.304899	6399.380859	77075.554688	1074.257446	648.618164	133.834259	52.534573	31.799515	154.445969	174.564285	91.957092	1.303392	0.000000	3.955040	3.548213	0.464050	0.633963	3.806138	4.886917	3.031108	2.811989	2.126567	1.720445	1.502421	2.188776	2.241955	1.963585	0.115075	0.000000	43565.000000		1
12087.941406	3047.933350	2.870961	4.980238	8359.762695	99998.000000	1390.911133	852.009277	232.822281	102.121094	60.533791	310.150116	397.274994	233.602463	0.988236	0.000000	4.082352	3.484005	0.458027	0.697250	3.922194	4.999991	3.143299	2.930444	2.367024	2.009115	1.781998	2.491572	2.599091	2.368477	0.000000	0.000000	43705.000000		1
15108.124023	5191.532715	2.803118	6.266157	10437.585938	99998.000000	1720.013916	1051.246582	230.423126	143.702225	78.595253	390.555511	548.313416	408.604645	3.645127	99998.000000	4.179211	3.715296	0.447641	0.797001	4.018600	4.999991	3.235532	3.021705	2.362526	2.157464	1.895396	2.591683	2.739029	2.611303	0.561713	4.999991	43781.000000		1
2823.212158	1356.758667	1.803987	1.634382	2095.872314	26240.822266	332.550385	219.802734	56.457088	11.002780	22.838169	87.612099	126.889679	80.315979	0.302655	0.000000	3.450743	3.132503	0.256233	0.213353	3.321365	4.418977	2.521858	2.342033	1.751719	1.041502	1.358661	1.942564	2.103426	1.904802	0.000000	0.000000	43847.000000		1
6161.640137	3066.210693	1.258165	4.261727	6323.964844	76683.062500	1065.148071	644.902283	135.036926	60.284008	42.611103	185.178513	239.298126	129.187073	1.464186	0.000000	3.789696	3.486602	0.099738	0.629586	3.800989	4.884699	3.027410	2.809494	2.130453	1.780202	1.629523	2.267591	2.378939	2.111219	0.165596	0.000000	43889.000000		1
10114.623047	3230.111572	2.177119	4.903145	5976.304199	73719.054688	984.280090	609.574951	119.575050	38.074921	38.596073	171.696411	259.832733	88.999786	0.636496	99998.000000	4.004950	3.509218	0.337882	0.690475	3.776433	4.867580	2.993119	2.785027	2.077641	1.580639	1.586543	2.234761	2.414694	1.949389	0.000000	4.999991	43925.000000		1
6361.111816	3915.009766	2.895631	3.139246	5899.358887	77279.546875	953.479675	599.913635	154.489151	46.795734	36.619396	193.088303	239.865540	160.709045	1.245888	0.000000	3.803533	3.592733	0.461743	0.496825	3.770805	4.888064	2.979311	2.778089	2.188898	1.670206	1.563711	2.285756	2.379968	2.206040	0.095479	0.000000	44005.000000		1
10524.636719	6909.246094	3.274930	10.651234	13461.651367	99998.000000	2253.540771	1373.247437	301.164093	105.032143	113.413742	509.461395	663.750122	509.041992	0.557814	99998.000000	4.022207	3.839431	0.515202	1.027400	4.129098	4.999991	3.352865	3.137749	2.478803	2.021322	2.054666	2.707111	2.822005	2.706753	0.000000	4.999991	44039.000000		1
5611.007812	871.026672	1.985928	4.008861	3329.155029	41069.058594	550.188354	338.067200	88.876434	32.459435	23.852718	94.920563	107.206177	61.998566	0.334201	0.000000	3.749041	2.940032	0.297963	0.603021	3.522334	4.613515	2.740511	2.529003	1.948787	1.511341	1.377538	1.977360	2.030220	1.792382	0.000000	0.000000	44186.000000		1
18745.820312	5423.963379	1.890332	5.680247	12638.126953	99998.000000	2150.784424	1284.969238	283.111877	84.364922	78.422562	417.612244	550.027954	284.545837	2.786945	0.000000	4.272904	3.734317	0.276538	0.754367	4.101683	4.999991	3.332597	3.108893	2.451958	1.926162	1.894441	2.620773	2.740385	2.454152	0.445128	0.000000	44205.000000		1
9979.345703	1841.029053	4.061284	2.935719	6268.389648	75762.328125	991.998657	629.341736	125.865883	74.089905	37.337910	182.372314	218.708008	142.302216	0.181469	0.000000	3.999102	3.265061	0.608663	0.467715	3.797156	4.879453	2.996511	2.798887	2.099908	1.869759	1.572150	2.260959	2.339865	2.153212	0.000000	0.000000	44230.000000		1
6944.752441	2600.893066	2.843207	4.101373	4651.456055	56919.167969	780.543640	474.195770	105.038307	32.299080	25.977415	134.935150	197.596725	138.324188	0.015346	0.000000	3.841657	3.415123	0.453808	0.612929	3.667589	4.755259	2.892397	2.675958	2.021348	1.509190	1.414596	2.130125	2.295780	2.140898	0.000000	0.000000	44441.000000		1
16210.091797	6721.091797	2.041435	6.756472	18329.427734	99998.000000	3128.465332	1867.669434	455.668671	187.145935	104.091599	541.883850	740.393311	446.287933	3.197503	99998.000000	4.209785	3.827440	0.309936	0.829720	4.263149	4.999991	3.495331	3.271300	2.658649	2.272180	2.017416	2.733906	2.869462	2.649615	0.504811	4.999991	44468.000000		1
11490.405273	2329.194092	3.623393	3.823836	6433.446777	73881.757812	1028.716797	648.146362	120.210304	56.327572	30.667782	187.019501	223.444626	127.996742	0.702507	99998.000000	4.060335	3.367206	0.559115	0.582499	3.808444	4.868537	3.012296	2.811673	2.079942	1.750721	1.486682	2.271887	2.349170	2.107199	0.000000	4.999991	44498.000000		1
11009.421875	3215.210938	2.719858	3.703570	6950.259766	82553.265625	1138.803101	698.217041	153.230972	72.387680	35.956394	171.116669	243.640030	143.955093	1.548865	0.000000	4.041765	3.507210	0.434546	0.568621	3.842001	4.916734	3.056449	2.843990	2.185347	1.859665	1.555776	2.233292	2.386749	2.158227	0.190013	0.000000	44524.000000		1
8183.776855	2320.633789	2.130863	4.196969	5179.867188	64516.195312	861.257385	532.561707	129.991928	45.901451	41.460869	189.424820	263.610321	160.678207	0.381314	99998.000000	3.912954	3.365607	0.328556	0.622936	3.714319	4.809669	2.935133	2.726370	2.113916	1.661826	1.617638	2.277437	2.420962	2.205957	0.000000	4.999991	44570.000000		1
8177.362793	2495.959717	2.624262	3.117660	5778.876953	69260.882812	947.867310	582.552185	131.746567	66.466904	33.649757	154.788269	212.182816	180.947617	1.845836	99998.000000	3.912613	3.397238	0.419007	0.493829	3.761843	4.840488	2.976748	2.765335	2.119739	1.822605	1.526982	2.189738	2.326710	2.257553	0.266193	4.999991	44625.000000		1
7119.097656	1655.859741	2.059937	3.299600	3604.967773	45071.488281	603.617188	364.932739	86.406357	29.449705	23.627605	92.293221	111.039268	59.315716	0.991301	99998.000000	3.852425	3.219023	0.313854	0.518461	3.556901	4.653902	2.780761	2.562213	1.936546	1.469081	1.373420	1.965170	2.045477	1.773170	0.000000	4.999991	44662.000000		1
10546.922852	2933.576172	2.019849	2.103110	5344.510742	66572.296875	899.603699	546.679016	127.392334	63.555855	43.409790	178.292526	230.139420	147.584656	1.562183	99998.000000	4.023126	3.467397	0.305319	0.322862	3.727908	4.823294	2.954051	2.737732	2.105143	1.803156	1.637588	2.251133	2.361991	2.169041	0.193732	4.999991	44721.000000		1
6655.216797	1854.178101	2.192538	3.786831	4115.971191	48011.433594	672.427734	419.428558	95.999870	37.849808	23.424080	106.833046	151.118622	91.149147	0.323122	0.000000	3.823162	3.268152	0.340947	0.578276	3.614472	4.681345	2.827646	2.622658	1.982271	1.578064	1.369663	2.028706	2.179318	1.959753	0.000000	0.000000	44754.000000		1
12601.368164	3984.952148	2.288134	5.291696	12358.539062	99998.000000	1997.208130	1262.112549	270.780029	123.836784	87.784790	335.967163	426.524231	208.173950	2.782184	99998.000000	4.100418	3.600423	0.359481	0.723595	4.091967	4.999991	3.300423	3.101098	2.432617	2.092850	1.943419	2.526297	2.629944	2.318426	0.444386	4.999991	44806.000000		1
19394.617188	6084.842773	2.870961	6.253822	15277.600586	99998.000000	2654.022949	1560.291626	363.178070	188.959183	115.436676	535.420288	681.176331	411.013031	2.591363	99998.000000	4.287681	3.784249	0.458027	0.796146	4.184055	4.999991	3.423905	3.193206	2.560120	2.276368	2.062344	2.728695	2.833260	2.613856	0.413528	4.999991	44916.000000		1
13904.954102	8264.981445	4.073619	5.945448	15564.955078	99998.000000	2628.597412	1585.310059	389.682800	152.756088	103.699966	521.370789	689.801514	430.243225	2.430013	0.000000	4.143169	3.917242	0.609980	0.774185	4.192148	4.999991	3.419724	3.200114	2.590711	2.183999	2.015779	2.717147	2.838724	2.633714	0.385609	0.000000	44996.000000		1
10895.200195	3308.284180	2.750695	4.610189	8465.223633	99998.000000	1394.044189	844.515808	237.811768	81.222595	70.703964	353.525970	432.309326	263.530151	1.488251	99998.000000	4.037235	3.519603	0.439442	0.663719	3.927639	4.999991	3.144277	2.926608	2.376233	1.909677	1.849444	2.548421	2.635795	2.420830	0.172676	4.999991	45210.000000		1
10486.697266	2836.971924	2.932636	4.372742	7930.660645	93665.195312	1326.914307	813.980591	179.242310	68.227722	45.497482	214.847168	281.107452	138.762070	2.380596	0.000000	4.020639	3.452855	0.467258	0.640754	3.899309	4.971578	3.122843	2.910614	2.253441	1.833961	1.657987	2.332130	2.448872	2.142271	0.376686	0.000000	45300.000000		1
6150.923828	1564.426880	2.932636	3.503127	3355.638184	41885.164062	572.872314	341.228027	81.888680	40.440151	28.977894	106.231720	134.195053	143.289001	0.401360	0.000000	3.788940	3.194355	0.467258	0.544456	3.525775	4.622060	2.758058	2.533045	1.913224	1.606813	1.462067	2.026254	2.127737	2.156213	0.000000	0.000000	45410.000000		1
21873.650391	6332.978516	2.192538	5.112839	20679.179688	99998.000000	3435.297363	2099.578857	453.577881	189.989151	128.585739	637.122009	827.641541	481.630646	2.545538	0.000000	4.339921	3.801608	0.340947	0.708662	4.315533	4.999991	3.535964	3.322132	2.656652	2.278729	2.109193	2.804223	2.917842	2.682714	0.405780	0.000000	45456.000000		1
9573.426758	3564.724854	1.979760	4.348072	9957.041016	99998.000000	1673.717651	1014.947876	232.486145	87.747787	60.848331	283.657715	385.081879	188.481201	1.390384	0.000000	3.981067	3.552026	0.296613	0.638297	3.998130	4.999991	3.223682	3.006444	2.366397	1.943236	1.784249	2.452795	2.585553	2.275268	0.143135	0.000000	45669.000000		1
11005.774414	2065.519043	3.549383	6.374088	5968.348145	73184.867188	984.113525	609.251160	151.300552	67.675728	43.440628	199.440811	288.875397	186.782059	1.096233	0.000000	4.041621	3.315029	0.550153	0.804418	3.775854	4.864421	2.993045	2.784796	2.179841	1.830433	1.637896	2.299814	2.460711	2.271335	0.039903	0.000000	45724.000000		1
10398.774414	3323.375977	2.408400	6.494354	7808.846680	90707.296875	1295.534180	796.498901	179.319412	97.063759	53.913006	243.488922	323.666138	184.974991	0.108898	0.000000	4.016982	3.521580	0.381729	0.812536	3.892587	4.957642	3.112449	2.901185	2.253627	1.987057	1.731694	2.386479	2.510097	2.267113	0.000000	0.000000	45793.000000		1
7141.315918	2982.647705	3.641896	3.987274	4222.048340	51088.875000	692.348694	430.502258	96.490189	46.866661	22.523628	118.529663	168.029846	102.287613	1.251229	0.000000	3.853778	3.474602	0.561327	0.600676	3.625523	4.708326	2.840325	2.633976	1.984483	1.670864	1.352638	2.073827	2.225386	2.009823	0.097337	0.000000	45874.000000		1
7432.997559	2714.023193	2.689020	3.805334	8268.221680	99998.000000	1374.669067	839.523193	200.372086	89.092293	60.798992	274.135132	370.523560	271.245667	2.349144	0.000000	3.871164	3.433614	0.429594	0.580393	3.917412	4.999991	3.138198	2.924033	2.301837	1.949840	1.783896	2.437965	2.568816	2.433363	0.370910	0.000000	45939.000000		1
13209.774414	2409.164795	2.698272	3.805334	9505.822266	99998.000000	1546.094116	965.487793	209.348862	101.473511	61.119701	283.269165	354.932159	190.007645	0.749676	0.000000	4.120895	3.381866	0.431086	0.580393	3.977990	4.999991	3.189236	2.984747	2.320871	2.006353	1.786181	2.452199	2.550145	2.278771	0.000000	0.000000	45994.000000		1
13257.054688	5823.754883	2.087691	5.029578	13228.252930	99998.000000	2186.759277	1346.107422	286.195618	126.865013	85.579918	381.029846	467.309784	260.489594	1.512751	99998.000000	4.122447	3.765203	0.319666	0.701532	4.121502	4.999991	3.339801	3.129080	2.456663	2.103342	1.932372	2.580959	2.669605	2.415790	0.179767	4.999991	46086.000000		1
17666.849609	6232.424316	1.754647	5.988621	15870.575195	99998.000000	2628.538818	1610.516479	351.996429	144.220291	109.170517	497.894287	709.121155	423.169128	2.590767	0.000000	4.247159	3.794657	0.244190	0.777327	4.200593	4.999991	3.419714	3.206965	2.546538	2.159026	2.038105	2.697137	2.850720	2.626514	0.413428	0.000000	46262.000000		1
10195.704102	1605.301880	2.907966	3.546299	6749.545410	82531.164062	1126.662476	688.620422	139.101288	71.971382	53.317844	238.823227	279.540924	184.049866	0.395050	0.000000	4.008417	3.205557	0.463589	0.549775	3.829274	4.916618	3.051794	2.837980	2.143331	1.857160	1.726873	2.378077	2.446445	2.264935	0.000000	0.000000	46376.000000		1
15006.835938	3999.510498	1.964342	3.703570	12118.513672	99998.000000	2026.935303	1229.961548	273.780487	134.981415	82.675034	425.648468	566.186768	314.923737	1.910555	99998.000000	4.176289	3.602007	0.293217	0.568621	4.083449	4.999991	3.306840	3.089891	2.437402	2.130274	1.917374	2.629051	2.752960	2.498205	0.281160	4.999991	46424.000000		1
11653.951172	4081.377686	1.575791	6.438847	14175.574219	99998.000000	2395.608643	1450.526001	310.291962	103.847984	95.750092	449.356232	567.512756	284.018494	0.872381	0.000000	4.066473	3.610807	0.197498	0.808808	4.151541	4.999991	3.379416	3.161525	2.491771	2.016398	1.981139	2.652591	2.753976	2.453347	0.000000	0.000000	46489.000000		1
12972.514648	2340.912354	2.775365	4.372742	8584.203125	99998.000000	1426.074951	876.438660	199.305115	79.430946	69.843597	308.250519	391.067413	260.628357	1.839380	99998.000000	4.113024	3.369385	0.443320	0.640754	3.933700	4.999991	3.154142	2.942722	2.299518	1.899990	1.844127	2.488904	2.592252	2.416022	0.264671	4.999991	46586.000000		1
12409.153320	2655.919434	2.081524	5.020327	10831.129883	99998.000000	1785.666626	1103.589966	264.458344	103.157227	78.252953	367.723511	492.004364	253.415482	1.370989	0.000000	4.093742	3.424215	0.318381	0.700732	4.034674	4.999991	3.251800	3.042808	2.422357	2.013500	1.893501	2.565521	2.691969	2.403833	0.137034	0.000000	46697.000000		1
10614.055664	3673.707275	1.174904	2.898715	12941.467773	99998.000000	2148.668945	1320.376709	282.060333	112.004478	81.324356	369.351715	444.992767	321.800476	2.200285	0.000000	4.025881	3.565104	0.070003	0.462205	4.111983	4.999991	3.332170	3.120698	2.450342	2.049235	1.910221	2.567440	2.648353	2.507587	0.342479	0.000000	46762.000000		1
12217.396484	3053.764893	2.722941	3.675817	6640.048340	88721.789062	1186.271118	694.387024	186.991745	67.965599	33.551079	195.515198	254.383774	151.229630	0.522219	99998.000000	4.086978	3.484836	0.435038	0.565354	3.822171	4.948030	3.074184	2.841602	2.271822	1.832289	1.525707	2.291181	2.405489	2.179637	0.000000	4.999991	46816.000000		1
23939.154297	6364.180176	1.723810	4.082870	15976.446289	99998.000000	2702.132324	1638.122070	366.705872	211.390289	93.813499	478.149109	601.483215	368.997101	5.030965	99998.000000	4.379109	3.803742	0.236489	0.610966	4.203480	4.999991	3.431707	3.214346	2.564318	2.325085	1.972265	2.679563	2.779223	2.567023	0.701651	4.999991	46846.000000		1
10304.633789	5030.817383	0.989880	4.637943	11208.585938	99998.000000	1951.007446	1168.706177	249.233932	110.891243	66.312721	337.391846	472.154327	193.886993	1.499561	0.000000	4.013032	3.701638	0.000000	0.666325	4.049551	4.999991	3.290259	3.067705	2.396607	2.044897	1.821597	2.528135	2.674084	2.287549	0.175964	0.000000	46911.000000		1
8679.916992	3333.281006	1.489446	5.180681	12353.632812	99998.000000	2145.264648	1278.629150	309.912659	123.121353	73.343643	352.144470	461.401337	264.510773	1.724991	99998.000000	3.938516	3.522872	0.173025	0.714387	4.091794	4.999991	3.331481	3.106745	2.491239	2.090333	1.865363	2.546721	2.664079	2.422443	0.236787	4.999991	46956.000000		1
11936.101562	3786.766357	1.150235	4.048949	11702.147461	99998.000000	2014.477051	1210.669678	305.367218	121.049080	62.461128	338.440338	425.059479	265.676422	1.920839	0.000000	4.076862	3.578269	0.060786	0.607342	4.068265	4.999991	3.304162	3.083026	2.484823	2.082962	1.795610	2.529482	2.628450	2.424353	0.283491	0.000000	46994.000000		1
7962.500000	6421.756348	1.218077	6.389507	15481.121094	99998.000000	2586.208252	1592.957642	359.693451	176.621140	87.464081	403.411621	516.714355	256.021240	2.642909	0.000000	3.901049	3.807654	0.085675	0.805467	4.189802	4.999991	3.412663	3.202204	2.555933	2.247043	1.941830	2.605748	2.713251	2.408276	0.422082	0.000000	47038.000000		1
11083.811523	2086.565674	2.396065	4.372742	5186.888672	71709.101562	917.791565	543.203674	138.718903	55.063240	37.652451	161.819183	220.222122	100.295517	0.484970	0.000000	4.044689	3.319432	0.379499	0.640754	3.714907	4.855574	2.962744	2.734963	2.142136	1.740862	1.575793	2.209030	2.342861	2.001281	0.000000	0.000000	47068.000000		1
16669.291016	2474.851562	2.328223	4.267894	7768.246094	99998.000000	1315.171387	812.161194	195.533707	74.941017	44.137554	237.543472	334.345123	159.182587	2.096573	0.000000	4.221917	3.393549	0.367025	0.630214	3.890323	4.999991	3.118982	2.909642	2.291222	1.874720	1.644808	2.375743	2.524195	2.201895	0.321510	0.000000	47161.000000		1
7104.934082	969.650818	2.177119	1.578874	3844.947266	68025.921875	686.008545	409.588348	143.270508	63.851894	38.913700	164.653152	237.151840	112.010643	0.876398	0.000000	3.851560	2.986615	0.337882	0.198348	3.584890	4.832675	2.836329	2.612348	2.156157	1.805174	1.590103	2.216570	2.375026	2.049259	0.000000	0.000000	47207.000000		1
9146.177734	4265.075684	1.600460	3.675817	8532.177734	99998.000000	1454.482422	884.533447	177.213211	62.118832	52.460564	229.325317	301.025330	170.712692	1.332734	0.000000	3.961240	3.629927	0.204245	0.565354	3.931060	4.999991	3.162709	2.946714	2.248496	1.793223	1.719833	2.360452	2.478603	2.232266	0.124744	0.000000	47227.000000		1
12957.241211	2939.685059	2.106194	4.539263	7245.728516	98458.171875	1277.358643	758.858765	174.804810	69.328613	39.410183	199.453140	236.467255	139.721115	0.488887	0.000000	4.112513	3.468301	0.323498	0.656985	3.860082	4.993252	3.106313	2.880161	2.242553	1.840912	1.595608	2.299841	2.373771	2.145262	0.000000	0.000000	47308.000000		1
18845.482422	8648.157227	2.106194	7.030924	21054.951172	99998.000000	3523.683350	2169.878906	493.413605	176.173996	131.530716	665.254944	852.592102	443.990540	3.648561	0.000000	4.275207	3.936924	0.323498	0.847012	4.323354	4.999991	3.546997	3.336436	2.693211	2.245942	2.119027	2.822988	2.930741	2.647374	0.562122	0.000000	47416.000000		1
9216.324219	4141.226562	1.893416	5.760424	14841.979492	99998.000000	2485.040039	1530.419434	395.976715	157.471115	138.142242	640.446289	775.689819	480.286133	1.461000	0.000000	3.964558	3.617129	0.277246	0.760454	4.171492	4.999991	3.395333	3.184810	2.597670	2.197201	2.140326	2.806483	2.889688	2.681500	0.164650	0.000000	47460.000000		1
7593.792969	2715.429443	2.340558	2.775365	4653.161133	62401.242188	785.696533	493.635651	107.135254	72.079308	34.254169	143.785492	219.398758	97.748352	2.551100	0.000000	3.880459	3.433839	0.369319	0.443320	3.667748	4.795193	2.895255	2.693407	2.029932	1.857811	1.534713	2.157715	2.341234	1.990109	0.406728	0.000000	47512.000000		1
19142.933594	5334.948242	2.772281	3.851590	11357.514648	99998.000000	1885.687744	1170.784546	275.026337	121.776840	79.634468	368.056549	534.251587	330.539795	3.798720	99998.000000	4.282009	3.727130	0.442837	0.585640	4.055283	4.999991	3.275470	3.068477	2.439374	2.085565	1.901101	2.565915	2.727746	2.519224	0.579637	4.999991	47559.000000		1
20418.423828	5304.280273	4.061284	5.075834	13052.362305	99998.000000	2172.885498	1350.473999	310.588013	132.230713	98.559372	392.612366	509.819122	332.942017	2.580355	99998.000000	4.310022	3.724627	0.608663	0.705507	4.115689	4.999991	3.337037	3.130486	2.492185	2.121332	1.993698	2.593964	2.707416	2.522369	0.411679	4.999991	47661.000000		1
5212.394043	2791.714844	2.846291	4.671864	6485.885742	86698.992188	1115.690552	674.487671	168.045258	70.759468	39.453354	183.667480	226.099731	170.974808	0.585170	99998.000000	3.717037	3.445871	0.454279	0.669490	3.811969	4.938014	3.047544	2.828974	2.225426	1.849785	1.596084	2.264032	2.354300	2.232932	0.000000	4.999991	47681.000000		1
21154.578125	19747.044922	2.396065	15.113403	37109.265625	99998.000000	6218.427246	3803.011475	968.781189	374.405975	355.934387	1628.664307	2111.747314	1140.739746	6.394773	0.000000	4.325404	4.295502	0.379499	1.179362	4.569482	4.999991	3.793681	3.580128	2.986226	2.573343	2.551370	3.211832	3.324642	3.057187	0.805825	0.000000	47701.000000		1
2380.159180	875.442566	3.937934	2.689020	1937.062866	34816.746094	356.008392	217.927811	63.275234	29.384947	16.667608	69.279274	60.900757	68.101288	0.002522	99998.000000	3.376606	2.942228	0.595268	0.429594	3.287144	4.541788	2.551460	2.338313	1.801234	1.468125	1.221873	1.840603	1.784623	1.833155	0.000000	4.999991	47750.000000		1
16626.359375	3377.643799	1.107062	6.700964	12984.849609	99998.000000	2140.336670	1346.458984	308.534241	149.098770	99.746613	464.370972	634.457642	397.651184	2.431360	0.000000	4.220797	3.528614	0.044172	0.826137	4.113437	4.999991	3.330482	3.129193	2.489303	2.173474	1.998898	2.666865	2.802403	2.599502	0.385849	0.000000	47795.000000		1
20073.277344	7268.594238	2.143198	7.067929	18135.853516	99998.000000	3115.350098	1871.311401	430.459106	174.666046	143.905746	599.805664	808.399048	445.594086	2.574264	99998.000000	4.302619	3.861450	0.331062	0.849292	4.258538	4.999991	3.493507	3.272146	2.633932	2.242208	2.158078	2.778011	2.907626	2.648939	0.410653	4.999991	47874.000000		1
5252.565918	1030.523804	1.770066	4.323402	3947.435303	56872.226562	698.411316	420.732971	108.452011	51.017372	35.549339	125.085693	157.375519	123.220032	2.146666	0.000000	3.720371	3.013058	0.247989	0.635826	3.596315	4.754900	2.844111	2.624007	2.035238	1.707718	1.550832	2.097208	2.196937	2.090681	0.331764	0.000000	47922.000000		1
6084.932129	2499.012451	2.248045	4.468338	6342.270020	84004.031250	1111.962280	664.952759	135.949707	76.433548	52.349548	209.848419	243.236069	187.947708	0.567108	99998.000000	3.784256	3.397768	0.351805	0.650146	3.802245	4.924300	3.046090	2.822791	2.133378	1.883284	1.718913	2.321906	2.386028	2.274037	0.000000	4.999991	48011.000000		1
5519.707520	1998.879517	1.640549	3.170084	3101.695312	45085.648438	546.370667	335.094482	73.581093	26.979630	17.910355	84.013382	104.874870	42.154709	2.177147	99998.000000	3.741916	3.300787	0.214989	0.501071	3.491599	4.654038	2.737487	2.525167	1.866766	1.431036	1.253104	1.924348	2.020671	1.624846	0.337888	4.999991	48093.000000		1
17271.132812	3529.641113	1.692973	4.847637	9788.018555	99998.000000	1656.726318	1010.507263	221.837997	85.589172	50.027493	242.721085	335.631042	215.485489	1.988730	99998.000000	4.237321	3.547730	0.228650	0.685530	3.990695	4.999991	3.219251	3.004539	2.346036	1.932419	1.699209	2.385108	2.525862	2.333418	0.298576	4.999991	48127.000000		1
6621.474609	2630.521729	3.043650	2.911049	4031.380859	53769.382812	667.644836	422.108337	78.801857	46.900581	25.067713	92.903801	133.606064	88.392288	0.223105	0.000000	3.820955	3.420042	0.483395	0.464050	3.605454	4.730535	2.824545	2.625424	1.896536	1.671178	1.399115	1.968033	2.125826	1.946414	0.000000	0.000000	48159.000000		1
6798.268555	542.630066	1.326008	2.371395	2757.537842	42631.468750	474.667572	303.002014	79.338432	24.053162	25.086214	90.665001	107.792091	56.500263	1.337332	0.000000	3.832398	2.734504	0.122546	0.375004	3.440521	4.629730	2.676389	2.481446	1.899484	1.381172	1.399435	1.957440	2.032587	1.752051	0.126239	0.000000	48227.000000		1
8741.270508	3846.455322	0.496482	2.534833	5729.950684	77146.296875	979.204224	602.494690	147.291702	62.390202	35.854630	154.378128	198.654449	125.742531	1.488854	0.000000	3.941575	3.585061	0.000000	0.403949	3.758151	4.887315	2.990873	2.779953	2.168178	1.795116	1.554545	2.188586	2.298098	2.099482	0.172852	0.000000	48254.000000		1
6723.759277	1867.401123	2.325139	5.276277	7033.622559	89493.585938	1160.848755	728.237244	126.905098	66.991142	37.686371	172.562943	219.815063	148.950745	0.243200	0.000000	3.827612	3.271238	0.366449	0.722328	3.847179	4.951792	3.064776	2.862273	2.103479	1.826017	1.576184	2.236948	2.342057	2.173043	0.000000	0.000000	48283.000000		1
18216.681641	6527.476074	1.538786	6.966166	21068.603516	99998.000000	3544.295166	2175.833740	544.856567	251.596085	141.420258	666.614868	921.186768	500.025146	3.172638	99998.000000	4.260469	3.814745	0.187178	0.842994	4.323636	4.999991	3.549530	3.337626	2.736282	2.400704	2.150512	2.823875	2.964348	2.698992	0.501421	4.999991	48335.000000		1
10325.174805	2909.020264	2.636597	3.191670	8792.583984	99998.000000	1498.459595	912.687988	250.831314	99.299469	57.801598	284.992981	342.476929	262.645111	2.228287	0.000000	4.013897	3.463747	0.421044	0.504018	3.944117	4.999991	3.175645	2.960322	2.399382	1.996947	1.761940	2.454834	2.534631	2.419369	0.347971	0.000000	48479.000000		1
11363.709961	2421.499756	1.591209	4.483756	8245.902344	99998.000000	1438.961914	849.400391	178.708832	63.703876	52.257038	239.187119	327.699677	237.324539	1.197503	99998.000000	4.055520	3.384084	0.201727	0.651642	3.916238	4.999991	3.158049	2.929112	2.252146	1.804166	1.718145	2.378738	2.515476	2.375343	0.078277	4.999991	48511.000000		1
10925.760742	4786.332520	3.530881	4.033530	10936.843750	99998.000000	1823.735474	1119.298462	245.191147	102.201271	51.273323	274.249237	351.940948	218.220779	2.821129	0.000000	4.038452	3.680003	0.547883	0.605685	4.038892	4.999991	3.260962	3.048946	2.389505	2.009456	1.709891	2.438145	2.546470	2.338896	0.450423	0.000000	48530.000000		1
3966.755127	1054.379639	1.418520	2.503996	2860.790527	40826.820312	459.736115	287.373627	64.610497	40.057766	13.118225	76.233109	121.801514	75.372742	1.072556	0.000000	3.598435	3.022997	0.151835	0.398634	3.456486	4.610946	2.662509	2.458447	1.810303	1.602687	1.117875	1.882144	2.085653	1.877214	0.030420	0.000000	48555.000000		1
9552.765625	2887.773438	1.110146	3.530881	7088.093750	97380.226562	1229.918335	740.476624	183.090820	65.621964	44.035789	210.588516	273.817505	186.914658	2.404074	99998.000000	3.980129	3.460563	0.045380	0.547883	3.850529	4.988471	3.089876	2.869511	2.262666	1.817049	1.643806	2.323435	2.437461	2.271643	0.380948	4.999991	48736.000000		1
7280.306152	1225.268066	0.792521	3.540132	4117.574707	71983.835938	743.979736	435.812469	138.688065	51.930161	35.049774	182.020767	264.769806	104.677513	1.349677	0.000000	3.862150	3.088231	0.000000	0.549019	3.614641	4.857235	2.871561	2.639300	2.142039	1.715420	1.544685	2.260121	2.422868	2.019853	0.130230	0.000000	48764.000000		1
6080.608398	2172.043701	2.608843	3.219423	7226.177246	98562.398438	1239.863403	748.062622	191.012939	107.739662	49.555683	221.591293	327.687317	175.729935	1.360727	0.000000	3.783947	3.336869	0.416448	0.507778	3.858909	4.993711	3.093374	2.873938	2.281063	2.032376	1.695094	2.345553	2.515460	2.244846	0.133771	0.000000	48779.000000		1
5708.839355	2033.559204	1.788568	2.534833	3229.001465	50491.187500	608.985962	349.671295	92.521416	60.021893	30.054117	121.197098	167.838654	95.232018	1.518970	0.000000	3.756548	3.308257	0.252506	0.403949	3.509068	4.703216	2.784607	2.543660	1.966242	1.778310	1.477904	2.083492	2.224892	1.978783	0.181549	0.000000	48871.000000		1
1769.541748	1163.957153	3.814585	5.119006	10914.483398	99998.000000	1907.687134	1132.521606	274.498993	125.693192	89.607277	325.476288	414.287964	288.872314	0.309880	0.000000	3.247861	3.065937	0.581447	0.709186	4.038003	4.999991	3.280507	3.054046	2.438541	2.099312	1.952343	2.512519	2.617302	2.460706	0.000000	0.000000	48957.000000		1
11959.041016	3285.643555	1.276668	4.748958	10019.184570	99998.000000	1708.600952	1041.227417	247.840088	102.047081	80.670609	339.091003	409.739441	243.695541	1.121899	0.000000	4.077696	3.516620	0.106078	0.676598	4.000833	4.999991	3.232641	3.017546	2.394171	2.008801	1.906715	2.530316	2.612508	2.386847	0.049954	0.000000	49027.000000		1
19429.093750	5548.068359	1.458608	8.989099	23261.703125	99998.000000	3976.530518	2397.884521	588.861511	231.416092	164.862839	761.418274	966.591736	567.895142	3.829592	0.000000	4.288453	3.744142	0.163939	0.953716	4.366642	4.999991	3.599504	3.379828	2.770013	2.364393	2.217123	2.881623	2.985243	2.754268	0.583152	0.000000	49098.000000		1
15956.994141	4399.767578	1.766982	3.953353	8887.859375	99998.000000	1492.844116	925.547180	200.908661	86.918259	59.698097	259.730988	340.845642	130.954056	0.137732	99998.000000	4.202951	3.643430	0.247232	0.596966	3.948797	4.999991	3.174015	2.966398	2.302999	1.939111	1.775960	2.414524	2.532558	2.117119	0.000000	4.999991	49143.000000		1
10988.054688	5008.916992	1.495613	7.182027	15214.032227	99998.000000	2602.943848	1570.319946	357.362152	134.093292	99.546173	470.063538	621.866760	333.527924	1.755685	99998.000000	4.040921	3.699744	0.174819	0.856247	4.182244	4.999991	3.415465	3.195988	2.553108	2.127407	1.998025	2.672157	2.793697	2.523132	0.244447	4.999991	49298.000000		1
6289.957520	1011.398438	2.044519	4.511510	3655.032227	61938.792969	664.215759	386.784088	90.085258	62.433376	29.634729	140.612320	184.478500	83.470642	1.865376	99998.000000	3.798648	3.004922	0.310591	0.654322	3.562891	4.791963	2.822309	2.587469	1.954654	1.795417	1.471801	2.148023	2.265946	1.921534	0.270766	4.999991	49330.000000		1
13942.619141	2783.465820	2.291218	3.398280	6570.454102	83870.414062	1126.169067	690.276428	160.607285	60.635555	40.421646	168.029846	248.160797	109.281532	1.486466	0.000000	4.144344	3.444586	0.360066	0.531259	3.817595	4.923609	3.051604	2.839023	2.205765	1.782727	1.606614	2.225386	2.394733	2.038547	0.172155	0.000000	49375.000000		1
5722.940918	1274.934814	2.059937	3.685068	3640.439941	49604.730469	596.635620	388.251953	105.349770	48.023064	22.350939	88.827095	140.088089	93.431114	0.058489	0.000000	3.757619	3.105488	0.313854	0.566445	3.561154	4.695523	2.775709	2.589114	2.022634	1.681450	1.349296	1.948545	2.146401	1.970492	0.000000	0.000000	49516.000000		1
9085.080078	2683.799316	3.672733	5.149844	6738.172852	90162.093750	1125.959351	704.507874	154.646408	69.982368	49.308983	209.721985	285.273590	157.526627	0.955119	0.000000	3.958329	3.428750	0.564989	0.711794	3.828542	4.955024	3.051523	2.847886	2.189340	1.844989	1.692926	2.321644	2.455261	2.197354	0.000000	0.000000	49628.000000		1
9629.856445	2186.574219	2.155533	3.040566	4726.045410	62410.972656	782.973633	495.855927	109.139679	30.158964	19.143850	107.653320	150.458694	79.844162	0.493931	0.000000	3.983620	3.339764	0.333555	0.482955	3.674498	4.795261	2.893747	2.695355	2.037983	1.479416	1.282029	2.032027	2.177417	1.902243	0.000000	0.000000	49660.000000		1
7645.929688	1097.151123	1.945839	2.941887	3852.447021	47838.925781	644.152954	410.291443	104.680595	33.298210	31.565149	102.488060	128.311279	83.205437	0.987946	99998.000000	3.883430	3.040267	0.289107	0.468626	3.585737	4.679781	2.808989	2.613092	2.019866	1.522421	1.499208	2.010673	2.108265	1.920152	0.000000	4.999991	49694.000000		1
2348.745117	592.232056	1.301338	2.466991	1972.334595	32335.234375	354.993835	220.117279	79.924339	36.690323	16.892721	64.447060	89.835480	81.293518	1.509557	0.000000	3.370836	2.772492	0.114390	0.392168	3.294981	4.509676	2.550221	2.342654	1.902679	1.564552	1.227700	1.809203	1.953448	1.910056	0.178849	0.000000	49777.000000		1
6913.933594	3677.506592	2.038351	6.636206	13804.606445	99998.000000	2300.506104	1419.611450	324.619019	123.583916	86.711647	348.166443	454.496826	251.454224	3.221430	0.000000	3.839725	3.565553	0.309279	0.821920	4.140024	4.999991	3.361823	3.152169	2.511374	2.091962	1.938077	2.541787	2.657531	2.400459	0.508049	0.000000	49815.000000		1
3701.115479	1666.020752	2.368311	3.971855	3668.656250	57796.035156	644.211548	381.917969	100.067322	38.818104	38.574490	144.679764	207.880997	105.140076	1.453511	0.000000	3.568333	3.221680	0.374439	0.598993	3.564507	4.761898	2.809028	2.581970	2.000292	1.589034	1.586300	2.160408	2.317815	2.021768	0.162418	0.000000	49846.000000		1
8277.809570	3193.513672	3.950269	7.425643	8646.618164	99998.000000	1503.041992	901.777710	251.778015	96.730721	77.309334	337.250000	466.162628	269.750061	2.062510	0.000000	3.917915	3.504269	0.596627	0.870734	3.936846	4.999991	3.176971	2.955100	2.401018	1.985564	1.888232	2.527952	2.668537	2.430962	0.314396	0.000000	49941.000000		1
9809.927734	1459.182007	1.893416	4.992573	5204.530762	71335.421875	886.957275	554.126282	124.182159	75.329567	30.177467	134.636032	189.511169	184.213303	1.676826	99998.000000	3.991666	3.164109	0.277246	0.698324	3.716382	4.853305	2.947903	2.743609	2.094059	1.876966	1.479683	2.129161	2.277635	2.265321	0.224488	4.999991	50036.000000		1
11632.713867	4831.164062	2.177119	7.721682	14661.179688	99998.000000	2469.152588	1515.306030	345.209137	165.380905	109.497398	510.759644	694.414795	422.654144	3.882020	0.000000	4.065681	3.684052	0.337882	0.887712	4.166169	4.999991	3.392548	3.180500	2.538082	2.218485	2.039404	2.708217	2.841619	2.625985	0.589058	0.000000	50057.000000		1
7456.893555	2160.744873	0.841861	3.262596	5127.218262	78000.804688	899.193542	542.565308	129.698975	74.318108	43.067497	205.290649	265.263214	183.411530	0.947260	0.000000	3.872558	3.334604	0.000000	0.513563	3.709882	4.892099	2.953853	2.734452	2.112936	1.871095	1.634150	2.312369	2.423677	2.263427	0.000000	0.000000	50126.000000		1
4684.227051	2116.585693	1.868746	6.774974	5034.326660	68132.750000	845.332947	530.076172	148.374084	79.782486	51.856152	184.817719	248.049774	172.303909	0.525671	0.000000	3.670638	3.325636	0.271550	0.830908	3.701941	4.833356	2.927028	2.724338	2.171358	1.901908	1.714800	2.266744	2.394539	2.236295	0.000000	0.000000	50204.000000		1
5069.919434	2498.044189	1.566539	3.077571	6626.047852	84751.671875	1128.910522	688.065369	141.201309	95.256691	43.076748	197.655319	266.993195	146.237061	1.425861	0.000000	3.705001	3.397600	0.194941	0.488208	3.821254	4.928148	3.052660	2.837630	2.149839	1.978896	1.634243	2.295908	2.426500	2.165057	0.154077	0.000000	50227.000000		1
6828.883789	2198.261719	1.606628	2.066105	3898.342285	52579.996094	649.213379	405.277283	103.098640	37.529102	12.220857	91.833740	109.728676	76.997871	1.139137	99998.000000	3.834350	3.342079	0.205915	0.315152	3.590880	4.720820	2.812387	2.607752	2.013253	1.574368	1.087102	1.963002	2.040320	1.886479	0.056576	4.999991	50249.000000		1
7623.267578	1954.325562	2.824705	3.931767	7009.177734	86327.148438	1170.688965	728.002869	161.735931	72.326012	42.475418	175.023758	246.045349	109.679337	1.375898	99998.000000	3.882141	3.290997	0.450973	0.594588	3.845667	4.936147	3.068442	2.862133	2.208807	1.859295	1.628138	2.243097	2.391015	2.040125	0.138586	4.999991	50281.000000		1
9637.445312	3218.356201	2.574922	4.699618	5614.088379	84658.640625	949.945740	584.248230	195.243835	75.255562	37.720291	201.688843	325.439270	137.676605	1.370003	0.000000	3.983962	3.507634	0.410764	0.672063	3.749279	4.927671	2.977699	2.766598	2.290577	1.876539	1.576575	2.304682	2.512470	2.138860	0.136721	0.000000	50312.000000		1
9799.887695	3118.190186	1.076225	4.181550	8649.936523	99998.000000	1470.863159	903.048218	201.506912	80.158707	44.165306	186.606277	275.787994	187.537567	2.607073	0.000000	3.991221	3.493903	0.031903	0.621337	3.937013	4.999991	3.167572	2.955711	2.304290	1.903951	1.645081	2.270926	2.440575	2.273088	0.416153	0.000000	50395.000000		1
8411.829102	2159.344971	1.384599	3.040566	5160.152832	69783.265625	895.067505	543.576782	135.502563	49.854805	26.621916	157.353943	210.625519	107.819839	0.981682	0.000000	3.924891	3.334322	0.141324	0.482955	3.712662	4.843751	2.951856	2.735261	2.131948	1.697707	1.425239	2.196878	2.323511	2.032699	0.000000	0.000000	50458.000000		1
7711.751953	2626.700928	1.495613	2.864793	5180.471191	75231.875000	914.960693	541.751221	119.679901	39.428684	35.916306	181.564377	239.254959	168.637344	1.988267	99998.000000	3.887153	3.419411	0.174819	0.457093	3.714369	4.876402	2.961402	2.733800	2.078021	1.595812	1.555292	2.259031	2.378861	2.226954	0.298475	4.999991	50477.000000		1
9915.654297	1981.151001	2.593424	3.068320	4819.587402	66129.359375	825.464417	501.785980	115.112885	71.160355	33.618919	142.752441	180.589905	119.186501	0.237387	0.000000	3.996321	3.296918	0.413874	0.486901	3.683010	4.820395	2.916698	2.700519	2.061124	1.852238	1.526584	2.154583	2.256693	2.076227	0.000000	0.000000	50497.000000		1
7132.823242	1109.812866	1.066974	3.786831	6800.809570	87446.656250	1157.194580	699.428955	164.998520	45.022587	41.380692	193.634125	251.065674	145.311935	1.487535	0.000000	3.853261	3.045250	0.028154	0.578276	3.832561	4.941743	3.063406	2.844743	2.217480	1.653430	1.616798	2.286982	2.399787	2.162301	0.172467	0.000000	50522.000000		1
20957.591797	4052.211670	2.294302	4.385077	10577.313477	99998.000000	1811.872314	1102.788208	254.090820	90.766769	68.924644	354.851990	394.829590	218.344116	2.236085	99998.000000	4.321342	3.607692	0.360651	0.641977	4.024375	4.999991	3.258128	3.042492	2.404989	1.957927	1.838374	2.550047	2.596410	2.339142	0.349488	4.999991	50574.000000		1
10029.151367	3251.565186	2.315888	4.798297	12611.960938	99998.000000	2158.077393	1305.546997	306.354034	117.996178	81.552551	370.190491	484.887085	316.499512	1.845916	0.000000	4.001264	3.512092	0.364717	0.681087	4.100782	4.999991	3.334067	3.115793	2.486224	2.071868	1.911438	2.568425	2.685641	2.500373	0.266212	0.000000	50622.000000		1
3600.958740	750.748535	1.828657	1.489446	2329.413086	42295.261719	407.781281	248.176208	71.259033	42.170128	18.178640	71.940544	114.573227	95.999870	0.487074	0.000000	3.556418	2.875494	0.262132	0.173025	3.367247	4.626292	2.610427	2.394760	1.852840	1.625005	1.259561	1.856974	2.059083	1.982271	0.000000	0.000000	50653.000000		1
6471.003906	793.492249	1.224244	4.477589	4275.147461	65467.859375	756.801941	455.492889	110.259079	73.312805	28.299471	146.301819	213.400894	134.765549	1.995794	0.000000	3.810972	2.899543	0.087868	0.651044	3.630951	4.816028	2.878982	2.658482	2.042414	1.865180	1.451778	2.165250	2.329196	2.129579	0.300116	0.000000	50743.000000		1
9820.354492	2630.968750	2.685936	4.869224	5898.396484	81437.140625	1016.008667	618.058350	141.389420	54.363232	32.687630	154.439804	186.122131	133.217514	2.594826	99998.000000	3.992127	3.420116	0.429096	0.687460	3.770734	4.910822	3.006897	2.791029	2.150417	1.735305	1.514383	2.188759	2.269798	2.124561	0.414108	4.999991	50782.000000		1
16282.446289	4675.697266	2.170952	3.950269	11120.011719	99998.000000	1904.211792	1143.410278	266.123566	142.197357	71.061676	312.188446	395.782440	270.209534	2.322725	0.000000	4.211720	3.669846	0.336650	0.596627	4.046105	4.999991	3.279715	3.058202	2.425083	2.152892	1.851635	2.494417	2.597456	2.431701	0.365998	0.000000	50805.000000		1
10735.944336	1868.758057	2.729109	5.082002	5990.301270	88488.210938	1029.422974	632.141785	173.145767	59.664177	50.798428	204.020157	270.746094	148.315506	0.187250	99998.000000	4.030840	3.271553	0.436021	0.706035	3.777449	4.946886	3.012594	2.800814	2.238412	1.775714	1.705850	2.309673	2.432562	2.171186	0.000000	4.999991	50938.000000		1
8555.531250	1521.362549	1.224244	1.674470	6192.579102	82039.773438	1059.359863	645.580688	151.534927	40.890377	37.513683	138.762070	181.407104	103.736969	0.923693	0.000000	3.932247	3.182233	0.087868	0.223877	3.791872	4.914024	3.025043	2.809951	2.180513	1.611621	1.574190	2.142271	2.258654	2.015934	0.000000	0.000000	50968.000000		1
13465.571289	5098.915527	1.082392	5.766592	11312.550781	99998.000000	1939.536011	1174.367920	283.469604	129.523193	92.721855	360.112854	524.362000	290.238403	2.044378	99998.000000	4.129225	3.707478	0.034385	0.760919	4.053561	4.999991	3.287698	3.069804	2.452507	2.112348	1.967182	2.556439	2.719631	2.462755	0.310561	4.999991	51041.000000		1
5526.072266	1060.978760	2.161701	3.466122	3974.723389	58830.714844	669.831238	425.488098	105.377518	44.023453	29.095076	130.676514	154.920868	90.846947	0.655509	99998.000000	3.742417	3.025707	0.334796	0.539844	3.599307	4.769604	2.825965	2.628887	2.022748	1.643684	1.463820	2.116198	2.190110	1.958310	0.000000	4.999991	51115.000000		1
8280.939453	3169.275391	2.383730	4.502259	7852.278320	99998.000000	1339.653198	817.443665	195.348679	41.741489	40.585087	219.136642	276.528107	148.515945	0.508026	99998.000000	3.918080	3.500960	0.377257	0.653430	3.894996	4.999991	3.126992	2.912458	2.290811	1.620568	1.608366	2.340715	2.441739	2.171773	0.000000	4.999991	51158.000000		1
4715.449707	926.607971	0.533487	2.140115	2412.600098	50300.976562	447.444336	265.121368	93.847420	60.854500	36.033485	138.512299	165.294571	66.716690	2.134799	99998.000000	3.673523	2.966896	0.000000	0.330437	3.382485	4.701576	2.650739	2.423445	1.972422	1.784293	1.556706	2.141488	2.218259	1.824234	0.329357	4.999991	51290.000000		1
4980.950195	1594.493408	1.483278	1.560372	2314.259521	40130.460938	423.755035	253.461746	93.116577	23.868137	18.995831	103.465599	104.103935	104.575752	0.145473	0.000000	3.697312	3.202623	0.171223	0.193228	3.364412	4.603474	2.627115	2.403912	1.969027	1.377819	1.278658	2.014796	2.017467	2.019431	0.000000	0.000000	51358.000000		1
6760.298340	2647.371094	1.181072	3.941018	4228.064941	62049.429688	747.923828	452.958038	85.641594	62.655403	37.007950	129.621872	190.319107	131.684891	0.523256	0.000000	3.829966	3.422815	0.072276	0.595608	3.626142	4.792738	2.873857	2.656058	1.932685	1.796959	1.568295	2.112678	2.279482	2.119536	0.000000	0.000000	51413.000000		1
9263.862305	2006.462402	1.998263	2.084607	0.000000	4575.469727	0.000000	0.000000	19.606411	8.689976	4.582436	0.000000	0.000000	18.493181	0.045872	0.000000	3.966792	3.302431	0.300653	0.319024	0.000000	3.660436	0.000000	0.000000	1.292398	0.939019	0.661096	0.000000	0.000000	1.267012	0.000000	0.000000	51434.000000		1
3922.472412	1534.076782	0.937457	2.923384	2327.649170	36821.191406	409.390991	250.606201	80.713776	30.137379	20.503778	52.272457	84.734970	120.777710	0.982316	99998.000000	3.593560	3.185847	0.000000	0.465886	3.366918	4.566098	2.612138	2.398992	1.906948	1.479105	1.311834	1.718273	1.928063	2.081987	0.000000	4.999991	51459.000000		1
8877.309570	1218.588745	1.982844	2.904882	4592.420898	64446.191406	817.940125	477.418274	102.361626	48.053902	21.598507	116.645500	150.619049	89.625786	1.208101	99998.000000	3.948281	3.085857	0.297289	0.463128	3.662042	4.809197	2.912721	2.678899	2.010137	1.681729	1.334424	2.066868	2.177880	1.952433	0.082103	4.999991	51488.000000		1
17424.271484	5099.751465	3.129995	6.602284	14590.968750	99998.000000	2437.183594	1495.687256	356.615875	126.494965	84.352592	461.851562	594.791504	309.314423	3.060031	99998.000000	4.241155	3.707549	0.495544	0.819694	4.164084	4.999991	3.386888	3.174841	2.552201	2.102073	1.926098	2.664502	2.774365	2.490400	0.485726	4.999991	51509.000000		1
9009.799805	1890.667969	2.682853	4.058200	3070.984375	45798.421875	511.515167	339.208191	106.012772	40.575836	26.094597	104.261208	160.157059	83.621742	0.923797	99998.000000	3.954715	3.276615	0.428597	0.608333	3.487278	4.660851	2.708858	2.530466	2.025358	1.608267	1.416551	2.018123	2.204546	1.922319	0.000000	4.999991	51562.000000		1
3161.541504	2214.093506	1.585042	3.089906	4089.651367	59002.789062	727.959717	437.832306	102.673080	46.804985	39.212822	161.180862	211.624649	149.320801	1.566346	99998.000000	3.499899	3.345196	0.200041	0.489945	3.611686	4.770873	2.862107	2.641308	2.011456	1.670292	1.593428	2.207314	2.325566	2.174120	0.194888	4.999991	51584.000000		1
9776.361328	2718.531494	3.108409	3.120744	6925.963379	90617.125000	1221.681641	724.931458	183.263504	76.726501	38.457306	234.567673	278.156311	164.363281	0.533276	0.000000	3.990177	3.434334	0.492538	0.494258	3.840480	4.957210	3.086958	2.860297	2.263076	1.884945	1.584979	2.370268	2.444289	2.215805	0.000000	0.000000	51666.000000		1
13023.334961	5021.026855	3.111492	5.433547	19973.511719	99998.000000	3358.438232	2037.580322	414.466827	162.402023	106.607933	538.263489	763.712585	340.549591	3.162490	99998.000000	4.114722	3.700793	0.492969	0.735083	4.300455	4.999991	3.526137	3.309115	2.617490	2.210592	2.027790	2.730995	2.882930	2.532180	0.500029	4.999991	51737.000000		1
4748.809570	1249.931885	2.093859	3.826920	3044.655518	48508.179688	522.144836	320.335693	87.812546	48.747742	29.369528	88.040741	139.249313	114.841515	0.256055	99998.000000	3.676585	3.096886	0.320947	0.582849	3.483538	4.685815	2.717791	2.505605	1.943557	1.687955	1.467897	1.944684	2.143793	2.060099	0.000000	4.999991	51763.000000		1
15306.433594	4896.218750	1.662135	8.258252	13925.719727	99998.000000	2333.989258	1439.520142	331.582092	111.782448	102.737839	453.482300	585.925781	399.954742	2.459600	0.000000	4.184874	3.689861	0.220666	0.916888	4.143817	4.999991	3.368099	3.158218	2.520591	2.048374	2.011730	2.656560	2.767843	2.602011	0.390865	0.000000	51861.000000		1
12103.372070	2154.996826	3.225591	5.168346	7017.497559	89652.078125	1171.025146	728.187927	143.733063	78.040176	34.056812	174.302170	217.039703	145.774506	0.998006	99998.000000	4.082906	3.333447	0.508609	0.713352	3.846182	4.952560	3.068566	2.862243	2.157557	1.892318	1.532204	2.241303	2.336539	2.163682	0.000000	4.999991	51903.000000		1
5436.326172	455.301697	3.308852	3.311935	2657.084961	41869.242188	493.373535	287.543213	63.364662	10.719076	18.274237	92.327141	80.454742	73.294304	0.159500	99998.000000	3.735306	2.658299	0.519677	0.520082	3.424405	4.621895	2.693176	2.458703	1.801847	1.030157	1.261839	1.965329	1.905552	1.865070	0.000000	4.999991	51939.000000		1
10652.029297	1886.915039	1.477111	5.448967	5490.276367	74936.679688	952.647095	579.428345	128.881775	50.921780	49.438499	204.013992	269.999817	122.578613	0.267885	0.000000	4.027432	3.275752	0.169413	0.736314	3.739594	4.874694	2.978932	2.763000	2.110192	1.706904	1.694065	2.309660	2.431364	2.088415	0.000000	0.000000	51979.000000		1
10601.215820	2097.707031	1.581958	4.292564	5767.695312	77821.875000	959.681091	603.074463	135.752350	62.273022	51.597118	190.627472	265.093597	162.587036	0.526440	0.000000	4.025356	3.321745	0.199195	0.632717	3.761002	4.891102	2.982127	2.780371	2.132747	1.794300	1.712626	2.280185	2.423399	2.211086	0.000000	0.000000	51998.000000		1
7589.315430	1439.828491	1.702224	3.139246	3033.048340	46565.671875	516.066772	317.763855	88.975113	18.980412	18.712128	86.458786	103.780144	59.065933	1.438712	99998.000000	3.880203	3.158311	0.231017	0.496825	3.481879	4.668066	2.712706	2.502105	1.949269	1.278306	1.272123	1.936809	2.016114	1.771337	0.157974	4.999991	52017.000000		1
4998.056152	1017.855835	2.180203	3.025148	2314.080811	36131.027344	401.496613	256.024323	59.627174	24.731585	19.914785	75.715034	91.142982	92.694099	0.072075	99998.000000	3.698801	3.007686	0.338497	0.480747	3.364378	4.557880	2.603682	2.408281	1.775444	1.393252	1.299176	1.879182	1.959723	1.967052	0.000000	4.999991	52076.000000		1
8523.339844	3907.954346	1.070057	3.922516	9343.928711	99998.000000	1574.689575	970.335388	240.124573	107.850677	60.595467	308.062408	369.931458	242.338699	3.449040	99998.000000	3.930610	3.591949	0.029407	0.593565	3.970530	4.999991	3.197195	2.986922	2.380437	2.032823	1.782440	2.488639	2.568121	2.384423	0.537698	4.999991	52121.000000		1
7746.647949	1673.822510	2.525582	3.321187	6846.855957	89617.109375	1185.830200	718.375427	159.330612	65.199486	48.982105	214.588135	279.309631	201.966385	1.741764	99998.000000	3.889114	3.223709	0.402361	0.521293	3.835491	4.952391	3.074023	2.856351	2.202299	1.814244	1.690037	2.331606	2.446086	2.305279	0.240989	4.999991	52181.000000		1
7240.220703	4453.720703	1.711475	4.116791	9132.113281	99998.000000	1562.524292	946.618347	217.557770	110.761726	58.270329	236.775635	319.370483	184.845474	1.556537	0.000000	3.859752	3.648723	0.233371	0.614559	3.960571	4.999991	3.193827	2.976175	2.337574	2.044390	1.765447	2.374337	2.504295	2.266809	0.192159	0.000000	52212.000000		1
3347.383057	737.938660	2.954222	3.114576	2773.206299	42297.425781	478.540741	292.427856	53.823578	51.942497	21.293217	96.305161	119.414696	102.873528	0.596284	0.000000	3.524705	2.868020	0.470443	0.493399	3.442982	4.626314	2.679919	2.466019	1.730973	1.715523	1.328241	1.983650	2.077058	2.012304	0.000000	0.000000	52244.000000		1
10086.194336	1076.761353	2.858626	4.277146	5108.043457	66493.937500	855.743652	544.242859	126.948273	38.118095	36.369614	161.668091	192.264938	109.833527	1.621715	0.000000	4.003727	3.032120	0.456157	0.631154	3.708255	4.822782	2.932344	2.735793	2.103627	1.581131	1.560739	2.208624	2.283900	2.040735	0.209975	0.000000	52292.000000		1
21467.580078	6198.364258	2.272716	6.926077	20020.855469	99998.000000	3423.529785	2064.399658	499.331299	226.716476	138.484543	664.187988	841.539978	417.849670	3.509857	0.000000	4.331783	3.792277	0.356545	0.840487	4.301483	4.999991	3.534474	3.314794	2.698389	2.355483	2.141401	2.822291	2.925075	2.621020	0.545289	0.000000	52375.000000		1
8266.486328	1028.747559	2.448488	2.599592	4166.010742	58679.539062	709.056396	446.420532	128.721420	32.746223	24.743919	114.129173	151.393066	100.557640	2.486842	99998.000000	3.917321	3.012309	0.388898	0.414905	3.619720	4.768486	2.850681	2.649744	2.109651	1.515161	1.393468	2.057397	2.180106	2.002415	0.395648	4.999991	52465.000000		1
16162.901367	3897.972168	1.840992	4.622524	12498.670898	99998.000000	2088.727295	1294.760132	277.345306	123.411224	86.566711	404.154816	524.630310	285.393860	3.339659	0.000000	4.208519	3.590839	0.265052	0.664879	4.096864	4.999991	3.319882	3.112189	2.443021	2.091355	1.937351	2.606548	2.719853	2.455445	0.523702	0.000000	52628.000000		1
3557.616943	1031.825195	2.914133	3.626477	1575.176880	32833.289062	276.494171	171.764252	45.753433	43.974113	19.267200	73.537918	100.816673	78.934464	0.740544	99998.000000	3.551159	3.013606	0.464509	0.559485	3.197329	4.516315	2.441686	2.234933	1.660424	1.643197	1.284819	1.866511	2.003532	1.897267	0.000000	4.999991	52645.000000		1
6626.492188	1562.795654	1.557288	2.380646	8468.760742	99998.000000	1403.175171	870.804626	213.370056	83.365791	39.326920	241.817535	375.220093	242.949280	2.703945	0.000000	3.821284	3.193902	0.192369	0.376695	3.927820	4.999991	3.147112	2.939921	2.329134	1.920988	1.594690	2.383488	2.574286	2.385516	0.431998	0.000000	52661.000000		1
12658.874023	3061.884277	1.674470	5.044997	6739.662109	85431.132812	1141.464355	709.605286	167.058456	55.020065	42.503170	171.483627	228.936768	134.154968	1.451326	99998.000000	4.102395	3.485989	0.223877	0.702861	3.828638	4.931616	3.057462	2.851017	2.222868	1.740521	1.628421	2.234223	2.359715	2.127607	0.161765	4.999991	52741.000000		1
6354.512207	2068.661377	1.766982	3.392113	5279.209473	72159.500000	929.515930	554.363708	124.361015	39.931332	40.156445	180.534409	218.923859	94.023193	0.766389	0.000000	3.803082	3.315689	0.247232	0.530470	3.722569	4.858294	2.968257	2.743795	2.094684	1.601314	1.603755	2.256560	2.340293	1.973235	0.000000	0.000000	52820.000000		1
5752.070312	3420.106689	2.155533	2.772281	7319.408203	99998.000000	1244.319458	762.213867	221.998352	91.778236	81.003647	388.304382	491.557220	241.401230	1.187847	0.000000	3.759824	3.534040	0.333555	0.442837	3.864476	4.999991	3.094932	2.882077	2.346350	1.962740	1.908505	2.589172	2.691574	2.382740	0.074760	0.000000	52856.000000		1
14190.847656	2212.631836	1.511032	4.955568	8400.850586	99998.000000	1424.311035	876.019226	206.999054	105.593384	63.898151	278.399933	302.890991	182.770111	2.184819	0.000000	4.152009	3.344909	0.179274	0.695093	3.924323	4.999991	3.153605	2.942514	2.315968	2.023637	1.805488	2.444669	2.481286	2.261905	0.339415	0.000000	52922.000000		1
5177.652832	1547.154907	1.310589	2.713690	2475.101318	37467.171875	439.944672	271.785309	74.657318	26.594164	17.127085	73.713692	115.615532	54.890549	0.169732	0.000000	3.714133	3.189534	0.117467	0.433560	3.393593	4.573651	2.643398	2.434226	1.873072	1.424786	1.233683	1.867548	2.063016	1.739498	0.000000	0.000000	53012.000000		1
3248.734131	870.955750	2.322055	4.024279	1836.101196	34555.292969	335.424438	202.034225	68.508339	41.041477	15.202832	65.285835	102.367790	63.484928	0.727190	99998.000000	3.511714	2.939996	0.365873	0.604688	3.263897	4.538515	2.525595	2.305425	1.835743	1.613223	1.181924	1.814819	2.010163	1.802671	0.000000	4.999991	53028.000000		1
11927.222656	2866.137695	2.846291	4.884642	11123.021484	99998.000000	1874.614014	1145.146362	268.353119	82.212479	80.152534	374.510834	425.836578	347.830322	1.773571	99998.000000	4.076540	3.457297	0.454279	0.688833	4.046223	4.999991	3.272912	3.058861	2.428707	1.914938	1.903917	2.573464	2.629243	2.541368	0.248849	4.999991	53050.000000		1
23744.927734	7759.436035	3.271847	6.667043	21749.855469	99998.000000	3611.705566	2241.501953	520.535095	213.444061	132.825882	672.366089	834.114319	439.870667	3.375446	0.000000	4.375571	3.889830	0.514793	0.823933	4.337456	4.999991	3.557712	3.350539	2.716450	2.329284	2.123283	2.827606	2.921226	2.643325	0.528331	0.000000	53091.000000		1
5255.915039	2082.621582	1.964342	2.682853	6036.483398	82896.437500	1083.480835	626.396790	149.490402	71.542740	38.571404	203.409576	262.993561	163.549164	3.091981	99998.000000	3.720648	3.318610	0.293217	0.428597	3.780784	4.918536	3.034821	2.796849	2.174613	1.854566	1.586265	2.308371	2.419945	2.213648	0.490237	4.999991	53123.000000		1
6828.415039	729.230225	1.174904	1.831741	3726.485596	53569.011719	638.947571	391.181519	90.553986	36.055073	17.836346	69.001740	119.898849	69.806595	1.290046	0.000000	3.834320	2.862865	0.070003	0.262864	3.571300	4.728914	2.805465	2.592378	1.956908	1.556966	1.251306	1.838860	2.078815	1.843897	0.110605	0.000000	53149.000000		1
6825.374512	3525.632324	2.901798	4.446751	6127.444336	80215.960938	1059.930298	647.153442	151.010681	42.484669	39.114143	187.210693	229.485672	130.593246	1.037720	99998.000000	3.834126	3.547237	0.462667	0.648043	3.787279	4.904261	3.025277	2.811007	2.179008	1.628232	1.592334	2.272331	2.360756	2.115921	0.016080	4.999991	53191.000000		1
5235.436035	1670.751099	1.655968	2.463907	2949.207520	47035.179688	511.502838	319.823792	78.697014	53.755733	23.319233	112.978935	134.796387	95.062416	0.587253	99998.000000	3.718953	3.222912	0.219052	0.391624	3.469705	4.672423	2.708848	2.504911	1.895958	1.730425	1.367714	2.052998	2.129678	1.978009	0.000000	4.999991	53287.000000		1
4921.751953	1399.012085	1.995179	3.179335	3862.330322	57144.101562	691.620911	407.577759	99.614014	51.489185	22.243008	114.246353	151.766205	174.416260	0.593397	0.000000	3.692120	3.145822	0.299982	0.502336	3.586849	4.756971	2.839868	2.610210	1.998320	1.711716	1.347193	2.057842	2.181175	2.241587	0.000000	0.000000	53304.000000		1
12453.811523	5097.124023	2.784616	6.259990	14488.286133	99998.000000	2485.635254	1488.681030	331.014679	157.612976	108.775803	519.668579	702.676147	418.250580	3.030801	0.000000	4.095302	3.707325	0.444765	0.796574	4.161017	4.999991	3.395437	3.172802	2.519847	2.197592	2.036532	2.715726	2.846755	2.621437	0.481557	0.000000	53324.000000		1
16706.957031	3010.105225	1.745396	5.957783	13393.312500	99998.000000	2322.773682	1382.363037	434.165741	214.023804	114.912437	618.218689	809.981018	602.685913	3.060759	99998.000000	4.222898	3.478582	0.241894	0.775085	4.126888	4.999991	3.366007	3.140622	2.637655	2.330462	2.060367	2.791142	2.908475	2.780091	0.485829	4.999991	53363.000000		1
8048.545898	2517.299072	3.607974	3.675817	6731.403809	84496.835938	1113.649048	703.215759	173.685425	57.665916	50.064499	192.946457	279.029022	151.704529	0.209557	0.000000	3.905717	3.400935	0.557263	0.565354	3.828106	4.926840	3.046748	2.847089	2.239763	1.760919	1.699530	2.285437	2.445649	2.180999	0.000000	0.000000	53398.000000		1
6005.331543	2612.269043	1.952007	4.946317	6297.728516	78315.609375	1082.910400	660.018799	137.445312	63.364662	42.697445	175.045349	201.044342	188.438019	1.156104	0.000000	3.778537	3.417018	0.290481	0.694282	3.799184	4.893848	3.034593	2.819556	2.138130	1.801847	1.630402	2.243150	2.303292	2.275168	0.062997	0.000000	53517.000000		1
9432.086914	1017.269897	1.896499	3.422950	7782.283691	95113.296875	1300.067261	807.936462	191.876389	96.490189	48.541130	208.414490	274.187561	144.473160	0.621659	0.000000	3.974608	3.007436	0.277953	0.534401	3.891107	4.978241	3.113966	2.907377	2.283021	1.984483	1.686110	2.318928	2.438048	2.159787	0.000000	0.000000	53552.000000		1
7797.245605	975.935486	2.053770	4.687283	4055.979980	58610.203125	692.598450	422.132996	95.959785	38.725590	27.090645	96.758469	138.361191	99.583176	0.416578	99998.000000	3.891941	2.989421	0.312552	0.670921	3.608096	4.767973	2.840482	2.625449	1.982089	1.587998	1.432819	1.985689	2.141014	1.998186	0.000000	4.999991	53580.000000		1
6372.348633	2110.282715	2.414567	2.442321	4053.580811	55792.671875	694.066345	417.195923	106.148453	42.965733	17.700661	102.768677	166.787094	63.370831	0.619170	99998.000000	3.804300	3.324341	0.382839	0.387803	3.607839	4.746577	2.841401	2.620340	2.025914	1.633122	1.247990	2.011861	2.222162	1.801889	0.000000	4.999991	53599.000000		1
5861.034180	3408.104980	1.054639	4.292564	6310.288574	82627.632812	1093.333374	655.985229	155.457443	87.297562	36.240097	162.738144	218.671005	134.336914	1.569669	99998.000000	3.767974	3.532513	0.023104	0.632717	3.800049	4.917125	3.038753	2.816894	2.191612	1.941002	1.559189	2.211489	2.339791	2.128195	0.195808	4.999991	53630.000000		1
12045.700195	3861.174072	1.745396	4.175382	13138.704102	99998.000000	2194.579590	1362.010254	308.703827	139.687195	75.082870	372.589661	449.109558	245.539612	1.319107	99998.000000	4.080832	3.586719	0.241894	0.620696	4.118553	4.999991	3.341351	3.134180	2.489542	2.145157	1.875541	2.571231	2.652352	2.390121	0.120280	4.999991	53709.000000		1
15716.906250	1676.314209	1.726894	2.544085	7649.738281	99998.000000	1317.083374	796.246033	189.341553	62.606064	50.264942	222.568848	343.466827	194.682602	3.426367	99998.000000	4.196367	3.224355	0.237266	0.405532	3.883646	4.999991	3.119613	2.901047	2.277246	1.796616	1.701265	2.347464	2.535885	2.289327	0.534834	4.999991	53858.000000		1
3009.235596	2501.060059	1.970509	5.233105	4054.518311	62540.628906	732.344788	428.137024	98.321930	25.903406	34.328178	152.534058	213.407059	122.196228	0.779518	0.000000	3.478456	3.398124	0.294578	0.718759	3.607939	4.796162	2.864716	2.631583	1.992650	1.413357	1.535651	2.183367	2.329209	2.087058	0.000000	0.000000	53899.000000		1
25037.814453	12892.676758	2.574922	11.338907	35091.304688	99998.000000	5886.447266	3596.003174	879.278748	374.307281	277.212708	1338.709595	1656.380981	965.672791	8.225068	0.000000	4.398596	4.110343	0.410764	1.054571	4.545199	4.999991	3.769853	3.555820	2.944127	2.573228	2.442813	3.126686	3.219160	2.984830	0.915139	0.000000	53928.000000		1
12262.261719	2068.602783	2.747611	3.188586	6586.446777	90194.101562	1150.095825	686.967590	174.773972	77.000954	42.284225	189.912048	236.905151	163.123611	1.797810	0.000000	4.088571	3.315677	0.438955	0.503598	3.818651	4.955178	3.060734	2.836936	2.242477	1.886496	1.626178	2.278553	2.374574	2.212517	0.254744	0.000000	53979.000000		1
6186.032227	1572.719116	2.124696	4.659529	3830.944092	53195.957031	644.263977	406.190063	104.850204	28.965559	22.172081	108.874481	127.136383	129.498520	0.424796	0.000000	3.791412	3.196651	0.327297	0.668342	3.583306	4.725879	2.809064	2.608729	2.020569	1.461882	1.345806	2.036926	2.104270	2.112265	0.000000	0.000000	54009.000000		1
5572.303711	1408.306519	2.420735	3.015897	2454.788574	39658.316406	448.505127	272.204712	63.167305	38.065670	14.610754	73.001350	118.119530	68.560760	0.489050	99998.000000	3.746035	3.148697	0.383947	0.479416	3.390014	4.598334	2.651767	2.434896	1.800492	1.580534	1.164673	1.863331	2.072322	1.836076	0.000000	4.999991	54056.000000		1
13591.899414	3442.969727	2.093859	2.019849	7998.585938	99998.000000	1375.964233	834.706421	197.926682	89.742966	55.094078	275.217529	381.723694	212.182816	1.836991	0.000000	4.133280	3.536933	0.320947	0.305319	3.903013	4.999991	3.138607	2.921534	2.296504	1.953000	1.741105	2.439676	2.581749	2.326710	0.264107	0.000000	54087.000000		1
16495.273438	7456.523438	1.992095	11.357409	16325.340820	99998.000000	2832.207520	1688.513428	398.897034	155.204575	140.785004	542.441956	709.719360	398.033569	1.314672	0.000000	4.217360	3.872536	0.299310	1.055279	4.212862	4.999991	3.452125	3.227504	2.600861	2.190905	2.148556	2.734353	2.851087	2.599920	0.118817	0.000000	54154.000000		1
3212.725342	1472.257080	2.322055	3.860841	2345.303467	33927.085938	445.612579	257.584686	62.710911	19.988794	22.733322	76.436630	105.969597	60.401192	0.693228	99998.000000	3.506874	3.167984	0.365873	0.586682	3.370199	4.530547	2.648957	2.410920	1.797343	1.300787	1.356663	1.883301	2.025181	1.781046	0.000000	4.999991	54229.000000		1
8136.253418	2802.307617	2.639680	5.896109	5673.989746	73703.640625	954.540466	589.385742	140.014069	73.713692	37.180637	193.520020	255.586441	231.548691	1.481337	99998.000000	3.910424	3.447516	0.421551	0.770565	3.753889	4.867489	2.979794	2.770400	2.146172	1.867548	1.570317	2.286726	2.407538	2.364642	0.170654	4.999991	54253.000000		1
8899.537109	2453.024658	1.242747	2.565671	7585.300293	96281.132812	1292.974609	790.109375	177.265640	81.947273	49.669781	236.325409	307.646118	200.637299	1.503269	0.000000	3.949368	3.389702	0.094383	0.409201	3.879973	4.983541	3.111590	2.897687	2.248625	1.913535	1.696092	2.373510	2.488051	2.302412	0.177037	0.000000	54304.000000		1
19664.755859	8474.980469	3.395196	4.736623	15682.291992	99998.000000	2684.656738	1606.180786	359.311066	133.192841	77.559113	417.871277	552.285278	338.236786	2.916700	99998.000000	4.293689	3.928139	0.530865	0.675469	4.195409	4.999991	3.428889	3.205794	2.555471	2.124481	1.889633	2.621042	2.742163	2.529221	0.464892	4.999991	54348.000000		1
8015.676270	1585.208252	3.086823	2.019849	4035.380615	56232.191406	696.163269	428.605774	119.729240	45.118183	29.819754	98.710480	135.406967	100.495964	1.396877	0.000000	3.903940	3.200086	0.489512	0.305319	3.605885	4.749985	2.842711	2.632058	2.078200	1.654352	1.474504	1.994363	2.131641	2.002149	0.145158	0.000000	54383.000000		1
10638.491211	3791.765137	3.987274	4.789046	10025.611328	99998.000000	1704.419434	1043.062256	260.853455	101.436501	80.019936	401.632294	501.866150	298.163605	5.211286	0.000000	4.026880	3.578841	0.600676	0.680249	4.001111	4.999991	3.231576	3.018310	2.416397	2.006194	1.903198	2.603829	2.700588	2.474455	0.716945	0.000000	54468.000000		1
13426.271484	3767.335693	1.267417	6.000956	7619.566895	99389.640625	1315.973145	796.304626	188.801910	67.429031	56.811718	250.865234	329.802765	247.223343	1.684233	0.000000	4.127955	3.576034	0.102919	0.778220	3.881930	4.997341	3.119247	2.901079	2.276006	1.828847	1.754438	2.399441	2.518254	2.393090	0.226402	0.000000	54549.000000		1
14064.639648	3079.341309	3.339689	5.667912	5646.917969	80424.976562	958.848450	592.133362	149.302292	72.033051	47.634514	210.909225	270.357544	174.003036	0.984908	99998.000000	4.148129	3.488458	0.523706	0.753423	3.751812	4.905391	2.981750	2.772419	2.174067	1.857532	1.677922	2.324095	2.431938	2.240557	0.000000	4.999991	54675.000000		1
21407.570312	7489.858887	2.352893	4.829135	17718.291016	99998.000000	3034.867676	1816.908081	431.578491	181.783310	105.676643	526.924622	675.869202	385.424164	3.269384	99998.000000	4.330567	3.874474	0.371602	0.683869	4.248422	4.999991	3.482140	3.259333	2.635060	2.259554	2.023979	2.721749	2.829863	2.585939	0.514466	4.999991	54712.000000		1
6117.493164	2052.098633	1.520283	3.728240	4017.698486	53311.976562	668.736511	427.418518	99.795952	57.505562	22.804249	126.013901	157.082565	145.845428	1.761137	0.000000	3.786573	3.312198	0.181925	0.571504	3.603977	4.726825	2.825255	2.630853	1.999113	1.759710	1.358016	2.100419	2.196128	2.163893	0.245793	0.000000	54813.000000		1
6955.894043	2124.770020	2.664350	4.021195	2892.417480	44363.957031	471.562256	311.941772	85.879044	49.944233	28.919302	80.861801	104.273544	71.160355	0.509773	99998.000000	3.842353	3.327312	0.425591	0.604355	3.461261	4.647030	2.673539	2.494074	1.933887	1.698485	1.461188	1.907743	2.018174	1.852238	0.000000	4.999991	54895.000000		1
12190.416992	2791.298584	1.859494	3.305768	7314.785645	96652.023438	1224.093140	757.446411	190.223511	80.713776	45.842861	227.012512	276.423248	229.445587	2.529779	99998.000000	4.086019	3.445806	0.269395	0.519272	3.864202	4.985211	3.087815	2.879352	2.279264	1.906948	1.661272	2.356050	2.441575	2.360680	0.403083	4.999991	54911.000000		1
23040.335938	6487.643555	2.901798	6.593033	15951.560547	99998.000000	2684.246582	1644.601074	411.571198	180.571411	124.632385	513.380798	631.204346	360.273193	2.012959	0.000000	4.362489	3.812087	0.462667	0.819085	4.202803	4.999991	3.428823	3.216061	2.614445	2.256649	2.095631	2.710440	2.800170	2.556632	0.303835	0.000000	54950.000000		1
16485.654297	4048.393799	1.606628	7.962214	11179.687500	99998.000000	1916.142700	1150.817383	270.289703	87.741615	73.306641	321.467438	431.883789	243.257645	1.731387	99998.000000	4.217106	3.607283	0.205915	0.901034	4.048429	4.999991	3.282428	3.061006	2.431829	1.943206	1.865143	2.507137	2.635367	2.386066	0.238394	4.999991	54977.000000		1
5186.478516	2538.583008	0.681506	1.794736	4931.610840	64760.855469	912.280945	520.738647	118.471077	56.978241	30.251476	103.659882	143.199570	112.026062	2.701034	99998.000000	3.714873	3.404591	0.000000	0.254001	3.692989	4.811313	2.960129	2.716620	2.073612	1.755709	1.480747	2.015611	2.155942	2.049319	0.431530	4.999991	55117.000000		1
9702.065430	3813.190918	2.611927	4.200052	2458.976318	48102.476562	410.439453	266.838989	114.425209	63.136467	36.622482	133.300781	197.143417	89.699791	0.342564	0.000000	3.986864	3.581289	0.416961	0.623255	3.390754	4.682168	2.613249	2.426249	2.058522	1.800280	1.563748	2.124833	2.294782	1.952791	0.000000	0.000000	55157.000000		1
4831.959473	997.046753	2.978892	4.243225	3438.883789	48218.585938	601.757690	356.174896	93.998528	49.308983	20.818321	106.435242	142.641418	105.158577	0.543210	0.000000	3.684123	2.998716	0.474055	0.627696	3.536417	4.683215	2.779422	2.551663	1.973121	1.692926	1.318446	2.027086	2.154246	2.021845	0.000000	0.000000	55203.000000		1
16727.802734	5383.282715	1.625130	4.533096	10679.604492	99998.000000	1843.255493	1115.132324	263.468475	87.812546	64.992874	291.422577	347.648376	238.311325	3.333638	99998.000000	4.223439	3.731047	0.210888	0.656395	4.028555	4.999991	3.265585	3.047326	2.420729	1.943557	1.812866	2.464523	2.541140	2.377145	0.522919	4.999991	55267.000000		1
5922.791992	1480.404297	2.100026	4.422081	3096.656494	45739.550781	549.377319	336.102844	102.213608	34.877087	19.430637	102.617577	132.465088	95.429382	0.725255	0.000000	3.772527	3.170380	0.322225	0.645627	3.490893	4.660292	2.739871	2.526472	2.009509	1.542540	1.288487	2.011222	2.122102	1.979682	0.000000	0.000000	55319.000000		1
7636.875977	1338.095947	2.161701	6.673211	8085.828125	99998.000000	1369.747437	839.954956	200.029800	83.479889	64.783180	270.980469	361.845917	215.747620	2.178759	99998.000000	3.882916	3.126487	0.334796	0.824335	3.907725	4.999991	3.136641	2.924256	2.301095	1.921582	1.811462	2.432938	2.558524	2.333946	0.338209	4.999991	55368.000000		1
8653.556641	2757.744385	1.692973	5.445883	5470.916504	73452.945312	959.560791	577.476318	139.566925	49.965820	32.490273	153.264893	206.749268	182.076263	0.779623	0.000000	3.937195	3.440554	0.228650	0.736068	3.738060	4.866009	2.982073	2.761534	2.144783	1.698673	1.511753	2.185443	2.315444	2.260253	0.000000	0.000000	55470.000000		1
17395.292969	5908.499023	2.288134	5.600070	14400.174805	99998.000000	2437.097168	1482.041748	357.565674	175.979721	107.995613	500.783752	671.141846	367.705017	4.226438	99998.000000	4.240432	3.771477	0.359481	0.748193	4.158368	4.999991	3.386873	3.170861	2.553356	2.245463	2.033406	2.699650	2.826814	2.565500	0.625975	4.999991	55542.000000		1
7116.572266	2790.499756	0.823358	4.119875	8135.362305	99998.000000	1414.455444	851.321594	214.415436	102.987625	55.630646	254.550293	320.153748	224.511597	1.410026	0.000000	3.852271	3.445682	0.000000	0.614884	3.910377	4.999991	3.150589	2.930094	2.331256	2.012785	1.745314	2.405774	2.505359	2.351239	0.149227	0.000000	55607.000000		1
15251.884766	3978.827881	1.692973	5.979370	10981.517578	99998.000000	1920.389038	1139.759033	286.929565	128.369873	74.521629	380.884918	447.777374	287.126923	2.305380	0.000000	4.183323	3.599755	0.228650	0.776655	4.040662	4.999991	3.283389	3.056813	2.457775	2.108463	1.872282	2.580794	2.651062	2.458074	0.362742	0.000000	55705.000000		1
19964.265625	4234.589844	1.390766	5.704916	14104.688477	99998.000000	2414.992920	1459.730957	299.542053	123.546906	93.098076	406.692719	490.117096	279.574829	2.278401	99998.000000	4.300253	3.626811	0.143254	0.756249	4.149364	4.999991	3.382916	3.164273	2.476458	2.091832	1.968941	2.609266	2.690300	2.446498	0.357630	4.999991	55765.000000		1
13321.233398	2539.107422	1.461692	3.626477	7672.320312	96442.359375	1299.444336	796.757935	175.174866	79.918175	38.463474	213.536575	270.696747	159.450882	2.218153	0.000000	4.124545	3.404681	0.164856	0.559485	3.884927	4.984268	3.113758	2.901326	2.243472	1.902646	1.585049	2.329472	2.432483	2.202627	0.345992	0.000000	55795.000000		1
17058.597656	4586.771484	2.710606	4.594771	14171.457031	99998.000000	2344.218018	1454.124634	299.113403	108.155968	89.610367	395.785522	523.837769	294.759155	2.549931	99998.000000	4.231943	3.661507	0.433066	0.662264	4.151414	4.999991	3.369998	3.162602	2.475836	2.034050	1.952358	2.597460	2.719197	2.469467	0.406528	4.999991	55821.000000		1
7241.204590	2714.902100	2.821621	5.701833	6567.611328	88178.820312	1149.836792	689.983459	193.399765	51.230152	41.639725	213.585907	259.789581	145.771408	1.516079	99998.000000	3.859811	3.433754	0.450499	0.756014	3.817407	4.945364	3.060636	2.838839	2.286456	1.709526	1.619508	2.329573	2.414622	2.163672	0.180722	4.999991	55901.000000		1
14729.064453	4279.920898	1.745396	5.988621	11149.199219	99998.000000	1901.831177	1155.618774	247.593384	119.593559	93.261513	370.588318	508.267975	353.180603	2.666548	99998.000000	4.168175	3.631436	0.241894	0.777327	4.047244	4.999991	3.279172	3.062814	2.393739	2.077708	1.969702	2.568892	2.706093	2.547997	0.425949	4.999991	56181.000000		1
6942.445801	1157.071167	2.100026	4.600938	4037.807373	55155.441406	702.019287	427.393860	96.878738	36.822926	29.196838	99.108276	128.715256	69.205261	2.002561	99998.000000	3.841512	3.063360	0.322225	0.662846	3.606146	4.741589	2.846349	2.630828	1.986228	1.566118	1.465336	1.996110	2.109630	1.840139	0.301586	4.999991	56235.000000		1
14299.545898	4709.152832	1.782401	7.530490	14936.872070	99998.000000	2504.409180	1536.852173	360.729584	175.140945	115.504517	453.679657	669.334717	362.882050	4.257452	0.000000	4.155322	3.672943	0.251005	0.876823	4.174260	4.999991	3.398705	3.186632	2.557182	2.243388	2.062599	2.656749	2.825643	2.559766	0.629150	0.000000	56272.000000		1
4824.222656	2095.369629	3.777580	5.263942	2985.953369	42465.402344	536.678467	325.096985	82.095291	27.497698	25.400757	80.954308	124.690979	103.555031	0.144388	0.000000	3.683427	3.321261	0.577214	0.721311	3.475083	4.628035	2.729714	2.512013	1.914318	1.439296	1.404847	1.908240	2.095835	2.015171	0.000000	0.000000	56323.000000		1
10242.077148	1168.558105	2.198706	4.508426	5125.688965	68083.539062	879.732056	542.377197	155.087387	39.801815	39.453354	184.863968	248.247131	162.022720	0.139619	99998.000000	4.010388	3.067650	0.342167	0.654025	3.709752	4.833042	2.944350	2.734301	2.190577	1.599903	1.596084	2.266852	2.394884	2.209576	0.000000	4.999991	56355.000000		1
19113.531250	5663.520508	1.563456	5.513725	16231.141602	99998.000000	2761.207520	1672.123413	386.892029	176.729065	114.526970	508.095306	642.130005	489.839569	2.864566	0.000000	4.281341	3.753087	0.194086	0.741445	4.210349	4.999991	3.441099	3.223268	2.587590	2.247308	2.058908	2.705945	2.807623	2.690054	0.457059	0.000000	56389.000000		1
24554.919922	8365.023438	1.076225	8.881167	29671.005859	99998.000000	4939.902832	3037.060303	715.452087	283.028625	191.336731	939.846497	1231.694580	621.027954	5.210349	99998.000000	4.390139	3.922467	0.031903	0.948470	4.472332	4.999991	3.693718	3.482453	2.854581	2.451830	2.281798	2.973057	3.090503	2.793111	0.716867	4.999991	56425.000000		1
19546.654297	11386.989258	2.109277	6.815063	19784.333984	99998.000000	3371.294189	2018.926880	435.069275	184.836212	140.014069	643.841492	829.377686	546.864075	2.772486	99998.000000	4.291072	4.056409	0.324134	0.833470	4.296321	4.999991	3.527797	3.305121	2.638558	2.266787	2.146172	2.808779	2.918752	2.737879	0.442869	4.999991	56452.000000		1
8251.717773	2652.866455	1.474027	2.741444	4432.581543	62811.636719	756.360962	450.201202	122.393593	30.168217	17.842512	103.379257	161.507736	114.523888	0.650360	0.000000	3.916544	3.423715	0.168505	0.437979	3.646657	4.798040	2.878729	2.653407	2.087759	1.479550	1.251456	2.014433	2.208193	2.058896	0.000000	0.000000	56476.000000		1
10228.283203	1959.163940	1.153318	3.318103	6574.003906	82786.765625	1128.420166	698.917053	167.570358	69.717163	36.301773	174.437851	240.167740	178.307938	1.971825	99998.000000	4.009803	3.292071	0.061949	0.520890	3.817830	4.917961	3.052471	2.844426	2.224197	1.843340	1.559928	2.241641	2.380515	2.251171	0.294868	4.999991	56520.000000		1
6322.740723	2863.189697	0.900452	3.669649	5283.597656	70161.523438	891.706238	563.004333	107.227760	30.103458	26.082262	125.332397	171.832092	91.768982	1.462918	0.000000	3.800905	3.456850	0.000000	0.564625	3.722930	4.846099	2.950222	2.750512	2.030307	1.478616	1.416345	2.098063	2.235104	1.962696	0.165220	0.000000	56535.000000		1
6115.575195	1830.118774	1.637465	2.476242	2839.617676	41675.101562	509.646423	308.432465	69.485886	15.085649	13.719554	89.163223	114.727417	35.626434	0.617841	99998.000000	3.786437	3.262479	0.214172	0.393793	3.453260	4.619877	2.707269	2.489160	1.841897	1.178564	1.137340	1.950186	2.059667	1.551772	0.000000	4.999991	56563.000000		1
7793.064453	2623.737549	2.642764	5.100504	5226.739746	73744.984375	902.434570	552.124939	137.941803	48.279015	35.364315	139.215393	198.463257	102.062500	1.745998	0.000000	3.891708	3.418920	0.422058	0.707613	3.718231	4.867733	2.955416	2.742037	2.139696	1.683758	1.548565	2.143687	2.297680	2.008866	0.242044	0.000000	56657.000000		1
3793.600098	1430.429199	1.033052	3.447620	3328.294678	47616.437500	578.302795	359.243225	91.879997	40.933548	34.297344	111.396980	146.656448	125.085693	0.444474	0.000000	3.579051	3.155466	0.014122	0.537519	3.522222	4.677757	2.762155	2.555389	1.963221	1.612079	1.535260	2.046873	2.166301	2.097208	0.000000	0.000000	56727.000000		1
6128.671875	1995.851196	2.263464	2.602675	4266.371094	68274.257812	727.959717	453.803009	129.930252	58.908661	44.381168	174.329926	233.571625	132.838211	1.817660	99998.000000	3.787366	3.300128	0.354774	0.415420	3.630059	4.834257	2.862107	2.656867	2.113710	1.770179	1.647199	2.241372	2.368420	2.123323	0.259513	4.999991	56783.000000		1
8408.486328	2023.783691	2.426902	3.364359	5733.737305	77628.890625	1026.394653	603.715881	140.689407	62.325443	38.778015	178.270935	203.779617	110.663048	0.435860	99998.000000	3.924718	3.306164	0.385052	0.526902	3.758438	4.890023	3.011314	2.780833	2.148261	1.794665	1.588586	2.251081	2.309161	2.044003	0.000000	4.999991	56836.000000		1
3622.338379	2225.802490	2.155533	3.432201	3282.291504	50560.007812	587.079102	352.597778	84.377258	36.616314	20.559286	93.943016	124.126656	113.546341	0.713078	0.000000	3.558989	3.347487	0.333555	0.535573	3.516177	4.703807	2.768697	2.547280	1.926225	1.563675	1.313008	1.972865	2.093865	2.055173	0.000000	0.000000	56915.000000		1
20202.531250	8012.281250	2.636597	8.566627	17308.488281	99998.000000	2847.067871	1784.109375	440.715607	140.445801	113.574097	485.627167	680.288208	437.304993	1.345838	99998.000000	4.305406	3.903756	0.421044	0.932810	4.238259	4.999991	3.454398	3.251421	2.644158	2.147509	2.055279	2.686303	2.832693	2.640785	0.128993	4.999991	56968.000000		1
5657.279297	1767.639160	1.270500	2.096942	3386.352295	47654.441406	588.704224	364.886475	97.236450	41.704483	20.105976	67.795998	102.873528	48.738491	2.100687	99998.000000	3.752608	3.247394	0.103975	0.321587	3.529732	4.678103	2.769897	2.562158	1.987829	1.620183	1.303325	1.831204	2.012304	1.687872	0.322361	4.999991	57070.000000		1
7999.804199	1248.763062	1.544953	3.792999	5558.408203	75210.476562	949.976562	584.494934	133.809586	55.828007	41.047646	155.340256	192.742920	177.900894	1.274447	99998.000000	3.903079	3.096480	0.188915	0.578983	3.744951	4.876278	2.977713	2.766781	2.126487	1.746852	1.613288	2.191284	2.284978	2.250178	0.105322	4.999991	57099.000000		1
7596.383301	2041.219238	1.131732	2.846291	5173.468262	83742.984375	883.463379	544.973755	161.840775	91.611710	57.382210	281.425079	364.667511	159.244263	1.153398	0.000000	3.880607	3.309890	0.053744	0.454279	3.713782	4.922948	2.946188	2.736376	2.209088	1.961951	1.758777	2.449363	2.561897	2.202064	0.061979	0.000000	57139.000000		1
13094.233398	4258.791016	2.414567	4.921647	9602.528320	99998.000000	1637.341919	999.649414	234.613922	45.642418	50.746006	288.005768	386.349304	245.851074	1.826459	99998.000000	4.117080	3.629286	0.382839	0.692110	3.982386	4.999991	3.214139	2.999848	2.370354	1.659369	1.705402	2.459401	2.586980	2.390672	0.261610	4.999991	57220.000000		1
7985.526367	3423.594482	2.636597	5.856020	9596.585938	99998.000000	1563.868774	996.957336	211.248444	107.298691	66.759857	285.554199	359.326477	255.040619	1.092978	0.000000	3.902303	3.534482	0.421044	0.767603	3.982117	4.999991	3.194200	2.998677	2.324794	2.030594	1.824515	2.455688	2.555489	2.406609	0.038611	0.000000	57329.000000		1
6388.782227	1685.068970	3.262596	1.985928	2505.204590	42559.738281	440.604584	268.232849	83.371964	20.812153	12.945536	56.836388	68.480583	80.704529	1.106126	99998.000000	3.805418	3.226618	0.513563	0.297963	3.398843	4.628999	2.644049	2.428512	1.921020	1.318317	1.112120	1.754627	1.835567	1.906898	0.043804	4.999991	57350.000000		1
14695.655273	4222.430664	0.854196	7.126520	13988.763672	99998.000000	2381.121094	1435.893555	319.977997	147.624741	74.015900	389.870911	520.806458	253.572754	2.280022	99998.000000	4.167189	3.625562	0.000000	0.852877	4.145779	4.999991	3.376781	3.157122	2.505120	2.169159	1.869325	2.590921	2.716676	2.404103	0.357939	4.999991	57371.000000		1
5085.091309	1604.062256	1.227328	2.621178	2644.709961	42425.582031	475.916473	283.235229	67.095985	50.160095	24.117920	78.496567	126.013901	60.913090	0.622486	0.000000	3.706299	3.205221	0.088961	0.418496	3.422378	4.627628	2.677531	2.452147	1.826697	1.700358	1.382340	1.894851	2.100419	1.784711	0.000000	0.000000	57406.000000		1
9696.576172	1861.973755	1.674470	3.681984	5172.833008	70419.570312	868.528870	535.966125	114.129173	69.957695	30.926815	122.973335	175.378387	151.069275	0.949832	0.000000	3.986619	3.269974	0.223877	0.566082	3.713728	4.847693	2.938784	2.729137	2.057397	1.844836	1.490335	2.089811	2.243976	2.179176	0.000000	0.000000	57428.000000		1
5116.638184	1631.674072	1.924253	3.833087	5935.882324	81197.132812	1041.606812	615.865784	153.206314	48.294434	55.359280	200.239487	265.713440	157.178162	0.841280	99998.000000	3.708985	3.212633	0.284262	0.583549	3.773485	4.909541	3.017704	2.789486	2.185277	1.683897	1.743190	2.301550	2.424413	2.196392	0.000000	4.999991	57465.000000		1
11373.062500	3114.591553	1.467860	5.020327	9081.591797	99998.000000	1550.966431	941.573364	195.256165	71.783272	58.153145	284.999146	381.859375	174.178818	0.978166	99998.000000	4.055877	3.493401	0.166685	0.700732	3.958162	4.999991	3.190602	2.973854	2.290605	1.856023	1.764573	2.454844	2.581903	2.240995	0.000000	4.999991	57503.000000		1
7476.694336	3406.596924	2.389898	3.759078	8177.094727	99998.000000	1419.654663	855.842346	201.127609	99.469078	62.001652	259.071045	349.637390	218.035751	1.913089	0.000000	3.873710	3.532321	0.378379	0.575081	3.912599	4.999991	3.152183	2.932394	2.303472	1.997688	1.792403	2.413419	2.543618	2.338528	0.281735	0.000000	57565.000000		1
7272.094238	2800.599121	1.631298	3.478457	7882.233398	99623.375000	1351.553345	824.511536	182.958221	95.302948	59.402058	204.414871	220.888214	139.378830	2.588782	99998.000000	3.861660	3.447251	0.212533	0.541387	3.896649	4.998361	3.130833	2.916197	2.262352	1.979106	1.773801	2.310513	2.344172	2.144197	0.413096	4.999991	57623.000000		1
15504.902344	8698.091797	1.979760	4.107540	9126.901367	99998.000000	1547.796265	947.719238	232.473816	103.854156	87.803291	300.979065	420.939606	291.838867	3.098512	99998.000000	4.190469	3.939424	0.296613	0.613582	3.960323	4.999991	3.189714	2.976680	2.366374	2.016424	1.943511	2.478536	2.624220	2.465143	0.491153	4.999991	57640.000000		1
8237.499023	3598.451660	3.034399	2.121612	7224.937988	97923.906250	1222.529785	747.482849	157.249084	66.047516	48.460953	227.114273	315.987640	166.867264	3.580900	0.000000	3.915795	3.556116	0.482073	0.326666	3.858834	4.990889	3.087260	2.873601	2.196588	1.819857	1.685392	2.356244	2.499670	2.222371	0.553992	0.000000	57663.000000		1
5865.829102	1727.405640	1.850243	2.541001	3346.454834	46689.234375	550.280823	352.357239	72.011467	27.281837	20.611710	91.654884	125.637688	70.950661	1.542617	0.000000	3.768329	3.237394	0.267229	0.405005	3.524585	4.669217	2.740584	2.546983	1.857402	1.435874	1.314114	1.962156	2.099120	1.850956	0.188258	0.000000	57702.000000		1
2899.031982	505.754730	2.211041	3.145414	1991.620361	36827.335938	341.863281	211.303940	64.058502	23.183548	10.204091	66.075272	123.537659	83.964035	0.640007	99998.000000	3.462253	2.703940	0.344597	0.497678	3.299206	4.566170	2.533852	2.324908	1.806577	1.365180	1.008774	1.820039	2.091799	1.924093	0.000000	4.999991	57722.000000		1
29535.583984	10421.100586	2.050686	9.793954	31313.892578	99998.000000	5280.051270	3218.587646	768.618774	262.660522	219.978500	996.935730	1417.628662	763.872925	4.415207	0.000000	4.470345	4.017914	0.311899	0.990958	4.495737	4.999991	3.722638	3.507665	2.885711	2.419395	2.342380	2.998667	3.151562	2.883021	0.644951	0.000000	57813.000000		1
6804.389648	1744.677612	2.272716	7.098767	6066.774902	92062.781250	1025.318481	637.288513	158.306808	53.644718	53.962345	244.580566	325.809326	209.108322	0.641180	0.000000	3.832789	3.241715	0.356545	0.851183	3.782958	4.964084	3.010859	2.804336	2.199500	1.729527	1.732091	2.388422	2.512964	2.320371	0.000000	0.000000	58005.000000		1
4941.626465	2607.520020	2.229543	2.818537	4138.000977	60392.570312	728.280396	438.902374	119.889595	54.767200	39.228241	137.815369	179.316330	65.776146	0.266820	99998.000000	3.693870	3.416228	0.348216	0.450024	3.616791	4.780983	2.862299	2.642368	2.078782	1.738521	1.593599	2.139298	2.253620	1.818068	0.000000	4.999991	58070.000000		1
12809.347656	3621.761719	1.131732	4.755125	8608.035156	99998.000000	1491.203491	895.662659	231.366745	114.542389	67.040482	318.223328	410.812592	216.978027	1.536676	99998.000000	4.107527	3.558920	0.053744	0.677162	3.934904	4.999991	3.173537	2.952144	2.364301	2.058966	1.826337	2.502732	2.613644	2.336416	0.186582	4.999991	58152.000000		1
5568.791016	877.046143	1.748480	3.549383	3318.867676	50946.808594	578.293518	354.333923	71.049339	33.137856	29.002563	90.282616	128.795425	98.664223	0.702343	0.000000	3.745761	2.943022	0.242661	0.550153	3.520990	4.707117	2.762148	2.549413	1.851560	1.520324	1.462436	1.955604	2.109900	1.994160	0.000000	0.000000	58184.000000		1
17971.832031	4850.890625	2.269632	6.519024	11854.464844	99998.000000	2022.636597	1227.075195	280.845337	129.831573	74.015900	332.442444	448.955353	316.144897	1.357760	0.000000	4.254592	3.685822	0.355955	0.814183	4.073882	4.999991	3.305918	3.088871	2.448467	2.113380	1.869325	2.521716	2.652203	2.499886	0.132823	0.000000	58306.000000		1
7610.676270	4437.459961	1.070057	4.489923	11506.033203	99998.000000	1996.970581	1191.334595	301.941193	125.094948	99.604759	379.290619	571.934875	303.652679	2.607435	99998.000000	3.881423	3.647135	0.029407	0.652239	4.060925	4.999991	3.300372	3.076034	2.479922	2.097240	1.998280	2.578972	2.757347	2.482377	0.416213	4.999991	58418.000000		1
10646.484375	4532.386719	1.214993	5.930029	13572.074219	99998.000000	2292.994141	1396.107178	277.943542	144.750702	83.893112	450.090179	609.726074	324.865723	3.228582	0.000000	4.027206	3.656327	0.084574	0.773057	4.132646	4.999991	3.360403	3.144919	2.443957	2.160621	1.923726	2.653300	2.785135	2.511704	0.509012	0.000000	58445.000000		1
9922.404297	4371.563477	1.637465	3.466122	4889.394043	69534.328125	863.249512	506.889557	119.393112	37.159054	33.717598	140.251526	170.277893	107.064323	1.694574	99998.000000	3.996617	3.640637	0.214172	0.539844	3.689255	4.842199	2.936136	2.704913	2.076979	1.570065	1.527857	2.146908	2.231158	2.029645	0.229061	4.999991	58478.000000		1
6615.109863	901.398438	0.872698	2.059937	3524.873779	43452.203125	587.347412	345.542175	85.117355	32.903492	22.128910	97.396805	125.717865	47.449490	0.738087	0.000000	3.820537	2.954917	0.000000	0.313854	3.547143	4.638012	2.768895	2.538501	1.930018	1.517242	1.344960	1.988545	2.099397	1.676232	0.000000	0.000000	58492.000000		1
7961.513672	1383.109253	1.600460	2.621178	3606.870361	44389.816406	585.466309	359.042786	78.931374	41.087734	18.761467	94.741707	102.525063	80.263550	1.127504	0.000000	3.900996	3.140857	0.204245	0.418496	3.557131	4.647284	2.767502	2.555146	1.897250	1.613712	1.273267	1.976541	2.010830	1.904518	0.052118	0.000000	58517.000000		1
6028.012207	2572.843506	3.617226	4.958652	5125.531738	61995.988281	896.183838	521.811768	106.145370	50.980370	30.165133	138.888504	169.611801	108.455093	0.463228	99998.000000	3.780174	3.410413	0.558376	0.695364	3.709739	4.792364	2.952397	2.717514	2.025901	1.707403	1.479505	2.142666	2.229456	2.035250	0.000000	4.999991	58640.000000		1
11614.060547	2657.621582	2.072273	4.748958	7955.756348	98464.804688	1344.269531	808.917114	200.520111	88.836349	50.585651	267.628448	386.525055	277.194183	1.532468	0.000000	4.064984	3.424493	0.316447	0.676598	3.900681	4.993281	3.128486	2.907904	2.302158	1.948591	1.704027	2.427532	2.587178	2.442784	0.185391	0.000000	58767.000000		1
4505.900391	1179.335815	1.766982	4.058200	2644.626709	33130.761719	462.098267	268.201996	70.975334	39.478024	21.092773	89.826225	109.565239	98.420609	0.644879	0.000000	3.653782	3.071637	0.247232	0.608333	3.422364	4.520231	2.664734	2.428462	1.851107	1.596355	1.324134	1.953403	2.039673	1.993086	0.000000	0.000000	58828.000000		1
12843.459961	6128.641113	1.868746	7.783357	14648.967773	99998.000000	2431.904297	1495.119873	337.046478	111.162613	102.259857	507.583405	662.235962	381.723694	2.362208	99998.000000	4.108682	3.787364	0.271550	0.891167	4.165807	4.999991	3.385947	3.174676	2.527690	2.045959	2.009705	2.705508	2.821013	2.581749	0.373318	4.999991	58925.000000		1
7272.122070	3120.318115	2.722941	2.658183	5138.106934	59648.605469	852.018494	517.102905	120.500175	52.633251	24.864185	151.442413	211.630829	132.378738	3.560053	0.000000	3.861661	3.494199	0.435038	0.424585	3.710803	4.775600	2.930449	2.713577	2.080988	1.721260	1.395574	2.180248	2.325579	2.121818	0.551457	0.000000	58955.000000		1
28904.685547	8610.576172	2.408400	6.679378	21618.312500	99998.000000	3676.599854	2206.177734	507.931854	206.336044	111.366142	576.110229	760.598022	505.492615	4.225573	99998.000000	4.460968	3.935032	0.381729	0.824736	4.334822	4.999991	3.565446	3.343641	2.705806	2.314575	2.046753	2.760506	2.881155	2.703715	0.625886	4.999991	59053.000000		1
9772.423828	1326.707642	3.882427	5.350287	5985.185547	67601.476562	1002.674561	610.793030	137.281876	58.739056	33.091602	146.526932	205.861145	92.145195	0.632560	0.000000	3.990002	3.122775	0.589103	0.728377	3.777078	4.829956	3.001160	2.785894	2.137613	1.768927	1.519718	2.165917	2.313574	1.964473	0.000000	0.000000	59108.000000		1
6336.857910	2221.109131	2.112361	3.681984	4348.379883	57331.582031	733.103394	444.009033	104.245789	63.349247	29.742661	136.366013	187.784271	133.217514	1.120097	99998.000000	3.801874	3.346570	0.324768	0.566082	3.638327	4.758394	2.865165	2.647392	2.018059	1.801741	1.473380	2.134706	2.273659	2.124561	0.049256	4.999991	59237.000000		1
23151.156250	5700.639648	1.643633	5.754257	14660.272461	99998.000000	2426.045166	1493.726074	353.982361	104.029930	116.975464	512.310791	647.905823	357.300476	2.597307	0.000000	4.364573	3.755924	0.215805	0.759989	4.166142	4.999991	3.384899	3.174271	2.548982	2.017158	2.068095	2.709533	2.811512	2.553034	0.414523	0.000000	59321.000000		1
13036.191406	1730.091553	3.450704	5.396543	6941.668457	86799.773438	1193.702881	711.807068	171.699493	65.560287	42.654274	197.081741	258.152100	194.935455	2.203575	99998.000000	4.115151	3.238069	0.537908	0.732116	3.841464	4.938519	3.076896	2.852362	2.234769	1.816641	1.629963	2.294647	2.411876	2.289891	0.343128	4.999991	59429.000000		1
8840.631836	6537.791504	2.352893	5.600070	14749.248047	99998.000000	2430.911377	1503.205444	331.437164	111.218124	87.090950	410.957520	572.209290	382.173920	1.627225	99998.000000	3.946483	3.815431	0.371602	0.748193	4.168770	4.999991	3.385769	3.177018	2.520401	2.046175	1.939973	2.613797	2.757555	2.582261	0.211448	4.999991	59456.000000		1
11732.669922	3353.417969	1.896499	4.178466	8509.904297	99998.000000	1433.451294	866.499756	226.429688	141.549774	64.591995	334.860107	427.029968	234.724945	1.883329	99998.000000	4.069397	3.525488	0.277953	0.621017	3.929925	4.999991	3.156383	2.937768	2.354933	2.150909	1.810179	2.524863	2.630458	2.370559	0.274926	4.999991	59599.000000		1
11872.061523	4159.420898	3.123827	8.437109	9074.798828	99998.000000	1517.874756	926.117676	189.276794	97.128517	63.950573	258.796600	346.988464	244.740921	2.841075	0.000000	4.074526	3.619033	0.494687	0.926194	3.957837	4.999991	3.181236	2.966666	2.277097	1.987347	1.805844	2.412959	2.540315	2.388707	0.453483	0.000000	59652.000000		1
4047.326904	1273.729004	1.082392	2.858626	2824.701660	40268.636719	470.711121	282.849762	88.130173	50.141594	26.665089	124.373352	189.582092	88.993614	0.855381	0.000000	3.607168	3.105077	0.034385	0.456157	3.450973	4.604967	2.672755	2.451556	1.945125	1.700198	1.425943	2.094727	2.277797	1.949359	0.000000	0.000000	59692.000000		1
11141.659180	1944.938721	2.408400	4.600938	7548.789062	81541.437500	1262.007690	769.873901	152.860931	82.789131	36.184589	173.759430	219.725632	142.925125	0.539795	0.000000	4.046950	3.288906	0.381729	0.662846	3.877877	4.911378	3.101062	2.886420	2.184297	1.917973	1.558524	2.239948	2.341881	2.155109	0.000000	0.000000	59820.000000		1
14050.411133	5170.026855	3.028231	4.209303	10888.583008	99998.000000	1848.633545	1107.364380	260.572845	99.586258	63.645283	335.205475	440.357880	213.416306	2.173157	99998.000000	4.147689	3.713493	0.481189	0.624210	4.036972	4.999991	3.266851	3.044291	2.415929	1.998199	1.803766	2.525311	2.643806	2.329228	0.337091	4.999991	59895.000000		1
10292.033203	3472.000000	2.747611	4.946317	7310.986328	91083.164062	1262.427124	747.840576	159.287445	68.443581	53.237667	248.635681	338.569855	177.089859	2.527402	0.000000	4.012501	3.540580	0.438955	0.694282	3.863976	4.959438	3.101206	2.873809	2.202182	1.835333	1.726219	2.395563	2.529648	2.248194	0.402674	0.000000	59976.000000		1
4707.247070	1398.503296	3.111492	2.072273	3538.651855	36839.183594	565.366516	364.738464	82.804550	46.077225	30.633862	90.011253	106.481499	69.294693	0.797045	0.000000	3.672767	3.145663	0.492969	0.316447	3.548838	4.566310	2.752330	2.561982	1.918054	1.663486	1.486202	1.954297	2.027274	1.840700	0.000000	0.000000	60034.000000		1
13832.406250	5754.540039	2.167868	5.674079	14336.378906	99998.000000	2386.894043	1463.764404	331.797943	160.847809	122.621788	515.971191	688.142456	378.985321	2.576734	99998.000000	4.140898	3.760011	0.336033	0.753895	4.156439	4.999991	3.377833	3.165471	2.520874	2.206415	2.088568	2.712626	2.837678	2.578622	0.411070	4.999991	60091.000000		1
17833.859375	3884.693604	3.012813	5.205351	13413.730469	99998.000000	2319.218262	1365.473389	316.206573	135.342209	87.201965	451.308258	556.809143	374.273376	1.852120	0.000000	4.251245	3.589357	0.478972	0.716450	4.127550	4.999991	3.365342	3.135283	2.499971	2.131433	1.940526	2.654473	2.745706	2.573189	0.267669	0.000000	60139.000000		1
11119.231445	1554.114868	1.970509	4.687283	9840.198242	99998.000000	1698.757690	1005.218628	256.724335	94.898979	60.277840	285.625122	432.546783	244.121094	1.784648	99998.000000	4.046075	3.191483	0.294578	0.670921	3.993004	4.999991	3.230131	3.002260	2.409467	1.977262	1.780158	2.455796	2.636033	2.387605	0.251553	4.999991	60210.000000		1
8952.738281	991.132141	2.161701	1.227328	4927.835938	56979.000000	817.002686	497.000000	101.840469	31.521978	15.088734	111.982887	162.179993	119.272850	1.798277	0.000000	3.951956	2.996132	0.334796	0.088961	3.692656	4.755715	2.912224	2.696356	2.007921	1.498613	1.178653	2.049152	2.209997	2.076542	0.254857	0.000000	60236.000000		1
11248.915039	3402.415283	2.001346	3.281098	6426.721191	76157.750000	1076.940308	656.346069	148.133560	66.716690	46.512032	234.703354	310.658936	185.459137	0.004677	0.000000	4.051111	3.531787	0.301322	0.516019	3.807989	4.881714	3.032192	2.817133	2.170653	1.824234	1.667565	2.370519	2.492284	2.268248	0.000000	0.000000	60302.000000		1
6130.016113	1461.414673	2.698272	3.503127	2502.904297	30408.859375	420.245758	252.629135	56.013031	23.849636	16.328396	72.794739	100.955437	63.327660	0.494916	99998.000000	3.787462	3.164773	0.431086	0.544456	3.398444	4.483000	2.623503	2.402483	1.748289	1.377482	1.212944	1.862100	2.004130	1.801593	0.000000	4.999991	60338.000000		1
5652.116699	1268.600830	2.466991	4.681116	3865.022461	45583.242188	639.231262	394.989929	93.027145	43.110668	23.905144	98.457611	131.083572	119.815582	1.592317	0.000000	3.752211	3.103325	0.392168	0.670349	3.587152	4.658805	2.805658	2.596586	1.968610	1.634585	1.378491	1.993249	2.117548	2.078513	0.202029	0.000000	60421.000000		1
9638.885742	3076.516602	2.266548	3.342773	6715.698242	80401.343750	1130.535645	683.988647	157.073318	70.303078	37.550686	205.093292	232.100677	158.491837	1.224206	0.000000	3.984027	3.488059	0.355365	0.524107	3.827091	4.905263	3.053284	2.835049	2.196102	1.846974	1.574618	2.311951	2.365676	2.200007	0.087855	0.000000	60512.000000		1
6532.974609	2188.396729	1.588125	3.145414	4091.174561	50117.722656	707.866089	411.620544	120.962738	33.199532	32.690716	130.522324	177.944061	113.589516	1.339668	0.000000	3.815111	3.340126	0.200885	0.497678	3.611848	4.699991	2.849951	2.614497	2.082652	1.521132	1.514424	2.115685	2.250283	2.055338	0.126997	0.000000	60539.000000		1
11260.675781	5615.753418	3.222507	7.690845	17304.849609	99998.000000	2956.849121	1767.469482	404.426178	142.154190	104.933464	491.702148	637.085022	357.106201	1.955290	99998.000000	4.051564	3.749408	0.508194	0.885974	4.238168	4.999991	3.470829	3.247352	2.606839	2.152760	2.020914	2.691702	2.804197	2.552797	0.291211	4.999991	60609.000000		1
9527.738281	2663.163086	2.679769	2.855542	5516.839355	70584.367188	933.716003	562.134766	121.576401	58.982670	37.091209	192.357452	205.599030	151.019943	2.318772	0.000000	3.978990	3.425398	0.428097	0.455689	3.741690	4.848709	2.970215	2.749840	2.084849	1.770724	1.569271	2.284109	2.313021	2.179034	0.365258	0.000000	60664.000000		1
10046.934570	4506.810059	2.272716	3.336605	7759.815430	95711.187500	1300.091919	786.695679	177.876221	83.880775	48.935852	211.097336	285.316772	193.186981	0.910269	99998.000000	4.002034	3.653869	0.356545	0.523305	3.889851	4.980963	3.113974	2.895807	2.250118	1.923662	1.689627	2.324483	2.455327	2.285978	0.000000	4.999991	60692.000000		1
17547.003906	5152.674805	1.372264	3.987274	10302.018555	99998.000000	1704.592041	1052.020508	235.286179	83.439804	52.981716	254.161743	350.682770	230.139420	1.381781	0.000000	4.244203	3.712033	0.137438	0.600676	4.012922	4.999991	3.231621	3.022024	2.371596	1.921373	1.724126	2.405110	2.544914	2.361991	0.140439	0.000000	60807.000000		1
9812.934570	4259.176758	2.463907	5.183765	8085.781738	99998.000000	1375.507812	817.468323	222.130951	82.086044	66.325050	333.737640	438.566254	254.923431	3.279503	0.000000	3.991799	3.629326	0.391624	0.714645	3.907722	4.999991	3.138463	2.912471	2.346609	1.914269	1.821678	2.523405	2.642035	2.406410	0.515808	0.000000	60848.000000		1
9095.641602	1628.346680	2.460824	3.379778	4396.575684	50683.886719	733.279175	448.906006	109.145851	51.695797	31.799515	126.979111	185.119919	98.802986	0.462150	99998.000000	3.958833	3.211747	0.391080	0.528888	3.643115	4.704870	2.865269	2.652155	2.038007	1.713455	1.502421	2.103732	2.267453	1.994770	0.000000	4.999991	60965.000000		1
14589.026367	8145.125488	5.754257	7.579830	18812.964844	99998.000000	3128.785889	1920.194824	448.394104	139.397324	130.281799	637.430359	897.497498	580.751282	2.920271	99998.000000	4.164026	3.910898	0.759989	0.879659	4.274457	4.999991	3.495376	3.283345	2.651660	2.144254	2.114884	2.804433	2.953033	2.763990	0.465423	4.999991	61107.000000		1
7184.324707	2573.157959	1.856411	3.934851	3833.278564	47566.382812	630.174377	389.812317	92.549164	69.575317	21.077354	133.485794	158.757034	92.444321	0.485036	99998.000000	3.856386	3.410466	0.268674	0.594928	3.583570	4.677300	2.799461	2.590856	1.966372	1.842455	1.323816	2.125435	2.200733	1.965880	0.000000	4.999991	61152.000000		1
6943.303223	2693.463867	3.216340	3.947186	8575.482422	99998.000000	1456.024292	875.399414	204.044830	46.990009	51.011208	269.561951	343.701172	226.540695	1.612517	0.000000	3.841566	3.430311	0.507362	0.596288	3.933259	4.999991	3.163169	2.942206	2.309726	1.672006	1.707666	2.430659	2.536181	2.355146	0.207504	0.000000	61215.000000		1
18860.630859	2871.571289	1.026885	3.170084	9733.389648	99998.000000	1597.459961	992.353271	222.991318	109.898285	66.562500	322.969208	410.257507	213.444061	2.957171	99998.000000	4.275556	3.458120	0.011522	0.501071	3.988264	4.999991	3.203430	2.996666	2.348288	2.040991	1.823230	2.509161	2.613056	2.329284	0.470877	4.999991	61268.000000		1
9487.128906	1676.983398	2.877128	1.618963	4343.566406	55239.566406	738.931641	437.153900	91.873825	66.328140	25.567278	125.699356	188.323929	100.372612	0.123053	0.000000	3.977135	3.224529	0.458959	0.209237	3.637846	4.742250	2.868604	2.640634	1.963192	1.821698	1.407684	2.099333	2.274905	2.001615	0.000000	0.000000	61292.000000		1
13847.162109	9762.934570	2.599592	13.821317	32070.382812	99998.000000	5455.803223	3274.733154	783.985046	312.703430	238.397675	1084.930176	1460.492554	732.770325	4.877619	0.000000	4.141361	3.989580	0.414905	1.140549	4.506104	4.999991	3.736859	3.515176	2.894308	2.495133	2.377302	3.035402	3.164499	2.864968	0.688208	0.000000	61333.000000		1
15843.052734	4585.658203	2.880212	8.535789	13998.687500	99998.000000	2349.559082	1432.230103	340.179565	97.933372	96.505608	440.653931	599.589844	328.146820	2.874200	0.000000	4.199839	3.661402	0.459424	0.931244	4.146087	4.999991	3.370986	3.156013	2.531708	1.990931	1.984553	2.644098	2.777854	2.516068	0.458517	0.000000	61425.000000		1
14469.830078	3265.839600	2.093859	4.810632	8542.860352	99998.000000	1412.235107	865.697998	223.302780	77.617706	65.554115	324.347656	399.997925	237.901199	1.112569	0.000000	4.160463	3.513995	0.320947	0.682202	3.931603	4.999991	3.149907	2.937366	2.348894	1.889961	1.816600	2.511011	2.602058	2.376397	0.046327	0.000000	61461.000000		1
6443.971680	2695.681152	2.309720	4.021195	7120.460938	84564.296875	1201.403076	725.936768	174.178818	87.501083	42.614185	229.846466	307.966827	145.604889	0.541694	0.000000	3.809154	3.430669	0.363559	0.604355	3.852508	4.927187	3.079689	2.860899	2.240995	1.942013	1.629554	2.361438	2.488504	2.163176	0.000000	0.000000	61591.000000		1
3174.647461	872.164551	2.522498	3.657314	2301.128906	30673.792969	355.601349	227.641602	73.244965	33.165611	20.294085	111.218124	146.452927	111.699188	0.679908	0.000000	3.501695	2.940598	0.401831	0.563162	3.361941	4.486767	2.550963	2.357252	1.864778	1.520688	1.307369	2.046175	2.165698	2.048050	0.000000	0.000000	61623.000000		1
20449.609375	4942.832520	2.661267	3.897846	16660.419922	99998.000000	2801.814209	1688.343872	362.530487	157.936768	99.114449	493.644897	617.444702	323.650726	2.806122	0.000000	4.310685	3.693976	0.425088	0.590825	4.221686	4.999991	3.447439	3.227461	2.559345	2.198483	1.996137	2.693415	2.790598	2.510077	0.448107	0.000000	61800.000000		1
30417.863281	8703.871094	2.100026	8.520370	28851.941406	99998.000000	4792.574219	2947.813721	695.151794	247.870926	192.958786	975.244690	1349.653809	636.986328	7.124553	99998.000000	4.483129	3.939713	0.322225	0.930458	4.460175	4.999991	3.680569	3.469500	2.842080	2.394226	2.285465	2.989114	3.130222	2.804130	0.852758	4.999991	61885.000000		1
9341.653320	4229.008301	2.667434	4.625608	7912.306152	99824.093750	1331.743408	802.687927	195.086563	93.893677	69.088081	320.551544	475.012939	243.899063	2.633645	99998.000000	3.970424	3.626239	0.426094	0.665169	3.898303	4.999235	3.124421	2.904547	2.290227	1.972636	1.839403	2.505898	2.676705	2.387210	0.420557	4.999991	62008.000000		1
15677.441406	5870.590332	2.685936	5.584651	13434.924805	99998.000000	2254.873047	1371.455811	322.222931	146.428253	86.431030	426.706177	569.282837	367.871521	3.583730	0.000000	4.195275	3.768682	0.429096	0.746996	4.128235	4.999991	3.353122	3.137182	2.508157	2.165625	1.936670	2.630129	2.755328	2.565696	0.554335	0.000000	62268.000000		1
14827.775391	4784.926270	1.662135	8.048558	15118.762695	99998.000000	2554.581543	1540.756104	360.156006	134.808716	117.317757	425.512787	535.084167	323.354675	2.563086	0.000000	4.171076	3.679875	0.220666	0.905718	4.179516	4.999991	3.407320	3.187734	2.556491	2.129718	2.069364	2.628913	2.728422	2.509679	0.408763	0.000000	62373.000000		1
11483.997070	2669.703613	1.507948	3.737491	7449.366211	88771.812500	1222.998413	743.230408	184.845474	60.515289	49.999741	229.837219	303.520081	214.541870	0.217406	99998.000000	4.060093	3.426463	0.178386	0.572580	3.872119	4.948275	3.087426	2.871124	2.266809	1.781865	1.698968	2.361420	2.482188	2.331512	0.000000	4.999991	62420.000000		1
19719.417969	6688.484375	3.302684	5.291696	12796.430664	99998.000000	2135.384277	1303.141724	281.033447	101.288483	87.738533	393.842773	575.706299	378.932892	2.256350	0.000000	4.294894	3.825328	0.518867	0.723595	4.107089	4.999991	3.329476	3.114992	2.448758	2.005560	1.943190	2.595323	2.760201	2.578562	0.353406	0.000000	62509.000000		1
17395.388672	4409.693848	2.920300	4.594771	11373.796875	99998.000000	1898.725830	1152.602905	307.676941	92.604675	65.279663	332.433197	466.165710	278.427673	1.752118	0.000000	4.240434	3.644408	0.465428	0.662264	4.055905	4.999991	3.278462	3.061680	2.488095	1.966633	1.814778	2.521704	2.668540	2.444712	0.243563	0.000000	62536.000000		1
18715.121094	10640.816406	1.662135	15.656141	31417.654297	99998.000000	5280.529297	3215.516113	788.074097	335.146881	300.365417	1298.667236	1742.485107	842.064209	4.757932	99998.000000	4.272192	4.026975	0.220666	1.194685	4.497174	4.999991	3.722677	3.507251	2.896567	2.525235	2.477650	3.113498	3.241169	2.925345	0.677418	4.999991	62662.000000		1
9794.744141	1489.054199	2.100026	2.682853	5065.682129	65239.195312	854.050720	517.112122	125.162788	64.696838	30.886726	156.786530	202.065063	94.806465	0.777993	0.000000	3.990993	3.172910	0.322225	0.428597	3.704638	4.814508	2.931484	2.713585	2.097475	1.810883	1.489772	2.195309	2.305491	1.976838	0.000000	0.000000	62753.000000		1
10166.709961	1833.905640	1.902667	3.617226	4947.713867	58652.585938	846.017578	501.625610	92.925385	71.579742	41.454700	150.794830	180.731766	77.676292	2.306957	99998.000000	4.007180	3.263377	0.279363	0.558376	3.694405	4.768287	2.927379	2.700380	1.968134	1.854790	1.617574	2.178386	2.257035	1.890288	0.363039	4.999991	62778.000000		1
13868.273438	2989.092529	2.978892	2.898715	7826.310059	99998.000000	1310.777100	789.739319	217.597855	69.405708	53.225330	309.126312	402.138031	244.333878	1.121124	99998.000000	4.142023	3.475539	0.474055	0.462205	3.893557	4.999991	3.117529	2.897484	2.337655	1.841395	1.726118	2.490136	2.604375	2.387984	0.049654	4.999991	62807.000000		1
19608.859375	4422.562500	2.096942	4.958652	14698.097656	99998.000000	2473.883057	1498.567505	337.040314	141.522018	85.407227	471.509827	608.178040	309.641296	3.400122	99998.000000	4.292452	3.645674	0.321587	0.695364	4.167261	4.999991	3.393379	3.175676	2.527682	2.150824	1.931495	2.673491	2.784031	2.490859	0.531494	4.999991	62853.000000		1
5724.257812	2364.734131	2.516331	3.299600	4633.104492	63428.718750	757.844238	475.324402	127.352242	38.293869	42.734451	233.565460	300.898895	171.674820	0.143543	0.000000	3.757719	3.373782	0.400768	0.518461	3.665872	4.802286	2.879580	2.676990	2.105007	1.583129	1.630778	2.368409	2.478420	2.234707	0.000000	0.000000	62914.000000		1
8510.600586	2315.952637	1.915002	4.351155	6287.209961	78047.859375	1060.732178	644.825195	148.956909	47.347725	38.623829	187.833618	238.317505	137.537827	1.341632	0.000000	3.929960	3.364730	0.282169	0.638605	3.798458	4.892361	3.025606	2.809442	2.173061	1.675299	1.586855	2.273773	2.377156	2.138422	0.127633	0.000000	62960.000000		1
9728.456055	1662.674805	1.785485	3.305768	5736.219727	63795.609375	983.971680	585.188782	145.154663	52.479065	21.755777	125.687027	172.800385	80.433159	1.242956	99998.000000	3.988044	3.220807	0.251756	0.519272	3.758626	4.804791	2.992983	2.767296	2.161831	1.719986	1.337575	2.099290	2.237545	1.905435	0.094456	4.999991	63020.000000		1
12993.808594	4387.845703	1.551121	4.986405	10358.861328	99998.000000	1733.610107	1052.917969	242.637817	94.902061	67.641808	317.840942	403.248169	234.962387	0.712538	99998.000000	4.113737	3.642251	0.190646	0.697788	4.015312	4.999991	3.238951	3.022394	2.384959	1.977276	1.830215	2.502210	2.605572	2.370998	0.000000	4.999991	63111.000000		1
9601.519531	2232.041016	2.639680	4.289481	5768.404785	68995.890625	948.206482	590.415710	122.479935	31.447968	44.708046	198.278229	257.217743	131.607803	0.785262	99998.000000	3.982340	3.348702	0.421551	0.632405	3.761056	4.838823	2.976903	2.771158	2.088065	1.497593	1.650386	2.297275	2.410301	2.119282	0.000000	4.999991	63175.000000		1
9064.643555	4516.912598	2.574922	5.020327	13016.066406	99998.000000	2171.281982	1327.697510	298.234528	115.097466	86.122658	416.714874	552.679993	239.890198	3.090261	0.000000	3.957351	3.654842	0.410764	0.700732	4.114480	4.999991	3.336716	3.123099	2.474558	2.061066	1.935117	2.619839	2.742474	2.380013	0.489995	0.000000	63239.000000		1
9297.068359	2634.037109	3.364359	4.153796	7539.223145	90384.320312	1282.628662	771.002502	142.709259	74.623398	47.927467	217.193893	276.907410	148.266159	0.899554	99998.000000	3.968346	3.420622	0.526902	0.618445	3.877326	4.956093	3.108101	2.887056	2.154452	1.872875	1.680584	2.336848	2.442335	2.171042	0.000000	4.999991	63299.000000		1
15035.397461	3426.866455	2.019849	4.628692	8398.087891	99998.000000	1391.759155	852.055542	189.440231	64.672173	51.689629	252.462601	351.731232	220.163528	3.268698	0.000000	4.177115	3.534897	0.305319	0.665458	3.924181	4.999991	3.143564	2.930468	2.277472	1.810717	1.713403	2.402197	2.546211	2.342745	0.514375	0.000000	63349.000000		1
9691.241211	4611.971680	2.223376	6.148975	10427.610352	99998.000000	1715.409912	1070.125244	220.160446	98.180077	78.576744	286.972717	364.121704	224.881653	2.243232	0.000000	3.986379	3.663887	0.347013	0.788803	4.018185	4.999991	3.234368	3.029435	2.342739	1.992023	1.895294	2.457841	2.561247	2.351954	0.350874	0.000000	63432.000000		1
5050.121582	2494.482422	2.291218	4.076703	5406.185547	62060.625000	893.994385	550.546021	116.004082	47.924385	37.908401	180.050247	250.877563	143.511032	1.766688	0.000000	3.703302	3.396981	0.360066	0.610309	3.732891	4.792816	2.951335	2.740794	2.064473	1.680557	1.578735	2.255394	2.399462	2.156885	0.247160	0.000000	63496.000000		1
15672.121094	4905.503906	1.961258	5.772759	9433.887695	99998.000000	1606.473755	956.523315	207.412262	74.712822	53.290089	255.342819	316.147980	223.392197	3.038582	99998.000000	4.195128	3.690684	0.292535	0.761383	3.974691	4.999991	3.205874	2.980695	2.316834	1.873395	1.726646	2.407124	2.499890	2.349068	0.482671	4.999991	63586.000000		1
27412.125000	5960.768555	2.559503	8.689976	19701.455078	99998.000000	3296.732666	2006.434570	446.975586	155.253906	128.086166	599.164246	764.548279	384.079651	3.088543	99998.000000	4.437943	3.775302	0.408156	0.939019	4.294498	4.999991	3.518084	3.302425	2.650284	2.191042	2.107502	2.777546	2.883405	2.584421	0.489754	4.999991	63701.000000		1
7218.063965	2202.023926	2.519415	3.555551	3667.444336	48118.582031	624.198059	360.257782	66.238708	36.708828	26.239532	115.020370	158.152618	99.943970	0.226380	0.000000	3.858421	3.342822	0.401300	0.550907	3.564363	4.682313	2.795322	2.556613	1.821112	1.564770	1.418956	2.060775	2.199076	1.999757	0.000000	0.000000	63724.000000		1
15602.512695	5546.270508	2.090775	7.083348	15042.080078	99998.000000	2521.893799	1538.150391	343.102936	86.649979	92.139030	455.366455	596.284058	286.713684	2.806270	99998.000000	4.193194	3.744001	0.320307	0.850239	4.177308	4.999991	3.401727	3.186999	2.535424	1.937768	1.964444	2.658361	2.775453	2.457448	0.448129	4.999991	63814.000000		1
8352.738281	1849.071411	2.988143	5.803596	6202.218750	70015.781250	1035.457764	631.537354	125.742531	49.090038	51.190063	206.851028	264.301086	150.662231	0.261987	0.000000	3.921829	3.266954	0.475401	0.763697	3.792547	4.845196	3.015132	2.800399	2.099482	1.690993	1.709186	2.315658	2.422099	2.178005	0.000000	0.000000	63888.000000		1
4362.602051	2104.405029	2.507080	4.357323	4644.606934	68363.195312	800.075989	472.878998	134.925903	51.609451	34.210999	176.985016	234.305557	103.974419	1.030321	0.000000	3.639746	3.323129	0.399168	0.639220	3.666949	4.834822	2.903131	2.674750	2.130095	1.712729	1.534166	2.247936	2.369783	2.016927	0.012973	0.000000	63958.000000		1
11567.667969	4153.675781	1.776234	2.781532	13155.519531	99998.000000	2186.302979	1339.603882	343.963318	115.097466	120.117790	561.073914	757.375488	425.460358	2.346694	0.000000	4.063246	3.618433	0.249500	0.444284	4.119108	4.999991	3.339710	3.126976	2.536512	2.061066	2.079607	2.749020	2.879311	2.628859	0.370456	0.000000	63994.000000		1
10146.040039	1600.589966	3.453787	4.678032	6699.989746	81668.656250	1118.046509	683.035828	162.987930	79.887337	47.945969	238.228073	336.257050	179.020279	1.185308	99998.000000	4.006297	3.204280	0.538296	0.670063	3.826074	4.912055	3.048460	2.834444	2.212155	1.902478	1.680752	2.376993	2.526671	2.252902	0.073831	4.999991	64081.000000		1
2442.595459	974.350403	2.870961	3.299600	1686.413452	23749.742188	293.886475	169.802994	52.984798	22.841253	15.440280	52.414307	67.897758	25.206480	0.985342	99998.000000	3.387851	2.988715	0.458027	0.518461	3.226964	4.375659	2.468180	2.229945	1.724151	1.358720	1.188655	1.719450	1.831855	1.401512	0.000000	4.999991	64128.000000		1
9668.039062	3605.621338	2.707523	3.792999	8268.018555	99998.000000	1391.660400	836.754028	179.186813	68.196884	50.678162	280.857666	375.398926	196.267639	1.769938	0.000000	3.985338	3.556980	0.432572	0.578983	3.917402	4.999991	3.143533	2.922598	2.253306	1.833765	1.704821	2.448486	2.574493	2.292849	0.247958	0.000000	64156.000000		1
8335.182617	1875.594727	2.192538	7.323880	7208.362793	87917.679688	1176.304443	737.744385	207.279663	59.183113	51.190063	246.717606	346.081818	246.224197	1.097553	99998.000000	3.920915	3.273139	0.340947	0.864741	3.857837	4.944076	3.070520	2.867906	2.316557	1.772198	1.709186	2.392200	2.539179	2.391331	0.040425	4.999991	64256.000000		1
22640.019531	5366.414551	1.729977	5.803596	15275.515625	99998.000000	2591.222412	1552.844360	334.086090	152.947281	110.003128	541.507629	718.686890	466.908875	3.304605	0.000000	4.354877	3.729684	0.238040	0.763697	4.183996	4.999991	3.413505	3.191128	2.523858	2.184542	2.041405	2.733605	2.856540	2.669232	0.519120	0.000000	64372.000000		1
17419.580078	4867.684570	3.703570	9.161788	13116.205078	99998.000000	2208.148193	1338.755859	314.381012	141.133469	110.317673	464.642334	640.421631	359.970978	1.653306	99998.000000	4.241038	3.687322	0.568621	0.961980	4.117808	4.999991	3.344028	3.126701	2.497456	2.149630	2.042645	2.667119	2.806466	2.556267	0.218353	4.999991	64440.000000		1
13402.138672	2390.187500	1.803987	4.992573	9491.772461	99998.000000	1581.415283	963.292114	208.062943	92.580002	45.984711	258.229187	325.448547	211.741837	2.579426	0.000000	4.127174	3.378432	0.256233	0.698324	3.977347	4.999991	3.199046	2.983758	2.318195	1.966517	1.662614	2.412005	2.512482	2.325807	0.411523	0.000000	64637.000000		1
16718.945312	9578.910156	3.117660	7.326963	24687.824219	99998.000000	4098.711426	2520.185547	612.066650	189.199707	154.014252	703.055420	882.017151	551.224487	4.816988	0.000000	4.223209	3.981316	0.493829	0.864924	4.392483	4.999991	3.612647	3.401433	2.786799	2.276921	2.187561	2.846990	2.945477	2.741328	0.682775	0.000000	64729.000000		1
11878.321289	5069.370605	2.858626	6.667043	15094.213867	99998.000000	2603.335449	1543.876831	396.402283	159.987457	111.643677	545.226624	710.955994	388.563416	3.116246	0.000000	4.074755	3.704954	0.456157	0.823933	4.178811	4.999991	3.415530	3.188613	2.598136	2.204086	2.047834	2.736577	2.851843	2.589462	0.493632	0.000000	64805.000000		1
5315.952148	1618.978271	1.091644	3.182418	3973.113770	55028.058594	657.730652	406.495361	110.391678	34.917175	42.111538	176.429947	234.006424	132.819717	1.365918	0.000000	3.725581	3.209241	0.038081	0.502757	3.599131	4.740584	2.818048	2.609056	2.042936	1.543039	1.624401	2.246572	2.369228	2.123263	0.135425	0.000000	64902.000000		1
20481.255859	3564.947021	2.389898	6.198315	10307.683594	99998.000000	1686.120483	1044.206421	257.809814	105.062981	85.814285	382.781403	548.412109	259.086487	4.646783	0.000000	4.311357	3.552053	0.378379	0.792274	4.013161	4.999991	3.226889	3.018786	2.411299	2.021450	1.933560	2.582951	2.739107	2.413445	0.667152	0.000000	64957.000000		1
15178.766602	3776.007324	2.812370	2.476242	8690.315430	99998.000000	1452.937378	891.915955	202.811325	75.397415	64.030754	283.679291	355.567413	198.580444	2.928116	99998.000000	4.181236	3.577033	0.449072	0.393793	3.939036	4.999991	3.162247	2.950324	2.307092	1.877356	1.806389	2.452828	2.550922	2.297936	0.466588	4.999991	65025.000000		1
16121.000000	3842.135010	1.850243	5.350287	7461.364746	86503.171875	1276.889893	761.442932	195.089645	100.647064	42.863968	194.772018	263.351288	176.772247	1.348600	99998.000000	4.207392	3.584573	0.267229	0.728377	3.872818	4.937032	3.106153	2.881637	2.290234	2.002801	1.632092	2.289526	2.420536	2.247414	0.129883	4.999991	65080.000000		1
14967.462891	3693.011475	2.969640	3.916348	7681.303223	93445.437500	1294.578247	783.257324	196.946060	69.522888	50.520893	228.791824	353.248444	211.587646	1.631389	99998.000000	4.175148	3.567381	0.472704	0.592881	3.885435	4.970558	3.112128	2.893904	2.294347	1.842128	1.703471	2.359441	2.548080	2.325490	0.212557	4.999991	65216.000000		1
8766.496094	2557.560303	1.193407	2.399149	6140.448730	71926.414062	1020.002075	625.240356	127.417000	54.011684	30.732540	157.085648	229.800217	88.022240	1.550301	99998.000000	3.942826	3.407826	0.076789	0.380057	3.788200	4.856888	3.008601	2.796047	2.105227	1.732488	1.487598	2.196136	2.361351	1.944592	0.190416	4.999991	65286.000000		1
14437.818359	2707.056885	2.365228	5.461301	8444.905273	98572.484375	1400.674194	861.198792	196.221375	58.757557	47.051685	244.182770	286.744537	171.196838	0.747005	99998.000000	4.159502	3.432497	0.373873	0.737296	3.926595	4.993756	3.146337	2.935103	2.292746	1.769064	1.672575	2.387715	2.457495	2.233496	0.000000	4.999991	65402.000000		1
12616.715820	4234.750488	2.661267	3.392113	8313.408203	99998.000000	1395.182129	845.345276	265.405060	127.361496	70.432594	357.436157	478.688751	286.473175	2.295547	0.000000	4.100946	3.626828	0.425088	0.530470	3.919779	4.999991	3.144631	2.927034	2.423909	2.105038	1.847774	2.553199	2.680053	2.457084	0.360886	0.000000	65438.000000		1
11210.957031	2250.632812	2.488577	4.890810	7777.521973	94501.609375	1310.558105	793.849976	162.741226	73.041435	60.703396	228.819580	321.917664	203.230713	2.092595	0.000000	4.049643	3.352305	0.395951	0.689381	3.890841	4.975439	3.117456	2.899739	2.211498	1.863569	1.783213	2.359493	2.507745	2.307989	0.320685	0.000000	65552.000000		1
8654.870117	3470.553711	1.788568	3.537048	7932.622070	93707.195312	1330.038086	805.645264	186.800552	60.160660	40.656013	249.264771	371.692291	183.177170	1.603678	99998.000000	3.937261	3.540399	0.252506	0.548641	3.899417	4.971773	3.123864	2.906144	2.271378	1.779313	1.609125	2.396661	2.570184	2.262871	0.205117	4.999991	65595.000000		1
19147.726562	5020.724609	2.084607	6.660876	18527.994141	99998.000000	3148.956787	1886.492554	394.770996	149.049423	125.791870	577.463989	754.510681	378.161957	3.022747	0.000000	4.282117	3.700766	0.319024	0.823531	4.267828	4.999991	3.498167	3.275655	2.596345	2.173330	2.099653	2.761525	2.877665	2.577678	0.480402	0.000000	65668.000000		1
7854.973145	579.940247	1.532618	3.811501	3971.380615	48596.960938	653.006348	392.664795	86.616051	42.919476	13.318667	76.550728	125.983063	96.129387	1.171828	0.000000	3.895145	2.763383	0.185434	0.581096	3.598942	4.686609	2.814917	2.594022	1.937598	1.632654	1.124461	1.883949	2.100312	1.982856	0.068864	0.000000	65690.000000		1
26250.080078	7994.037598	2.137031	5.963951	19662.648438	99998.000000	3289.905273	2015.266479	488.297699	197.966782	115.606285	614.814270	794.087402	399.933167	3.644196	99998.000000	4.419131	3.902766	0.329811	0.775534	4.293642	4.999991	3.517183	3.304332	2.688685	2.296592	2.062981	2.788744	2.899868	2.601987	0.561602	4.999991	65738.000000		1
3117.955811	930.271484	2.938803	4.588603	2455.642822	38034.308594	429.885529	250.297821	70.028625	25.564194	27.969511	120.305901	144.861710	107.166092	0.523663	0.000000	3.493870	2.968610	0.468170	0.661681	3.390165	4.580175	2.633353	2.398457	1.845276	1.407632	1.446685	2.080287	2.160954	2.030057	0.000000	0.000000	65821.000000		1
8256.831055	983.410461	1.711475	1.674470	4765.708496	56753.515625	758.439392	480.730194	113.093033	74.904015	14.601503	115.806725	168.023666	118.332306	1.768244	0.000000	3.916813	2.992735	0.233371	0.223877	3.678128	4.753993	2.879921	2.681901	2.053436	1.874505	1.164398	2.063734	2.225370	2.073103	0.247542	0.000000	65840.000000		1
16464.726562	5235.818359	1.989012	6.565280	14470.330078	99998.000000	2411.739746	1471.014282	334.197113	146.711960	96.120140	441.588318	617.999756	295.351257	4.455754	0.000000	4.216555	3.718985	0.298637	0.817253	4.160479	4.999991	3.382330	3.167617	2.524003	2.166466	1.982814	2.645018	2.790988	2.470339	0.648921	0.000000	65872.000000		1
5753.818848	3038.293701	2.155533	3.521630	5272.783203	61199.359375	881.156738	542.318604	132.859802	41.300514	32.077049	153.135376	173.410965	107.566978	1.752280	0.000000	3.759956	3.482630	0.333555	0.546744	3.722040	4.786747	2.945053	2.734255	2.123394	1.615955	1.506194	2.185076	2.239077	2.031679	0.243604	0.000000	65927.000000		1
15248.893555	4030.434326	1.699140	7.740184	11730.326172	99998.000000	2013.163330	1196.570801	287.506226	115.455177	89.949577	397.762207	595.439087	268.032410	1.187968	99998.000000	4.183239	3.605352	0.230229	0.888751	4.069310	4.999991	3.303879	3.077938	2.458647	2.062413	1.953999	2.599623	2.774837	2.428187	0.074805	4.999991	66028.000000		1
6008.066895	1013.933289	3.185502	3.882427	3241.465820	42398.570312	569.504883	327.974121	87.710785	46.792652	24.343033	79.622131	101.353241	83.307205	0.552679	99998.000000	3.778735	3.006009	0.503178	0.589103	3.510741	4.627351	2.755497	2.515840	1.943053	1.670178	1.386375	1.901034	2.005838	1.920683	0.000000	4.999991	66202.000000		1
5624.992188	831.363647	2.161701	2.636597	3670.429199	44181.902344	630.948364	367.171509	81.583389	31.719337	24.068581	104.477066	124.845161	84.608543	0.383511	0.000000	3.750122	2.919791	0.334796	0.421044	3.564717	4.645245	2.799994	2.564869	1.911602	1.501324	1.381451	2.019021	2.096372	1.927414	0.000000	0.000000	66234.000000		1
8998.417969	2965.070312	2.497828	4.563933	8940.880859	99998.000000	1459.807983	909.952698	207.436935	92.290131	61.363316	282.177521	367.655670	221.514206	1.749661	0.000000	3.954166	3.472035	0.397563	0.659339	3.951380	4.999991	3.164296	2.959019	2.316886	1.965155	1.787909	2.450522	2.565441	2.345402	0.242954	0.000000	66386.000000		1
13201.997070	1511.278687	3.092990	5.057332	6019.495117	78804.695312	993.799561	606.633057	128.687500	53.120483	35.213211	164.039490	239.433807	159.231934	0.073711	99998.000000	4.120640	3.179345	0.490378	0.703921	3.779560	4.896552	2.997299	2.782926	2.109536	1.725262	1.546706	2.214948	2.379185	2.202030	0.000000	4.999991	66433.000000		1
14819.084961	6223.169922	1.840992	5.304030	20961.744141	99998.000000	3447.909912	2133.808350	491.415344	162.574707	111.600502	582.333252	794.028809	435.852539	3.157762	0.000000	4.170821	3.794012	0.265052	0.724606	4.321427	4.999991	3.537556	3.329155	2.691449	2.211053	2.047666	2.765172	2.899836	2.639340	0.499379	0.000000	66465.000000		1
10981.033203	3976.752441	1.748480	5.162179	5894.233398	76543.296875	1023.273926	602.988098	162.778229	85.391808	51.782143	236.316147	294.373688	196.464996	0.580551	0.000000	4.040643	3.599529	0.242661	0.712833	3.770427	4.883907	3.009992	2.780309	2.211596	1.931416	1.714180	2.373493	2.468899	2.293285	0.000000	0.000000	66533.000000		1
9086.137695	2906.978760	2.294302	5.421213	6684.817871	80154.960938	1133.224609	676.131287	157.091812	66.840034	58.705135	313.492889	403.269775	241.185379	1.210840	0.000000	3.958379	3.463442	0.360651	0.734096	3.825090	4.903930	3.054316	2.830031	2.196154	1.825037	1.768676	2.496228	2.605596	2.382351	0.083087	0.000000	66620.000000		1
7913.570801	1592.125122	2.161701	2.948054	4997.479492	64228.917969	848.564697	502.967041	133.717087	44.183807	38.444969	169.139984	223.867096	136.264252	1.768763	99998.000000	3.898372	3.201977	0.334796	0.469535	3.698751	4.807731	2.928685	2.701540	2.126187	1.645263	1.584839	2.228246	2.349990	2.134382	0.247670	4.999991	66660.000000		1
8018.152344	1622.543091	1.563456	4.030447	3933.771240	51576.554688	663.028503	403.880341	86.304596	39.795647	29.474375	114.391289	159.352203	147.267029	1.357675	0.000000	3.904074	3.210196	0.194086	0.605353	3.594809	4.712452	2.821532	2.606253	1.936034	1.599836	1.469445	2.058393	2.202358	2.168106	0.132796	0.000000	66715.000000		1
5830.986328	3305.342285	3.040566	3.641896	4839.915527	59373.183594	769.710449	491.449280	120.703705	53.848248	34.710564	136.671295	192.468475	130.691925	0.846349	99998.000000	3.765742	3.519217	0.482955	0.561327	3.684838	4.773591	2.886327	2.691479	2.081721	1.731172	1.540462	2.135677	2.284360	2.116249	0.000000	4.999991	66806.000000		1
12262.107422	4462.564453	2.272716	4.493007	10057.108398	99998.000000	1645.630981	1008.265381	207.214905	99.543083	53.068062	259.687805	396.467041	194.568497	0.183268	99998.000000	4.088565	3.649585	0.356545	0.652537	4.002473	4.999991	3.216332	3.003575	2.316421	1.998011	1.724833	2.414452	2.598207	2.289073	0.000000	4.999991	66892.000000		1
8592.770508	2170.409424	2.322055	2.664350	8373.879883	96979.968750	1382.686768	854.337463	149.693924	54.745613	55.581306	220.567505	272.846130	170.851456	1.524780	99998.000000	3.934133	3.336542	0.365873	0.425591	3.922927	4.986682	3.140724	2.931629	2.175204	1.738349	1.744929	2.343542	2.435918	2.232619	0.183207	4.999991	67043.000000		1
9137.086914	1322.334961	2.599592	3.170084	8282.537109	98728.625000	1383.911011	844.623718	193.967163	81.333611	48.248177	230.950439	325.624298	166.333786	2.940802	0.000000	3.960808	3.121341	0.414905	0.501071	3.918163	4.994443	3.141108	2.926663	2.287728	1.910270	1.683481	2.363519	2.512717	2.220980	0.468466	0.000000	67104.000000		1
6992.038574	2018.698608	3.148497	4.150712	4175.493164	50435.750000	654.492737	415.354950	109.885948	36.289436	31.383209	152.108490	181.598297	131.811325	0.049278	0.000000	3.844604	3.305072	0.498103	0.618123	3.620708	4.702738	2.815905	2.618419	2.040942	1.559780	1.496697	2.182153	2.259112	2.119953	0.000000	0.000000	67135.000000		1
7699.814941	2059.863525	2.093859	4.101373	6569.143555	95186.718750	1156.781372	669.673950	228.005478	77.241486	60.361103	262.469330	385.492004	227.777283	1.366064	0.000000	3.886480	3.313838	0.320947	0.612929	3.817509	4.978576	3.063251	2.825863	2.357945	1.887851	1.780757	2.419079	2.586015	2.357510	0.135471	0.000000	67402.000000		1
9514.913086	2595.064941	2.112361	4.286397	6476.532715	81771.500000	1090.046143	656.305969	175.193359	51.942497	40.902710	240.682724	347.010040	214.433945	4.094618	0.000000	3.978405	3.414148	0.324768	0.632092	3.811342	4.912602	3.037445	2.817106	2.243518	1.715523	1.611752	2.381445	2.540342	2.331294	0.612213	0.000000	67545.000000		1
10918.750977	2559.592529	2.574922	3.728240	7896.372559	88035.679688	1283.711060	797.044678	150.033142	40.208870	35.123783	191.987411	266.046478	133.149673	1.070164	0.000000	4.038173	3.408171	0.410764	0.571504	3.897428	4.944659	3.108467	2.901483	2.176187	1.604322	1.545601	2.283273	2.424958	2.124340	0.029450	0.000000	67591.000000		1
11648.166016	1838.059448	2.016765	5.149844	7958.771973	93644.101562	1307.727295	811.825073	188.475021	69.257690	52.488316	250.266983	351.922424	158.090958	1.923548	0.000000	4.066257	3.264359	0.304655	0.711794	3.900846	4.971480	3.116517	2.909462	2.275254	1.840468	1.720063	2.398404	2.546447	2.198907	0.284103	0.000000	67658.000000		1
7049.325195	1643.253418	2.716774	2.812370	5808.295898	75181.695312	956.692932	593.776978	157.634552	71.598244	32.397758	184.139297	259.660065	111.887291	1.777220	99998.000000	3.848148	3.215704	0.434053	0.449072	3.764049	4.876112	2.980772	2.773623	2.197651	1.854902	1.510515	2.265146	2.414405	2.048781	0.249741	4.999991	67710.000000		1
3409.924316	1396.514282	2.648932	3.176251	2041.111206	30017.470703	324.239716	208.812286	50.462299	36.363449	21.465906	92.746529	128.730667	103.077049	0.640339	0.000000	3.532745	3.145045	0.423071	0.501915	3.309867	4.477374	2.510866	2.319756	1.702967	1.560665	1.331749	1.967298	2.109682	2.013162	0.000000	0.000000	67833.000000		1
24808.363281	5389.656738	2.507080	8.211996	20419.429688	99998.000000	3482.191650	2079.556152	466.585083	173.583649	177.191635	784.611084	1005.049072	559.889771	3.384665	0.000000	4.394598	3.731561	0.399168	0.914449	4.310044	4.999991	3.541853	3.317971	2.668931	2.239509	2.248443	2.894655	3.002187	2.748102	0.529516	0.000000	67886.000000		1
9892.553711	2271.250732	2.106194	3.435285	6578.623047	77175.859375	1091.982788	671.036987	144.624268	51.479935	32.169563	158.442490	226.112061	136.652802	1.244561	99998.000000	3.995308	3.356265	0.323498	0.535963	3.818135	4.887482	3.038216	2.826746	2.160241	1.711638	1.507445	2.199872	2.354324	2.135618	0.095016	4.999991	68009.000000		1
7137.788086	4662.366211	2.448488	4.030447	9145.530273	99998.000000	1542.954834	932.954346	182.230453	110.314583	54.267635	241.176117	359.307983	260.619110	3.336532	99998.000000	3.853564	3.668606	0.388898	0.605353	3.961209	4.999991	3.188353	2.969860	2.260621	2.042633	1.734541	2.382334	2.555467	2.416006	0.523295	4.999991	68050.000000		1
9692.141602	2411.344971	2.195622	2.861710	4782.921875	59936.742188	816.475342	485.876953	96.243484	42.885555	35.663437	145.749832	172.960739	126.288353	1.786754	0.000000	3.986420	3.382259	0.341558	0.456626	3.679693	4.777693	2.911943	2.686526	1.983371	1.632311	1.552223	2.163608	2.237947	2.101363	0.252065	0.000000	68096.000000		1
7117.935059	2415.831787	3.207088	3.410615	4425.091309	50504.339844	737.565552	452.476990	93.616142	35.654186	19.957956	119.390030	153.363586	60.564629	0.051478	99998.000000	3.852354	3.383067	0.506111	0.532833	3.645922	4.703329	2.867801	2.655596	1.971351	1.552111	1.300116	2.076968	2.185722	1.782219	0.000000	4.999991	68134.000000		1
11976.655273	4347.683105	1.803987	5.011075	7593.459961	92363.851562	1234.497681	774.231201	151.698364	59.987968	40.995224	208.417572	302.089203	152.478546	2.324401	0.000000	4.078336	3.638258	0.256233	0.699931	3.880440	4.965502	3.091490	2.888871	2.180981	1.778064	1.612733	2.318934	2.480135	2.183209	0.366311	0.000000	68204.000000		1
6326.024902	1849.163940	2.217208	3.034399	6158.411133	71801.671875	1023.832092	630.328552	138.385864	51.982586	40.322968	182.995224	243.257645	105.306595	0.823402	99998.000000	3.801131	3.266975	0.345806	0.482073	3.789469	4.856134	3.010229	2.799567	2.141092	1.715858	1.605552	2.262440	2.386066	2.022455	0.000000	4.999991	68283.000000		1
14320.531250	4722.233887	1.791652	2.870961	9234.175781	99998.000000	1546.710815	941.909485	219.922989	83.927032	60.145241	274.585358	390.598694	203.505173	1.484200	99998.000000	4.155959	3.674148	0.253254	0.458027	3.965398	4.999991	3.189409	2.974009	2.342271	1.923902	1.779201	2.438677	2.591731	2.308575	0.171493	4.999991	68338.000000		1
14429.306641	6341.662598	2.149366	5.908443	11339.095703	99998.000000	1880.340576	1155.291870	287.669647	129.131561	104.273544	439.038055	548.563232	342.868591	3.387475	0.000000	4.159245	3.802203	0.332310	0.771473	4.054578	4.999991	3.274236	3.062692	2.458894	2.111032	2.018174	2.642502	2.739227	2.535128	0.529876	0.000000	68432.000000		1
6944.490234	2585.721191	2.180203	3.330438	4657.117676	54559.558594	754.078979	476.597992	86.634560	69.081917	27.565540	135.672165	161.106842	101.041786	1.552358	99998.000000	3.841640	3.412582	0.338497	0.522501	3.668117	4.736871	2.877417	2.678152	1.937691	1.839364	1.440367	2.132491	2.207114	2.004501	0.190992	4.999991	68515.000000		1
5574.449707	1553.121948	2.898715	2.260381	2947.853760	36919.570312	504.542847	297.065796	70.031708	29.625479	23.356237	95.050079	141.833481	93.412613	1.373492	0.000000	3.746202	3.191206	0.462205	0.354182	3.469506	4.567256	2.702898	2.472853	1.845295	1.471665	1.368403	1.977952	2.151779	1.970406	0.137826	0.000000	68536.000000		1
10195.419922	2438.478760	2.679769	4.036614	6293.247559	74831.429688	1105.699219	639.777100	125.283051	59.294128	44.149887	207.430771	286.855560	135.718430	1.000005	0.000000	4.008405	3.387119	0.428097	0.606017	3.798875	4.874084	3.043637	2.806029	2.097892	1.773012	1.644930	2.316873	2.457663	2.132639	0.000002	0.000000	68569.000000		1
6455.840820	1964.144165	2.685936	3.089906	3565.434082	43864.839844	583.899780	356.165649	86.344688	44.634033	19.270283	89.881737	145.953354	90.859276	0.944745	0.000000	3.809953	3.293173	0.429096	0.489945	3.552112	4.642117	2.766338	2.551652	1.936236	1.649666	1.284888	1.953671	2.164214	1.958369	0.000000	0.000000	68605.000000		1
9557.684570	1919.633545	2.735276	4.613273	5196.479004	67132.250000	887.216309	526.721069	139.048859	63.451008	37.883732	200.859329	270.129333	173.636078	0.574416	0.000000	3.980353	3.283218	0.437001	0.664009	3.715709	4.826931	2.948030	2.721581	2.143167	1.802438	1.578453	2.302892	2.431572	2.239640	0.000000	0.000000	68656.000000		1
7711.002930	1848.562622	2.007514	4.792130	5097.629883	59478.949219	858.127380	517.472961	124.669388	41.248089	30.566019	160.564102	228.511215	112.726067	0.869739	0.000000	3.887111	3.266834	0.302659	0.680529	3.707368	4.774364	2.933552	2.713888	2.095760	1.615404	1.485239	2.205648	2.358907	2.052024	0.000000	0.000000	68690.000000		1
8491.318359	2205.138428	2.032184	2.503996	7698.417969	99998.000000	1281.645020	786.674072	202.280930	104.344467	72.489449	341.952698	452.652771	246.313629	1.001973	99998.000000	3.928975	3.343436	0.307963	0.398634	3.886401	4.999991	3.107768	2.895795	2.305955	2.018469	1.860275	2.533966	2.655765	2.391489	0.000856	4.999991	68749.000000		1
18787.794922	7027.337891	1.631298	9.861796	26223.525391	99998.000000	4478.846680	2677.999023	720.740662	312.025024	175.449310	848.059021	1160.250488	635.222412	4.488450	99998.000000	4.273876	3.846791	0.212533	0.993956	4.418691	4.999991	3.651166	3.427810	2.857779	2.494190	2.244152	2.928426	3.064552	2.802926	0.652096	4.999991	68774.000000		1
10666.423828	2632.612549	2.883296	4.237057	8315.326172	99246.390625	1380.990723	829.593567	159.672913	81.620399	58.140812	289.029572	389.281921	203.193710	0.639349	0.000000	4.028019	3.420387	0.459889	0.627064	3.919879	4.996715	3.140191	2.918865	2.203231	1.911799	1.764481	2.460942	2.590264	2.307910	0.000000	0.000000	68833.000000		1
7684.615234	3324.359863	1.618963	2.732193	6526.190430	75869.632812	1104.302246	664.625854	133.396378	62.630733	38.546734	171.156754	231.804642	174.132553	1.842197	99998.000000	3.885622	3.521708	0.209237	0.436511	3.814660	4.880068	3.043088	2.822577	2.125144	1.796788	1.585988	2.233394	2.365122	2.240880	0.265336	4.999991	69001.000000		1
18302.166016	5709.810547	2.550252	9.257383	16552.599609	99998.000000	2750.247803	1685.670288	398.135345	176.337433	108.109711	538.645874	659.639465	368.586945	3.027194	0.000000	4.262503	3.756622	0.406583	0.966488	4.218866	4.999991	3.439372	3.226773	2.600031	2.246345	2.033865	2.731303	2.819307	2.566540	0.481040	0.000000	69136.000000		1
9694.432617	2185.874268	2.741444	1.973593	5776.052246	70506.007812	947.870361	571.438354	108.202225	52.047344	36.289436	174.866486	231.363663	98.383598	2.074659	99998.000000	3.986522	3.339625	0.437979	0.295258	3.761631	4.848226	2.976749	2.756969	2.034236	1.716399	1.559780	2.242707	2.364295	1.992923	0.316947	4.999991	69194.000000		1
10826.368164	3698.753418	2.522498	3.789915	9822.145508	99998.000000	1590.499878	1002.397034	228.856583	107.699577	55.834175	300.118713	426.999146	251.861282	1.003793	99998.000000	4.034483	3.568055	0.401831	0.578629	3.992206	4.999991	3.201534	3.001040	2.359563	2.032214	1.746900	2.477293	2.630427	2.401161	0.001644	4.999991	69364.000000		1
10306.175781	2127.551514	0.854196	3.734408	6127.321289	89778.984375	1005.169312	622.884399	167.212646	110.311501	40.532661	236.729370	344.715729	175.979721	1.217466	99998.000000	4.013098	3.327880	0.000000	0.572222	3.787271	4.953175	3.002239	2.794407	2.223269	2.042621	1.607805	2.374252	2.537461	2.245463	0.085457	4.999991	69444.000000		1
13874.514648	4595.791504	2.115445	4.539263	11992.502930	99998.000000	2042.958374	1219.856079	328.230072	110.737061	88.327530	374.507751	502.763519	312.308716	2.466057	99998.000000	4.142218	3.662360	0.325402	0.656985	4.078910	4.999991	3.310260	3.086308	2.516178	2.044293	1.946096	2.573461	2.701364	2.494584	0.392003	4.999991	69492.000000		1
8136.398438	2886.046387	1.600460	3.092990	5132.876953	65755.054688	850.285461	514.512573	105.180161	43.456047	39.570534	135.786270	167.329834	119.093994	1.902985	0.000000	3.910432	3.460303	0.204245	0.490378	3.710361	4.817929	2.929565	2.711396	2.021934	1.638050	1.597372	2.132856	2.223573	2.075890	0.279435	0.000000	69522.000000		1
17150.666016	6704.415039	1.785485	9.118615	15092.917969	99998.000000	2549.447021	1540.956543	358.043640	156.345551	111.187286	545.300598	699.299438	366.961823	2.642939	99998.000000	4.234281	3.826361	0.251756	0.959929	4.178773	4.999991	3.406446	3.187790	2.553936	2.194086	2.046055	2.736636	2.844663	2.564621	0.422087	4.999991	69641.000000		1
4519.194336	2706.649902	2.318972	3.163916	4420.601074	54433.710938	758.430115	451.388428	90.942543	35.284138	31.358540	131.092819	206.277451	128.628906	0.997725	0.000000	3.655061	3.432432	0.365295	0.500225	3.645481	4.735868	2.879915	2.654550	1.958767	1.547580	1.496356	2.117579	2.314452	2.109339	0.000000	0.000000	69709.000000		1
12484.911133	2086.482422	2.167868	4.930898	8138.017578	99372.554688	1357.304565	825.405823	184.512421	77.993919	50.548645	252.863495	327.329620	215.337479	1.287908	99998.000000	4.096385	3.319415	0.336033	0.692926	3.910519	4.997266	3.132677	2.916667	2.266026	1.892061	1.703709	2.402886	2.514985	2.333120	0.109885	4.999991	69730.000000		1
6674.585938	1180.886963	1.976677	3.028231	4194.936035	49341.714844	670.173523	424.920685	87.954399	39.305336	21.197620	101.760292	148.562195	68.258560	0.076324	0.000000	3.824424	3.072208	0.295936	0.481189	3.622725	4.693214	2.826187	2.628308	1.944258	1.594452	1.326287	2.007578	2.171908	1.834157	0.000000	0.000000	69764.000000		1
8261.916016	1103.293823	1.995179	3.842339	4186.619629	48377.980469	695.830200	429.533966	97.662003	24.990620	22.770327	121.446884	166.873444	109.685501	0.327122	99998.000000	3.917081	3.042691	0.299982	0.584596	3.621864	4.684648	2.842503	2.632998	1.989726	1.397777	1.357369	2.084386	2.222387	2.040149	0.000000	4.999991	69832.000000		1
20317.324219	5357.808105	3.037483	5.526060	12121.162109	99998.000000	2015.059814	1220.697998	279.553253	95.882690	80.608932	423.533020	531.636536	319.586334	2.548716	99998.000000	4.307867	3.728987	0.482514	0.742416	4.083544	4.999991	3.304288	3.086608	2.446465	1.981740	1.906383	2.626887	2.725615	2.504588	0.406321	4.999991	69912.000000		1
8281.911133	530.884155	3.703570	3.210172	3593.863037	47023.558594	597.570007	375.537720	89.002869	27.969511	22.535963	116.676338	130.630264	73.328224	0.037606	99998.000000	3.918131	2.725000	0.568621	0.506528	3.555562	4.672316	2.776389	2.574654	1.949404	1.446685	1.352876	2.066983	2.116044	1.865271	0.000000	4.999991	69999.000000		1
13287.898438	3405.542236	1.945839	3.065236	6279.287598	74048.093750	1065.604370	639.814087	130.343475	60.783573	38.926033	168.769943	223.907181	130.938629	0.938799	99998.000000	4.123456	3.532186	0.289107	0.486464	3.797910	4.869514	3.027596	2.806054	2.115089	1.783786	1.590240	2.227295	2.350068	2.117068	0.000000	4.999991	70128.000000		1
6179.827637	2677.616455	2.312804	3.321187	5170.850098	63590.382812	898.410278	527.047974	115.060463	51.720467	33.205700	166.361542	230.626648	143.208832	0.693569	0.000000	3.790976	3.427748	0.364139	0.521293	3.713562	4.803391	2.953475	2.721850	2.060926	1.713662	1.521213	2.221053	2.362910	2.155970	0.000000	0.000000	70180.000000		1
13448.061523	6036.406250	2.914133	4.761292	13255.392578	99998.000000	2191.674805	1365.368530	301.928864	138.336517	80.066193	369.777283	485.223206	217.098297	2.410405	0.000000	4.128660	3.780778	0.464509	0.677725	4.122393	4.999991	3.340776	3.135250	2.479905	2.140937	1.903449	2.567940	2.685941	2.336656	0.382090	0.000000	70218.000000		1
9318.552734	5775.750000	1.908834	3.663482	9754.411133	99998.000000	1640.425659	1000.127380	196.631516	99.876129	69.217598	305.120544	367.338043	188.246826	1.293421	99998.000000	3.969348	3.761608	0.280768	0.563894	3.989201	4.999991	3.214957	3.000055	2.293653	1.999462	1.840217	2.484472	2.565066	2.274728	0.111740	4.999991	70236.000000		1
17784.433594	4577.547852	1.381515	4.588603	12203.156250	99998.000000	2043.229736	1245.142822	276.981415	113.049866	65.307419	324.276703	465.943665	283.981506	1.980386	0.000000	4.250040	3.660633	0.140356	0.661681	4.086472	4.999991	3.310317	3.095219	2.442451	2.053270	1.814963	2.510916	2.668333	2.453290	0.296750	0.000000	70262.000000		1
6656.903809	2113.138184	1.859494	3.595639	3210.764160	53185.347656	567.398682	325.636658	86.057899	23.590601	11.308070	68.625519	111.955132	41.383774	1.490015	99998.000000	3.823272	3.324928	0.269395	0.555776	3.506608	4.725792	2.753888	2.512733	1.934791	1.372739	1.053388	1.836486	2.049044	1.616830	0.173191	4.999991	70289.000000		1
4498.903320	1598.739746	1.686805	3.040566	2980.714111	58657.886719	558.221497	325.109314	87.411659	49.142460	32.052380	135.804764	165.735535	118.520416	0.548580	0.000000	3.653107	3.203778	0.227065	0.482955	3.474320	4.768326	2.746807	2.512029	1.941569	1.691457	1.505860	2.132915	2.219416	2.073793	0.000000	0.000000	70347.000000		1
7371.526367	2377.541016	0.807940	3.873176	6719.694824	92784.132812	1149.787354	700.061096	159.811676	91.266335	44.476765	169.503860	233.115234	149.311554	1.266680	0.000000	3.867558	3.376128	0.000000	0.588067	3.827350	4.967474	3.060617	2.845136	2.203609	1.960311	1.648133	2.229180	2.367571	2.174093	0.102667	0.000000	70402.000000		1
15749.646484	3760.502197	1.865662	5.267026	9452.519531	99998.000000	1583.947021	976.468933	216.114578	71.203529	53.058807	235.313934	291.589081	251.620743	2.301339	0.000000	4.197271	3.575246	0.270833	0.721565	3.975548	4.999991	3.199741	2.989658	2.334684	1.852502	1.724757	2.371648	2.464771	2.400746	0.361981	0.000000	70444.000000		1
3802.505859	1269.396362	1.489446	0.900452	2318.490479	39727.175781	398.160004	241.395065	47.119530	21.478241	10.355195	46.175903	58.779144	24.910442	1.454188	99998.000000	3.580070	3.103597	0.173025	0.000000	3.365205	4.599088	2.600058	2.382728	1.673201	1.331999	1.015158	1.664415	1.769223	1.396381	0.162620	4.999991	70466.000000		1
11797.597656	3906.618896	2.303553	4.351155	9329.990234	99998.000000	1664.343140	968.725708	260.871948	109.768768	59.614838	279.241791	386.725494	204.297699	3.125943	0.000000	4.071794	3.591801	0.362398	0.638605	3.969881	4.999991	3.221243	2.986201	2.416427	2.040479	1.775354	2.445980	2.587403	2.310263	0.494981	0.000000	70525.000000		1
2739.214111	830.759216	1.184156	2.719858	1769.480103	31766.869141	332.587402	195.071152	46.145065	39.656879	12.819102	58.785313	91.670303	42.068363	1.334576	99998.000000	3.437626	2.919475	0.073409	0.434546	3.247846	4.501975	2.521906	2.290193	1.664125	1.598319	1.107858	1.769269	1.962229	1.623956	0.125343	4.999991	70675.000000		1
2699.319824	1139.487671	0.601329	1.033052	1318.847168	34666.503906	256.727417	146.033539	61.236885	58.914829	14.268459	57.055336	60.743484	56.848724	0.837474	0.000000	3.431254	3.056710	0.000000	0.014122	3.120194	4.539910	2.409472	2.164453	1.787013	1.770225	1.154377	1.756296	1.783500	1.754721	0.000000	0.000000	70722.000000		1
10067.488281	2697.858154	2.704439	3.102241	6016.170898	82239.187500	1059.643555	618.841614	141.204391	49.857887	39.286831	180.873611	275.220612	119.593559	1.333560	0.000000	4.002921	3.431019	0.432077	0.491676	3.779320	4.915079	3.025160	2.791579	2.149848	1.697734	1.594247	2.257375	2.439681	2.077708	0.125013	0.000000	70757.000000		1
5470.166992	1451.620728	2.137031	2.701355	4599.938965	70909.351562	838.224976	479.595398	103.817146	49.281227	29.754995	122.853065	147.304031	196.807297	0.657516	99998.000000	3.738001	3.161853	0.329811	0.431582	3.662752	4.850704	2.923361	2.680875	2.016269	1.692682	1.473560	2.089386	2.168215	2.294041	0.000000	4.999991	70806.000000		1
1853.811157	468.592590	0.706176	3.299600	1663.855957	37070.417969	308.965942	179.467422	61.613102	42.157791	17.296690	72.214996	77.207565	56.999828	1.417690	0.000000	3.268065	2.670795	0.000000	0.518461	3.221116	4.569027	2.489911	2.253986	1.789673	1.624878	1.237963	1.858627	1.887660	1.755874	0.151581	0.000000	70835.000000		1
3559.272949	1453.236572	1.822490	4.366574	4532.288086	77321.320312	796.283020	474.818665	154.920868	67.422867	47.390896	211.347122	276.885834	201.704269	1.220137	0.000000	3.551361	3.162336	0.260665	0.640141	3.656317	4.888299	2.901067	2.676528	2.190110	1.828807	1.675695	2.324996	2.442301	2.304715	0.086409	0.000000	70871.000000		1
19191.173828	5676.293457	1.437022	4.526928	13053.707031	99998.000000	2225.836426	1341.333862	324.017670	115.695709	90.998047	429.725159	601.665161	313.668640	3.081100	0.000000	4.283102	3.754065	0.157463	0.655804	4.115734	4.999991	3.347493	3.127537	2.510569	2.063317	1.959032	2.633191	2.779355	2.496471	0.488706	0.000000	70898.000000		1
7056.836914	713.170105	2.772281	3.752910	3590.045410	58494.609375	645.926086	372.571136	76.347206	35.580177	31.676165	135.906540	174.952835	89.752213	0.789578	0.000000	3.848610	2.853193	0.442837	0.574368	3.555100	4.767116	2.810183	2.571209	1.882793	1.551208	1.500733	2.133240	2.242921	1.953045	0.000000	0.000000	70937.000000		1
7037.511230	2572.797119	1.689889	3.928683	3771.073242	60934.941406	654.372437	386.373962	98.695061	20.235495	21.052685	89.471596	120.580353	117.545952	0.220693	99998.000000	3.847419	3.410406	0.227858	0.594247	3.576465	4.784866	2.815825	2.587008	1.994295	1.306114	1.323308	1.951685	2.081277	2.070208	0.000000	4.999991	70955.000000		1
15705.290039	4770.568359	2.414567	5.748089	11775.755859	99998.000000	1973.968994	1204.332642	279.127686	95.722336	71.946709	391.727325	534.954651	246.390732	1.256883	99998.000000	4.196046	3.678570	0.382839	0.759523	4.070989	4.999991	3.295340	3.080746	2.445803	1.981013	1.857011	2.592984	2.728317	2.391624	0.099295	4.999991	70983.000000		1
8993.576172	1935.746094	2.408400	5.007992	5000.658691	73087.023438	871.412170	522.635132	136.045303	72.837906	47.440235	159.185684	199.428467	119.482544	0.815472	0.000000	3.953933	3.286848	0.381729	0.699664	3.699027	4.863840	2.940224	2.718199	2.133683	1.862357	1.676147	2.201904	2.299787	2.077304	0.000000	0.000000	71116.000000		1
10997.352539	2442.660400	1.452441	2.621178	6935.235840	87902.500000	1138.843262	725.039429	164.767242	34.870918	37.353329	184.490845	248.265640	127.114792	1.219149	99998.000000	4.041288	3.387863	0.162098	0.418496	3.841061	4.944001	3.056464	2.860362	2.216871	1.542463	1.572329	2.265975	2.394917	2.104196	0.086057	4.999991	71188.000000		1
12780.900391	3435.951172	3.342773	3.102241	6432.262695	93072.703125	1120.639893	670.022400	126.063240	65.547951	43.986450	169.787567	221.437119	90.205528	1.135084	99998.000000	4.106562	3.536047	0.524107	0.491676	3.808364	4.968822	3.049466	2.826089	2.100589	1.816559	1.643319	2.229906	2.345250	1.955233	0.055028	4.999991	71205.000000		1
6147.060059	3272.377197	1.927337	4.166131	7449.430664	99149.625000	1240.384521	768.510864	188.644638	96.909576	42.765289	208.032104	291.037109	165.143463	0.440401	0.000000	3.788667	3.514863	0.284958	0.619733	3.872123	4.996291	3.093556	2.885650	2.275645	1.986367	1.631091	2.318130	2.463948	2.217861	0.000000	0.000000	71225.000000		1
10623.615234	2922.607178	1.097811	3.318103	8780.048828	99998.000000	1509.055298	914.643066	222.294388	72.837906	60.786659	259.471954	335.714294	196.517426	1.821751	0.000000	4.026272	3.465770	0.040528	0.520890	3.943497	4.999991	3.178705	2.961252	2.346929	1.862357	1.783808	2.414090	2.525970	2.293401	0.260489	0.000000	71275.000000		1
18134.640625	3791.811523	2.334390	6.784225	10377.749023	99998.000000	1754.918701	1074.223511	262.774628	95.013077	86.640724	355.481079	433.505829	240.883163	0.839510	99998.000000	4.258509	3.578847	0.368173	0.831500	4.016103	4.999991	3.244257	3.031095	2.419583	1.977783	1.937722	2.550817	2.636995	2.381806	0.000000	4.999991	71352.000000		1
6324.692871	1656.479614	1.754647	2.892547	3576.865479	51193.531250	612.177673	371.874237	78.080269	59.636425	20.056637	101.060287	160.039871	66.981888	0.144934	3113.147705	3.801039	3.219186	0.244190	0.461280	3.553503	4.709215	2.786877	2.570396	1.892541	1.775512	1.302258	2.004580	2.204228	1.825957	0.000000	3.493200	71372.000000		1
6010.376465	2395.778320	1.353761	3.059069	4148.380859	62238.117188	727.392273	441.468048	119.198837	62.266853	18.231064	114.197014	134.000778	123.503738	1.772530	0.000000	3.778902	3.379447	0.131542	0.485589	3.617879	4.794056	2.861769	2.644899	2.076272	1.794257	1.260812	2.057655	2.127107	2.091680	0.248594	0.000000	71417.000000		1
7692.019531	2525.945801	2.352893	2.078440	5245.908203	79588.289062	899.353882	550.780396	187.839783	67.379692	50.727501	245.194229	322.811951	247.383698	2.508625	0.000000	3.886040	3.402424	0.371602	0.317737	3.719821	4.900849	2.953931	2.740978	2.273787	1.828529	1.705243	2.389510	2.508950	2.393371	0.399436	0.000000	71494.000000		1
8091.989746	2992.145508	3.666565	3.786831	7460.143555	99998.000000	1251.196167	768.714417	195.009476	47.736275	51.174644	242.579224	339.753998	191.614273	0.986162	99998.000000	3.908055	3.475983	0.564259	0.578276	3.872747	4.999991	3.097325	2.885765	2.290056	1.678849	1.709055	2.384854	2.531165	2.282428	0.000000	4.999991	71523.000000		1
5781.960938	1649.587402	1.578874	1.955090	2251.619629	40549.597656	421.099945	233.109070	53.428856	31.602154	15.397107	59.725853	69.572227	57.746090	1.208933	0.000000	3.762075	3.217375	0.198348	0.291167	3.352495	4.607986	2.624385	2.367559	1.727776	1.499717	1.187439	1.776162	1.842436	1.761523	0.082402	0.000000	71541.000000		1
7955.867188	2265.018555	2.130863	3.139246	4676.008789	74800.101562	827.558289	483.974304	143.982849	83.797516	41.408443	222.041519	318.044495	219.392593	1.503140	0.000000	3.900687	3.355072	0.328556	0.496825	3.669875	4.873902	2.917799	2.684822	2.158311	1.923231	1.617089	2.346434	2.502488	2.341222	0.176999	0.000000	71564.000000		1
21555.851562	5463.166992	3.086823	7.385554	14023.946289	99998.000000	2455.445557	1447.297241	334.724426	107.869179	85.666260	417.821930	644.982483	339.254425	1.528420	99998.000000	4.333565	3.737444	0.489512	0.868383	4.146870	4.999991	3.390130	3.160558	2.524687	2.032897	1.932810	2.620991	2.809548	2.530525	0.184243	4.999991	71660.000000		1
7775.881836	2261.330322	1.945839	2.429986	2654.479248	50146.023438	486.219269	278.837830	95.435547	17.904186	26.954960	94.602936	160.570282	100.166000	0.088391	0.000000	3.890750	3.354364	0.289107	0.385604	3.423979	4.700236	2.686832	2.445352	1.979710	1.252955	1.430639	1.975905	2.205665	2.000720	0.000000	0.000000	71681.000000		1
7214.819824	792.012024	2.337474	3.644979	3571.586182	55371.121094	602.843201	372.824005	92.937721	41.769241	20.679552	80.627434	115.664871	110.431770	1.054151	99998.000000	3.858226	2.898732	0.368747	0.561695	3.552861	4.743283	2.780204	2.571504	1.968192	1.620857	1.315541	1.906483	2.063201	2.043094	0.022903	4.999991	71703.000000		1
12133.845703	3086.791748	3.355108	4.193885	9900.935547	99998.000000	1678.589966	1015.111267	250.464340	85.074188	65.205658	264.538544	428.744537	198.216553	2.322226	0.000000	4.083999	3.489507	0.525706	0.622617	3.995676	4.999991	3.224945	3.006514	2.398746	1.929798	1.814285	2.422489	2.632199	2.297140	0.365905	0.000000	71719.000000		1
16880.132812	10148.664062	1.840992	5.982453	18918.160156	99998.000000	3222.263428	1947.627686	477.924011	205.512680	146.323410	662.380920	858.642395	499.164795	2.083275	99998.000000	4.227376	4.006409	0.265052	0.776879	4.276879	4.999991	3.508161	3.289506	2.679359	2.312839	2.165314	2.821108	2.933812	2.698244	0.318747	4.999991	71764.000000		1
14898.082031	4319.543945	1.797820	4.153796	8075.266602	99998.000000	1401.815186	842.825867	231.995834	77.192146	57.776928	253.285965	303.665009	251.118103	1.958877	0.000000	4.173131	3.635438	0.254746	0.618445	3.907157	4.999991	3.146691	2.925738	2.365480	1.887573	1.761754	2.403611	2.482395	2.399878	0.292007	0.000000	71832.000000		1
10207.961914	2727.674805	1.464776	2.787700	5649.341309	80549.015625	972.444702	592.275208	142.798691	55.945187	42.247219	200.942581	280.173096	179.263901	2.565405	0.000000	4.008939	3.435793	0.165771	0.445246	3.751998	4.906060	2.987865	2.772524	2.154724	1.747763	1.625798	2.303072	2.447426	2.253493	0.409156	0.000000	71882.000000		1
8779.651367	2990.856445	2.158617	5.985537	7921.985840	99998.000000	1337.380493	824.934021	191.484756	83.291786	62.013985	284.767853	338.973816	202.284012	0.552294	0.000000	3.943477	3.475796	0.334176	0.777103	3.898834	4.999991	3.126255	2.916419	2.282134	1.920602	1.792490	2.454491	2.530166	2.305962	0.000000	0.000000	71959.000000		1
20516.447266	5242.574707	2.735276	6.771890	11833.314453	99998.000000	1976.571655	1214.804932	263.539398	95.457130	100.927689	439.155243	567.765625	364.282043	2.355376	0.000000	4.312102	3.719545	0.437001	0.830710	4.073106	4.999991	3.295913	3.084507	2.420846	1.979808	2.004010	2.642618	2.754169	2.561438	0.372060	0.000000	71993.000000		1
6384.908691	706.675720	1.915002	2.093859	3211.146484	56071.546875	560.688477	329.112030	82.949486	37.344078	17.373785	77.596115	110.243660	48.559635	0.290995	0.000000	3.805155	2.849220	0.282169	0.320947	3.506660	4.748743	2.748722	2.517344	1.918814	1.572222	1.239894	1.889840	2.042354	1.686275	0.000000	0.000000	72049.000000		1
7382.587891	672.066956	1.236579	2.855542	3530.128418	55859.015625	580.748169	375.398926	101.399498	49.194885	24.531141	103.169563	136.026794	95.583565	2.290765	99998.000000	3.868209	2.827413	0.092222	0.455689	3.547791	4.747093	2.763988	2.574493	2.006036	1.691920	1.389718	2.013551	2.133625	1.980383	0.359981	4.999991	72152.000000		1
14785.679688	4352.537109	2.075356	9.038438	13768.091797	99998.000000	2413.074951	1418.963867	346.183594	138.496872	105.136986	471.127441	668.095093	434.070160	0.817845	0.000000	4.169841	3.638742	0.317093	0.956093	4.138874	4.999991	3.382571	3.151971	2.539306	2.141440	2.021755	2.673138	2.824838	2.637560	0.000000	0.000000	72173.000000		1
17232.882812	4347.270020	2.451572	4.721204	9724.218750	99998.000000	1667.655029	1008.108093	253.464828	103.413177	59.176945	284.527313	402.794861	278.048401	1.901133	99998.000000	4.236358	3.638217	0.389445	0.674053	3.987855	4.999991	3.222106	3.003507	2.403918	2.014576	1.772153	2.454124	2.605084	2.444120	0.279012	4.999991	72219.000000		1
9955.541992	3034.738037	0.727762	2.466991	5588.764648	81350.656250	951.037354	572.477600	137.759857	85.980804	33.572662	174.191147	236.877396	145.228683	2.801715	99998.000000	3.998065	3.482121	0.000000	0.392168	3.747316	4.910361	2.978198	2.757759	2.139123	1.934402	1.525986	2.241026	2.374524	2.162052	0.447424	4.999991	72299.000000		1
4482.414551	1654.959351	3.543216	6.401842	3110.308350	50317.292969	586.163208	334.977295	90.150017	38.296951	32.400845	103.897324	105.596466	85.055679	0.585806	0.000000	3.651512	3.218787	0.549398	0.806305	3.492803	4.701717	2.768018	2.525015	1.954966	1.583164	1.510556	2.016604	2.023649	1.929703	0.000000	0.000000	72340.000000		1
8365.131836	1433.247803	4.027363	3.777580	7364.430664	96572.734375	1252.010254	765.054016	194.574661	67.046646	47.754780	203.082703	242.030319	162.978683	0.525442	99998.000000	3.922473	3.156321	0.605021	0.577214	3.867139	4.984855	3.097608	2.883692	2.289086	1.826377	1.679017	2.307673	2.383870	2.212131	0.000000	4.999991	72373.000000		1
12927.417969	3426.314453	2.587257	4.286397	6441.106934	93442.429688	1107.037598	659.272522	156.376389	40.178032	29.418867	183.195663	224.045959	148.885986	1.546148	99998.000000	4.111512	3.534827	0.412840	0.632092	3.808960	4.970544	3.044162	2.819065	2.194171	1.603989	1.468626	2.262915	2.350337	2.172854	0.189251	4.999991	72404.000000		1
9380.547852	3684.836426	3.768329	4.138377	8315.674805	99998.000000	1410.893799	855.345886	177.074448	101.535179	53.820492	235.748749	363.313751	161.378220	2.503251	0.000000	3.972228	3.566418	0.576149	0.616830	3.919898	4.999991	3.149494	2.932142	2.248156	2.006617	1.730948	2.372449	2.560282	2.207845	0.398504	0.000000	72433.000000		1
11670.140625	5506.570801	2.667434	6.845900	15444.390625	99998.000000	2611.723145	1574.193115	366.234070	183.698318	97.495483	524.960266	687.547302	381.205627	2.975278	0.000000	4.067076	3.740881	0.426094	0.835431	4.188771	4.999991	3.416927	3.197058	2.563759	2.264105	1.988984	2.720126	2.837303	2.581159	0.473528	0.000000	72487.000000		1
4962.802734	3425.216553	2.892547	2.362144	4892.776855	64746.574219	857.513733	518.271606	123.454399	72.766983	26.113100	116.084259	155.870651	131.848328	0.500405	99998.000000	3.695727	3.534688	0.461280	0.373306	3.689555	4.811217	2.933241	2.714557	2.091506	1.861934	1.416858	2.064773	2.192764	2.120075	0.000000	4.999991	72584.000000		1
11838.626953	3072.988770	2.038351	4.212387	6262.142090	97447.601562	1099.266479	652.886108	200.267242	81.700577	54.939888	240.984940	303.008179	181.539703	0.835800	0.000000	4.073301	3.487561	0.309279	0.624528	3.796723	4.988771	3.041103	2.814837	2.301610	1.912225	1.739888	2.381990	2.481454	2.258972	0.000000	0.000000	72604.000000		1
16422.808594	10039.077148	1.785485	10.731411	20124.701172	99998.000000	3414.451172	2066.687744	509.082092	217.412827	168.375214	736.532471	990.833008	553.537292	4.560409	0.000000	4.215447	4.001694	0.251756	1.030657	4.303730	4.999991	3.533321	3.315275	2.706788	2.337285	2.226278	2.867192	2.996001	2.743147	0.659004	0.000000	72653.000000		1
8030.129883	2483.020264	1.338343	0.141852	3972.392090	56302.980469	689.718262	406.529266	83.732758	24.358452	16.726198	85.783447	89.468513	64.046173	1.212003	0.000000	3.904722	3.394980	0.126567	0.000000	3.599052	4.750531	2.838672	2.609092	1.922895	1.386650	1.223397	1.933403	1.951670	1.806493	0.083504	0.000000	72679.000000		1
21120.292969	7690.369629	2.050686	8.511119	19526.246094	99998.000000	3276.210205	2015.346680	434.674561	212.318497	130.078262	615.834961	863.073730	472.052551	2.104751	99998.000000	4.324700	3.885947	0.311899	0.929987	4.290619	4.999991	3.515372	3.304350	2.638164	2.326988	2.114205	2.789464	2.936048	2.673990	0.323201	4.999991	72743.000000		1
10311.186523	5103.661621	2.454656	7.191279	17169.798828	99998.000000	2889.867188	1766.310059	384.236938	144.519409	134.645279	537.637512	714.958679	487.878296	1.811617	99998.000000	4.013309	3.707882	0.389991	0.856806	4.234765	4.999991	3.460878	3.247067	2.584599	2.159926	2.129191	2.730489	2.854281	2.688312	0.258066	4.999991	72778.000000		1
15831.047852	1675.059082	3.974939	4.613273	10458.046875	99998.000000	1793.514771	1077.032715	278.569550	79.986015	71.376221	360.193024	462.702667	257.513763	1.337222	99998.000000	4.199510	3.224030	0.599330	0.664009	4.019451	4.999991	3.253705	3.032229	2.444934	1.903014	1.853554	2.556535	2.665302	2.410800	0.126204	4.999991	72811.000000		1
9648.293945	770.277832	3.003561	3.503127	5587.009766	74453.164062	925.041443	573.985535	106.148453	41.149410	32.021542	154.603241	220.650757	132.647018	0.084632	0.000000	3.984451	2.886647	0.477637	0.544456	3.747180	4.871883	2.966161	2.758901	2.025914	1.614364	1.505442	2.189219	2.343705	2.122698	0.000000	0.000000	72845.000000		1
11591.601562	2000.174683	1.455525	3.533965	6894.709473	89687.031250	1190.603760	720.293518	163.626266	53.379517	61.434242	266.743408	349.862488	183.590393	1.334473	0.000000	4.064144	3.301068	0.163020	0.548262	3.838516	4.952730	3.075767	2.857510	2.213853	1.727375	1.788411	2.426094	2.543897	2.263850	0.125310	0.000000	72957.000000		1
14906.555664	1840.677490	1.347594	3.231758	7609.868652	99998.000000	1328.351318	785.730469	184.925644	86.542046	61.819710	269.944336	381.202545	186.782059	0.769218	0.000000	4.173378	3.264978	0.129559	0.509439	3.881377	4.999991	3.123313	2.895274	2.266997	1.937227	1.791127	2.431274	2.581156	2.271335	0.000000	0.000000	72975.000000		1
7740.316895	1389.039307	1.057722	2.861710	3372.681885	50195.207031	567.836548	358.194763	61.175209	26.625000	32.434765	104.958130	153.708954	135.644409	2.224854	99998.000000	3.888759	3.142715	0.024372	0.456626	3.527975	4.700662	2.754223	2.554119	1.786575	1.425290	1.511011	2.021016	2.186699	2.132402	0.347302	4.999991	73110.000000		1
15617.850586	4438.153809	2.824705	7.246786	12638.468750	99998.000000	2165.247070	1300.939941	291.052521	120.978157	85.169777	383.370392	534.294739	303.729767	5.717178	99998.000000	4.193621	3.647202	0.450973	0.860145	4.101695	4.999991	3.335507	3.114257	2.463971	2.082707	1.930285	2.583619	2.727781	2.482487	0.757182	4.999991	73142.000000		1
8526.778320	2324.454346	3.913265	3.145414	4769.310547	69998.617188	816.577087	487.338654	121.628822	95.355370	28.203875	128.086166	200.171646	100.061157	1.366035	99998.000000	3.930785	3.366321	0.592539	0.497678	3.678456	4.845089	2.911997	2.687831	2.085037	1.979345	1.450309	2.107502	2.301403	2.000266	0.135462	4.999991	73177.000000		1
15507.215820	3604.242920	1.625130	4.378909	11501.552734	99998.000000	1953.181519	1189.428833	292.850342	137.744446	85.925293	321.109711	448.354034	252.724731	2.119340	0.000000	4.190534	3.556814	0.210888	0.641366	4.060757	4.999991	3.290743	3.075338	2.466646	2.139074	1.934121	2.506654	2.651621	2.402648	0.326201	0.000000	73278.000000		1
4305.731934	1338.277832	0.937457	2.562587	2029.204956	36719.218750	387.342255	217.434418	49.247307	30.343988	16.223549	50.715168	92.142113	23.454916	2.593930	99998.000000	3.634047	3.126546	0.000000	0.408679	3.307326	4.564893	2.588095	2.337328	1.692382	1.482073	1.210146	1.705138	1.964458	1.370234	0.413958	4.999991	73307.000000		1
11934.972656	3217.813477	0.885033	2.704439	8103.121582	99998.000000	1352.580200	840.081360	171.844421	70.781059	60.456699	245.928162	310.335144	179.140549	1.876185	0.000000	4.076821	3.507561	0.000000	0.432077	3.908652	4.999991	3.131163	2.924321	2.235136	1.849917	1.781444	2.390808	2.491831	2.253194	0.273276	0.000000	73505.000000		1
6678.129395	1837.205200	1.329091	2.063021	3585.598633	52084.589844	624.111694	374.063690	104.276627	35.894718	23.084867	102.349289	168.705185	102.099503	1.060895	99998.000000	3.824655	3.264158	0.123555	0.314504	3.554562	4.716709	2.795262	2.572946	2.018187	1.555031	1.363327	2.010085	2.227129	2.009024	0.025672	4.999991	73522.000000		1
15216.184570	6127.382812	2.288134	4.779795	16679.191406	99998.000000	2778.707764	1709.880737	436.466217	192.252609	110.203575	604.375793	837.235046	431.600067	4.518946	99998.000000	4.182306	3.787275	0.359481	0.679409	4.222175	4.999991	3.443843	3.232966	2.639951	2.283872	2.042196	2.781307	2.922848	2.635082	0.655037	4.999991	73545.000000		1
6548.911133	4219.122070	1.766982	4.718120	7937.901367	99998.000000	1335.366821	809.564697	178.505295	52.534573	40.168781	197.010818	275.236023	227.475067	1.864327	0.000000	3.816169	3.625222	0.247232	0.673769	3.899706	4.999991	3.125601	2.908252	2.251651	1.720445	1.603889	2.294490	2.439705	2.356934	0.270522	0.000000	73573.000000		1
7061.459473	2902.874268	2.994310	3.651147	6292.522949	88021.140625	1071.543701	657.783081	164.039490	84.540695	44.652538	214.686813	307.917480	175.874878	2.617976	0.000000	3.848894	3.462828	0.476297	0.562429	3.798825	4.944587	3.030010	2.818083	2.214948	1.927066	1.649846	2.331805	2.488434	2.245204	0.417966	0.000000	73642.000000		1
15402.655273	5698.780273	2.093859	6.488186	15123.114258	99998.000000	2513.243896	1558.071289	353.948456	125.545174	98.796822	430.622528	572.428284	316.687622	1.466693	99998.000000	4.187595	3.755782	0.320947	0.812123	4.179641	4.999991	3.400235	3.192587	2.548940	2.098800	1.994743	2.634097	2.757721	2.500631	0.166339	4.999991	73756.000000		1
7238.870117	1290.723511	1.748480	2.679769	6831.609863	99998.000000	1130.147095	707.980164	207.887161	98.738228	55.865009	281.421997	342.982666	224.823059	0.863105	0.000000	3.859671	3.110833	0.242661	0.428097	3.834523	4.999991	3.053135	2.850021	2.317828	1.994485	1.747140	2.449358	2.535272	2.351841	0.000000	0.000000	73803.000000		1
4330.669922	1634.073120	2.322055	3.496960	3443.848389	53318.632812	641.997375	356.868744	69.911438	30.186718	27.130733	96.258904	120.518677	73.855545	0.539702	99998.000000	3.636555	3.213271	0.365873	0.543691	3.537044	4.726879	2.807533	2.552509	1.844548	1.479816	1.433462	1.983441	2.081054	1.868383	0.000000	4.999991	73825.000000		1
7301.087402	904.944702	2.198706	2.670518	4444.879395	69670.117188	780.028625	468.848541	122.310333	65.196404	47.332306	176.099991	252.499619	220.650757	0.798963	0.000000	3.863388	2.956622	0.342167	0.426595	3.647860	4.843047	2.892111	2.671033	2.087463	1.814224	1.675158	2.245759	2.402261	2.343705	0.000000	0.000000	73865.000000		1
8455.003906	1839.240479	3.111492	6.087300	4752.948242	74716.757812	807.705200	494.909241	140.923782	62.643070	38.969208	169.127655	215.667435	130.371216	1.991954	0.000000	3.927114	3.264638	0.492969	0.784425	3.676963	4.873418	2.907253	2.694525	2.148984	1.796873	1.590722	2.228215	2.333785	2.115182	0.299279	0.000000	73900.000000		1
14589.359375	3843.692139	2.001346	4.200052	7139.200684	96079.273438	1240.526367	743.705261	193.677292	99.018852	43.298775	200.646545	247.855499	120.759209	2.450370	99998.000000	4.164036	3.584749	0.301322	0.623255	3.853650	4.982630	3.093606	2.871401	2.287079	1.995718	1.636476	2.302432	2.394199	2.081920	0.389232	4.999991	74025.000000		1
8040.463379	3035.299316	1.470943	4.403579	6624.820801	99998.000000	1108.354248	688.827087	203.576096	94.538177	52.923126	262.256561	364.941986	181.323837	0.275009	0.000000	3.905281	3.482202	0.167596	0.643806	3.821174	4.999991	3.044679	2.838110	2.308727	1.975607	1.723645	2.418726	2.562224	2.258455	0.000000	0.000000	74050.000000		1
3640.048340	1735.299927	1.575791	4.218554	4472.876953	68572.398438	763.089661	469.052094	118.538918	33.236538	39.086388	146.992569	210.785873	117.749481	0.764897	0.000000	3.561107	3.239375	0.197498	0.625164	3.650587	4.836149	2.882576	2.671221	2.073861	1.521616	1.592026	2.167295	2.323842	2.070959	0.000000	0.000000	74096.000000		1
5271.250488	829.963623	3.179335	3.851590	2579.997803	45581.203125	443.355286	270.323608	71.200447	25.545692	36.076660	131.111313	171.354111	99.284050	0.095437	99998.000000	3.721914	2.919059	0.502336	0.585640	3.411619	4.658786	2.646752	2.431884	1.852483	1.407318	1.557226	2.117640	2.233895	1.996879	0.000000	4.999991	74117.000000		1
24291.339844	11666.036133	3.734408	9.340645	23247.357422	99998.000000	3941.064453	2389.197510	500.870087	177.903976	145.080658	654.551331	934.853882	530.773132	3.582468	99998.000000	4.385451	4.066923	0.572222	0.970377	4.366374	4.999991	3.595613	3.378252	2.699725	2.250186	2.161609	2.815944	2.970744	2.724909	0.554182	4.999991	74215.000000		1
14440.093750	2624.779785	2.001346	2.750695	9397.588867	99998.000000	1580.653564	963.520325	218.926956	97.470818	51.020458	231.274246	310.446136	191.509430	3.794778	0.000000	4.159570	3.419093	0.301322	0.439442	3.973017	4.999991	3.198837	2.983861	2.340299	1.988875	1.707744	2.364127	2.491986	2.282190	0.579186	0.000000	74242.000000		1
3865.429443	1303.730713	2.204873	4.428249	3110.351318	55292.367188	556.886230	311.685822	79.797905	38.670082	25.721464	107.761253	166.087082	95.632904	0.152058	0.000000	3.587198	3.115188	0.343384	0.646232	3.492810	4.742665	2.745766	2.493717	1.901991	1.587375	1.410296	2.032463	2.220336	1.980607	0.000000	0.000000	74278.000000		1
5841.723633	1296.998901	2.466991	4.366574	4021.223145	59008.113281	710.018494	428.497833	109.904449	53.250000	31.262943	124.922256	146.468338	95.065498	0.752535	99998.000000	3.766541	3.112940	0.392168	0.640141	3.604358	4.770912	2.851270	2.631949	2.041015	1.726320	1.495030	2.096640	2.165744	1.978023	0.000000	4.999991	74329.000000		1
5714.796875	1097.033936	1.797820	3.163916	2367.293701	42224.722656	421.294220	258.136688	57.357540	34.426861	20.765896	81.432289	92.900711	96.490189	0.963995	0.000000	3.757001	3.040220	0.254746	0.500225	3.374252	4.625567	2.624585	2.411850	1.758590	1.536897	1.317351	1.910797	1.968019	1.984483	0.000000	0.000000	74412.000000		1
12091.355469	1806.842651	2.278883	3.749826	5765.835938	77883.937500	986.888916	602.540955	148.145889	64.277451	38.275364	145.447617	201.886215	123.775108	0.203511	0.000000	4.082475	3.256920	0.357722	0.574011	3.760862	4.891448	2.994268	2.779987	2.170690	1.808059	1.582919	2.162707	2.305107	2.092633	0.000000	0.000000	74446.000000		1
12160.773438	1750.475098	4.668780	3.842339	6113.040039	80763.718750	1022.274841	629.619263	138.031235	45.944622	32.835651	168.119263	222.023026	116.463562	1.971750	99998.000000	4.084961	3.243156	0.669203	0.584596	3.786257	4.907216	3.009568	2.799078	2.139977	1.662235	1.516346	2.225617	2.346398	2.066190	0.294852	4.999991	74508.000000		1
17814.203125	5447.739258	2.451572	5.766592	16506.156250	99998.000000	2779.126953	1696.648438	377.542145	172.371750	107.474464	507.682068	727.201111	328.461334	3.149312	0.000000	4.250766	3.736216	0.389445	0.760919	4.217646	4.999991	3.443908	3.229592	2.576965	2.236466	2.031305	2.705592	2.861655	2.516484	0.498216	0.000000	74700.000000		1
14730.807617	3530.350586	2.315888	4.530012	8365.377930	99998.000000	1408.340454	862.660522	187.497482	94.266808	65.091560	253.218124	311.966431	228.119568	3.315507	0.000000	4.168227	3.547818	0.364717	0.656099	3.922486	4.999991	3.148708	2.935840	2.272995	1.974359	1.813525	2.403495	2.494108	2.358163	0.520550	0.000000	74769.000000		1
9601.010742	1959.228760	2.451572	4.360406	5815.182129	77446.007812	1025.404785	613.454346	136.652802	55.350025	31.358540	168.908707	192.046005	190.664490	2.384261	99998.000000	3.982317	3.292085	0.389445	0.639527	3.764563	4.888999	3.010895	2.787782	2.135618	1.743118	1.496356	2.227652	2.283405	2.280270	0.377354	4.999991	74849.000000		1
4239.952637	1470.382202	2.951138	4.249392	2180.644287	40657.171875	398.952545	235.431122	71.474899	17.080830	22.653145	83.260948	123.312546	51.945580	0.275513	0.000000	3.627361	3.167430	0.469990	0.628327	3.338585	4.609137	2.600921	2.371864	1.854154	1.232509	1.355129	1.920441	2.091007	1.715549	0.000000	0.000000	74875.000000		1
12005.885742	1941.401611	1.803987	3.971855	6361.725098	84528.742188	1113.735474	664.659790	154.001907	53.163654	45.497482	236.245224	301.253510	134.895065	1.767789	99998.000000	4.079394	3.288116	0.256233	0.598993	3.803575	4.927004	3.046782	2.822599	2.187526	1.725615	1.657987	2.373363	2.478932	2.129996	0.247430	4.999991	74923.000000		1
6160.699219	2343.567383	1.236579	4.332653	7518.355469	99998.000000	1301.362427	782.156433	193.473770	109.034836	70.281487	283.275330	417.680084	271.628052	0.976798	0.000000	3.789630	3.369877	0.092222	0.636754	3.876123	4.999991	3.114398	2.893294	2.286622	2.037565	1.846841	2.452209	2.620844	2.433975	0.000000	0.000000	75058.000000		1
4962.161133	1373.198120	2.843207	2.115445	2478.067871	42019.136719	414.954041	261.821747	70.139641	32.484104	15.122655	50.471554	88.651321	67.429031	0.140096	99998.000000	3.695671	3.137733	0.453808	0.325402	3.394113	4.623447	2.618000	2.418006	1.845963	1.511671	1.179628	1.703047	1.947685	1.828847	0.000000	4.999991	75080.000000		1
10342.557617	3419.274170	1.754647	4.536180	6942.155762	92677.070312	1161.776978	720.910278	155.124390	63.309158	49.336735	230.463211	289.408875	154.344208	0.238734	99998.000000	4.014628	3.533934	0.244190	0.656690	3.841494	4.966972	3.065123	2.857881	2.190680	1.801467	1.693170	2.362602	2.461512	2.188490	0.000000	4.999991	75122.000000		1
20053.355469	5571.779297	2.803118	4.631775	11090.817383	99998.000000	1896.283447	1142.679443	296.285614	134.777893	91.435936	439.010315	615.958313	326.608032	5.241148	0.000000	4.302187	3.745994	0.447641	0.665747	4.044963	4.999991	3.277903	3.057925	2.471711	2.129619	1.961117	2.642475	2.789551	2.514027	0.719426	0.000000	75219.000000		1
18004.355469	10167.407227	2.852458	13.892243	35415.601562	99998.000000	5969.859375	3630.658203	791.176331	362.900543	245.983673	1187.640259	1523.194214	829.285217	4.702011	0.000000	4.255378	4.007210	0.455219	1.142772	4.549195	4.999991	3.775964	3.559985	2.898273	2.559788	2.390906	3.074685	3.182755	2.918704	0.672284	0.000000	75386.000000		1
7316.099121	2611.236084	2.217208	4.110624	3470.519775	54922.859375	600.638306	367.951721	94.158882	61.551426	23.294563	96.027626	114.900108	128.508652	0.767661	99998.000000	3.864280	3.416846	0.345806	0.613908	3.540395	4.739753	2.778613	2.565791	1.973861	1.789238	1.367255	1.982396	2.060320	2.108932	0.000000	4.999991	75582.000000		1
6818.571777	1977.509155	2.248045	2.534833	5518.683594	81141.664062	979.284424	571.552490	140.936111	63.080959	39.888161	164.329361	202.040390	120.416916	1.677144	99998.000000	3.833694	3.296118	0.351805	0.403949	3.741836	4.909244	2.990909	2.757056	2.149022	1.799898	1.600844	2.215715	2.305438	2.080688	0.224570	4.999991	75629.000000		1
5294.877930	1642.004517	1.424687	2.096942	3592.512451	49381.722656	598.522827	375.661041	73.485497	32.138725	30.784964	106.151543	131.213089	78.585999	0.618005	0.000000	3.723856	3.215374	0.153720	0.321587	3.555398	4.693566	2.777081	2.574796	1.866202	1.507029	1.488339	2.025926	2.117977	1.895345	0.000000	0.000000	75661.000000		1
8745.806641	4250.335449	0.703092	2.898715	9039.048828	99998.000000	1565.669678	927.964844	223.256516	79.030060	49.315151	246.470901	347.080963	172.926819	1.395843	99998.000000	3.941800	3.628423	0.000000	0.462205	3.956123	4.999991	3.194700	2.967531	2.348804	1.897792	1.692980	2.391766	2.540431	2.237862	0.144837	4.999991	75676.000000		1
26916.759766	9768.822266	3.204005	6.475852	23677.861328	99998.000000	4019.052246	2432.348389	536.493469	243.661621	124.583046	651.785217	835.705566	465.567444	4.135048	99998.000000	4.430023	3.989842	0.505693	0.811297	4.374342	4.999991	3.604124	3.386026	2.729564	2.386787	2.095459	2.814105	2.922053	2.667983	0.616481	4.999991	75806.000000		1
6389.895020	588.883057	2.050686	0.952875	2904.370117	48508.265625	486.354950	302.150879	72.313675	17.663656	20.651798	100.209175	125.505081	72.961258	0.395536	0.000000	3.805494	2.770029	0.311899	0.000000	3.463052	4.685816	2.686953	2.480224	1.859220	1.247081	1.314958	2.000907	2.098661	1.863092	0.000000	0.000000	75836.000000		1
8338.583984	5722.530762	0.693841	2.824705	9061.899414	99998.000000	1548.024536	937.697083	199.154022	87.578178	56.774715	225.464478	277.021515	153.480759	1.830384	0.000000	3.921092	3.757588	0.000000	0.450973	3.957219	4.999991	3.189778	2.972063	2.299189	1.942396	1.754155	2.353078	2.442513	2.186054	0.262542	0.000000	75873.000000		1
10875.236328	3184.293213	2.451572	3.592556	7025.919434	98175.382812	1173.066528	731.842102	196.942978	71.363884	47.471073	210.347992	285.763916	219.824310	1.029668	0.000000	4.036438	3.503013	0.389445	0.555404	3.846703	4.992002	3.069323	2.864417	2.294341	1.853478	1.676429	2.322938	2.456007	2.342076	0.012697	0.000000	75948.000000		1
15090.238281	7312.854980	2.211041	3.851590	13328.982422	99998.000000	2223.443359	1373.275269	344.928528	116.728760	104.532578	503.938416	682.893921	373.752228	2.491867	0.000000	4.178696	3.864087	0.344597	0.585640	4.124797	4.999991	3.347026	3.137758	2.537729	2.067178	2.019252	2.702378	2.834353	2.572584	0.396525	0.000000	75979.000000		1
12818.994141	1646.087402	3.099157	5.156011	7185.617188	97658.406250	1224.888794	743.492493	172.282318	82.872398	60.990185	254.716827	300.556610	194.753525	1.542219	0.000000	4.107854	3.216453	0.491244	0.712314	3.856464	4.989710	3.088097	2.871277	2.236241	1.918410	1.785260	2.406058	2.477926	2.289485	0.188146	0.000000	76042.000000		1
10181.867188	2594.719482	1.902667	4.206220	7606.334473	99998.000000	1293.224487	785.465271	208.004349	68.946228	54.276886	223.648148	324.326050	156.382553	1.174978	0.000000	4.007827	3.414090	0.279363	0.623892	3.881176	4.999991	3.111674	2.895127	2.318072	1.838511	1.734615	2.349565	2.510982	2.194188	0.070030	0.000000	76094.000000		1
5800.111816	113.228722	2.235711	3.012813	2305.156494	37138.921875	408.018738	256.511566	83.473724	26.880951	32.561199	95.598984	132.724121	109.907532	1.024883	0.000000	3.763436	2.053957	0.349416	0.478972	3.362700	4.569829	2.610680	2.409107	1.921550	1.429445	1.512700	1.980453	2.122950	2.041028	0.010674	0.000000	76155.000000		0
5172.601562	2046.480103	2.318972	3.065236	3394.813965	48815.671875	581.253906	360.649414	76.097420	52.127522	20.827572	80.877213	97.634254	55.676903	0.162542	99998.000000	3.713709	3.311007	0.365295	0.486464	3.530816	4.688559	2.764366	2.557085	1.881370	1.717067	1.318639	1.907826	1.989602	1.745675	0.000000	4.999991	76181.000000		1
13391.493164	4594.230957	1.557288	3.358191	9814.146484	99998.000000	1648.656128	1015.502930	268.704651	125.650017	66.534744	303.976471	371.898895	297.022644	3.898640	99998.000000	4.126829	3.662213	0.192369	0.526105	3.991853	4.999991	3.217130	3.006681	2.429275	2.099163	1.823048	2.482840	2.570425	2.472790	0.590913	4.999991	76270.000000		1
6418.164062	4229.569824	1.748480	4.289481	8869.810547	99998.000000	1468.846436	915.296814	177.231720	57.721420	45.886032	190.513382	229.217392	219.303162	2.402211	99998.000000	3.807411	3.626296	0.242661	0.632405	3.947914	4.999991	3.166976	2.961562	2.248541	1.761337	1.661680	2.279926	2.360248	2.341045	0.380611	4.999991	76287.000000		1
18325.642578	4571.618164	1.927337	6.460433	12502.041016	99998.000000	2078.458496	1282.637939	268.658417	100.027237	99.808289	388.785461	515.631958	349.381439	2.065412	0.000000	4.263059	3.660070	0.284958	0.810262	4.096981	4.999991	3.317741	3.108104	2.429200	2.000118	1.999167	2.589710	2.712340	2.543300	0.315007	0.000000	76328.000000		1
12555.208008	1038.914673	2.886379	2.658183	6375.685547	87831.171875	1091.668213	665.076111	163.549164	40.236622	39.441017	168.097687	210.338730	76.020325	1.772138	99998.000000	4.098824	3.016580	0.460353	0.424585	3.804527	4.943649	3.038091	2.822871	2.213648	1.604622	1.595948	2.225562	2.322919	1.880930	0.248497	4.999991	76478.000000		1
12584.725586	2858.132324	1.470943	2.972724	7502.316895	99574.734375	1292.552124	774.857178	187.873703	70.944496	51.368919	235.363281	316.539612	191.105453	1.544146	99998.000000	4.099844	3.456082	0.167596	0.473155	3.875196	4.998149	3.111448	2.889222	2.273866	1.850919	1.710700	2.371739	2.500428	2.281273	0.188688	4.999991	76530.000000		1
5107.426758	2120.366455	2.100026	3.879343	3658.103516	58405.273438	631.450989	390.965637	99.345726	46.764896	32.662960	130.260208	189.646851	131.743484	1.006811	0.000000	3.708202	3.326411	0.322225	0.588758	3.563256	4.766452	2.800340	2.592139	1.997149	1.669920	1.514055	2.114812	2.277946	2.119729	0.002948	0.000000	76592.000000		1
6848.878906	2704.139648	2.513247	4.853805	10075.252930	99998.000000	1694.637817	1044.604126	256.761353	127.740791	62.297691	307.787964	409.347809	278.788483	0.827425	99998.000000	3.835619	3.432029	0.400235	0.686082	4.003256	4.999991	3.229077	3.018952	2.409530	2.106330	1.794472	2.488252	2.612092	2.445275	0.000000	4.999991	76697.000000		1
12793.102539	3585.894775	1.834825	4.348072	13451.095703	99998.000000	2312.387695	1390.427002	316.773987	105.087646	92.657097	391.656403	580.711182	309.595032	2.689869	0.000000	4.106976	3.554598	0.263595	0.638297	4.128757	4.999991	3.364061	3.143148	2.500750	2.021552	1.966879	2.592905	2.763960	2.490794	0.429731	0.000000	76761.000000		1
5657.982422	2126.799072	1.125565	4.166131	4399.903320	63881.398438	789.801025	458.795563	113.037529	49.302814	41.726070	151.793961	216.318100	114.298775	0.694424	99998.000000	3.752662	3.327726	0.051370	0.619733	3.643443	4.805375	2.897518	2.661619	2.053223	1.692872	1.620407	2.181254	2.335093	2.058042	0.000000	4.999991	76805.000000		1
3839.674072	2348.951660	2.778449	4.896977	4776.458496	66937.804688	809.475281	491.686737	128.487061	41.615055	35.154621	167.283569	224.644196	145.268768	0.161416	99998.000000	3.584294	3.370874	0.443802	0.689928	3.679106	4.825672	2.908204	2.691689	2.108859	1.619250	1.545982	2.223453	2.351495	2.162172	0.000000	4.999991	76832.000000		1
12754.399414	8407.215820	2.503996	7.323880	14323.812500	99998.000000	2464.228027	1477.573364	353.168274	132.206055	100.887596	427.353760	571.170105	295.008942	0.614029	0.000000	4.105660	3.924652	0.398634	0.864741	4.156059	4.999991	3.391681	3.169549	2.547982	2.121251	2.003838	2.630788	2.756765	2.469835	0.000000	0.000000	76925.000000		1
5265.274414	977.051758	1.514116	2.392981	1945.641846	34978.078125	366.659607	213.370056	61.779621	45.038006	15.970683	63.676121	64.795517	58.843903	0.099568	0.000000	3.721421	2.989918	0.180159	0.378939	3.289063	4.543796	2.564263	2.329134	1.790845	1.653579	1.203323	1.803977	1.811545	1.769701	0.000000	0.000000	77041.000000		1
6318.444824	2704.562256	3.247177	5.587735	8645.853516	99998.000000	1442.850464	894.759155	218.217682	83.091339	58.794563	266.546051	349.939575	222.195709	2.080129	0.000000	3.800610	3.432097	0.511506	0.747236	3.936808	4.999991	3.159221	2.951706	2.338890	1.919556	1.769337	2.425772	2.543993	2.346736	0.318090	0.000000	77070.000000		1
10403.369141	872.112183	1.575791	4.132210	5408.464355	78656.281250	936.710327	566.384155	140.803513	86.853500	44.584694	147.775848	224.995743	168.936462	0.109344	99998.000000	4.017174	2.940572	0.197498	0.616182	3.733074	4.895733	2.971605	2.753111	2.148613	1.938787	1.649186	2.169603	2.352174	2.227723	0.000000	4.999991	77181.000000		1
28002.996094	9183.306641	3.105325	9.380733	25810.865234	99998.000000	4284.269043	2644.916504	626.023621	222.806290	182.588165	825.544617	1070.205322	553.472534	3.753896	0.000000	4.447205	3.962999	0.492107	0.972237	4.411803	4.999991	3.631877	3.422412	2.796591	2.347927	2.261473	2.916741	3.029467	2.743096	0.574482	0.000000	77225.000000		1
6252.730469	3671.999023	1.060806	1.794736	6759.820312	93129.992188	1166.282349	693.668518	151.346817	55.383949	38.244530	175.714523	244.824188	118.976807	1.743551	0.000000	3.796070	3.564903	0.025636	0.254001	3.829935	4.969090	3.066804	2.841152	2.179973	1.743384	1.582569	2.244808	2.388854	2.075462	0.241435	0.000000	77265.000000		1
6104.865234	1234.784546	2.004430	2.729109	2923.495361	47092.148438	513.501099	313.162933	71.848030	21.555334	27.796822	77.500519	105.093819	80.405403	0.425957	99998.000000	3.785676	3.091591	0.301991	0.436021	3.465902	4.672948	2.710541	2.495770	1.856415	1.333555	1.443995	1.889305	2.021577	1.905285	0.000000	4.999991	77442.000000		1
25112.455078	11254.125977	4.597855	11.631863	35820.246094	99998.000000	6022.141113	3672.088379	990.247131	360.162170	273.851410	1269.760254	1615.731079	868.901978	3.689955	0.000000	4.399889	4.051312	0.662555	1.065649	4.554129	4.999991	3.779751	3.564913	2.995744	2.556498	2.437515	3.103722	3.208369	2.938971	0.567021	0.000000	77478.000000		1
19552.001953	4485.008301	3.493876	3.086823	10183.047852	99998.000000	1719.298462	1040.280762	256.804504	137.223297	91.472946	421.741364	547.200195	290.414185	3.489532	99998.000000	4.291191	3.651763	0.543307	0.489512	4.007878	4.999991	3.235351	3.017151	2.409603	2.137428	1.961293	2.625046	2.738146	2.463018	0.542767	4.999991	77507.000000		1
9947.135742	6194.636230	0.706176	5.119006	14580.228516	99998.000000	2497.415283	1493.226440	340.771637	136.695969	113.028275	485.602509	630.936035	388.930389	3.345678	99998.000000	3.997698	3.792016	0.000000	0.709186	4.163764	4.999991	3.397491	3.174126	2.532464	2.135756	2.053187	2.686281	2.799985	2.589872	0.524484	4.999991	77555.000000		1
7521.065918	1805.174438	2.100026	3.592556	4157.142090	63435.238281	761.658813	440.570679	101.535179	48.793999	26.837778	114.005821	192.533234	67.225502	0.640677	99998.000000	3.876279	3.256519	0.322225	0.555404	3.618795	4.802330	2.881760	2.644016	2.006617	1.688366	1.428747	2.056927	2.284506	1.827534	0.000000	4.999991	77612.000000		1
8917.185547	1343.921143	2.541001	2.988143	6133.735352	83337.054688	991.156799	639.527344	140.766510	56.685287	46.490444	182.014603	234.715698	177.530838	1.432960	24672.097656	3.950228	3.128374	0.405005	0.475401	3.787725	4.920838	2.996142	2.805859	2.148499	1.753470	1.667364	2.260106	2.370542	2.249274	0.156234	4.392206	77632.000000		1
4887.238770	1167.694702	0.718511	2.652015	2378.885498	39072.660156	410.735504	252.175827	60.401192	24.935112	16.846464	59.303379	81.296608	110.749397	0.608340	0.000000	3.689064	3.067329	0.000000	0.423576	3.376374	4.591873	2.613562	2.401703	1.781046	1.396811	1.226509	1.773079	1.910072	2.044341	0.000000	0.000000	77649.000000		1
4150.881836	1208.523438	2.010598	1.705307	1984.910156	40398.039062	377.653137	219.198318	70.250656	21.240793	22.224504	89.823143	117.598381	48.266678	2.066129	99998.000000	3.618140	3.082255	0.303325	0.231803	3.297741	4.606360	2.577093	2.340837	1.846650	1.327171	1.346832	1.953388	2.070401	1.683647	0.315157	4.999991	77704.000000		1
16823.281250	4041.014404	2.130863	5.014159	13715.113281	99998.000000	2287.446533	1414.853271	349.634308	108.023369	86.779495	390.725128	507.401459	303.856201	3.905486	0.000000	4.225911	3.606490	0.328556	0.700198	4.137199	4.999991	3.359351	3.150711	2.543614	2.033518	1.938417	2.591871	2.705352	2.482668	0.591675	0.000000	77749.000000		1
9887.000000	3564.071045	2.790784	3.318103	6802.018555	92694.031250	1172.863037	698.130676	150.467941	68.267807	47.662266	224.844650	265.025757	185.166183	1.695028	99998.000000	3.995064	3.551946	0.445726	0.520890	3.832638	4.967052	3.069247	2.843937	2.177444	1.834216	1.678175	2.351882	2.423288	2.267562	0.229177	4.999991	77786.000000		1
7485.812988	7387.657227	2.491661	4.545431	15055.188477	99998.000000	2552.743652	1536.204590	328.239319	115.430511	95.188850	479.937683	622.693176	353.362549	2.697748	99998.000000	3.874239	3.868507	0.396489	0.657575	4.177686	4.999991	3.407007	3.186449	2.516191	2.062321	1.978586	2.681185	2.794274	2.548221	0.431001	4.999991	77806.000000		1
14122.820312	4585.932617	2.266548	3.456871	14568.266602	99998.000000	2460.166748	1480.120605	282.513641	116.926125	92.351807	428.482422	577.356079	341.258850	2.494281	99998.000000	4.149921	3.661428	0.355365	0.538683	4.163408	4.999991	3.390965	3.170297	2.451039	2.067912	1.965445	2.631933	2.761444	2.533084	0.396945	4.999991	77825.000000		1
10149.629883	2628.233643	1.924253	1.723810	6009.306152	85474.109375	1024.356323	597.153687	150.039307	64.875694	19.076008	133.269943	185.872360	95.854935	3.051736	99998.000000	4.006450	3.419664	0.284262	0.236489	3.778824	4.931835	3.010451	2.776086	2.176205	1.812082	1.280488	2.124732	2.269215	1.981614	0.484547	4.999991	77847.000000		1
7171.480957	1878.061646	2.667434	4.144545	4420.446777	70711.250000	782.853333	464.108856	121.067581	68.881470	46.872829	208.355896	279.639587	207.424606	0.505200	99998.000000	3.855609	3.273710	0.426094	0.617477	3.645466	4.849489	2.893680	2.666620	2.083028	1.838102	1.670921	2.318806	2.446599	2.316860	0.000000	4.999991	77891.000000		1
14527.730469	3255.367432	3.746742	3.931767	8847.687500	99998.000000	1483.494141	919.910095	221.418610	69.553726	51.495354	256.823029	331.033173	212.605286	1.128268	99998.000000	4.162198	3.512600	0.573654	0.594588	3.946830	4.999991	3.171286	2.963745	2.345214	1.842320	1.711768	2.409634	2.519871	2.327574	0.052412	4.999991	77961.000000		1
25574.255859	8291.322266	2.254213	4.514594	16310.202148	99998.000000	2753.667725	1677.032715	384.856750	184.413742	109.892113	551.030212	726.473328	317.702179	1.606950	99998.000000	4.407803	3.918624	0.352995	0.654619	4.212460	4.999991	3.439912	3.224541	2.585299	2.265793	2.040967	2.741175	2.861220	2.502020	0.206002	4.999991	78187.000000		1
6399.756836	1411.140381	2.655099	5.572316	4299.805176	66237.625000	758.534973	450.891937	110.789482	59.146111	35.456829	140.455048	179.526016	141.503525	0.619260	0.000000	3.806164	3.149570	0.424081	0.746036	3.633449	4.821105	2.879976	2.654073	2.044498	1.771926	1.549700	2.147537	2.254128	2.150767	0.000000	0.000000	78255.000000		1
4144.791504	2374.580566	2.722941	3.213256	4693.129883	64728.070312	805.127197	486.348785	101.229889	53.370266	19.495396	122.812981	145.638809	99.197708	1.007163	99998.000000	3.617503	3.375587	0.435038	0.506945	3.671463	4.811093	2.905864	2.686948	2.005309	1.727299	1.289932	2.089244	2.163277	1.996502	0.003100	4.999991	78292.000000		1
6573.584473	2362.035889	1.165653	3.459955	5156.492188	72966.820312	863.835388	529.490295	137.633423	48.621307	42.308895	151.430069	200.896332	104.899544	1.118675	99998.000000	3.817802	3.373286	0.066569	0.539070	3.712354	4.863125	2.936431	2.723858	2.138724	1.686827	1.626432	2.180212	2.302972	2.020774	0.048704	4.999991	78311.000000		1
6272.669922	1737.153320	3.327354	2.664350	4126.156738	61346.531250	724.731018	435.093964	106.453743	57.983540	19.372047	92.913048	138.077484	80.238884	0.576771	0.000000	3.797452	3.239838	0.522099	0.425591	3.615546	4.787790	2.860177	2.638583	2.027161	1.763305	1.287176	1.968077	2.140123	1.904385	0.000000	0.000000	78358.000000		1
7626.480469	2329.480957	2.433070	3.099157	4348.787109	65573.500000	744.978882	447.376495	95.346115	55.346943	40.640594	134.047043	178.212341	139.964737	0.712536	0.000000	3.882324	3.367259	0.386155	0.491244	3.638368	4.816729	2.872144	2.650673	1.979303	1.743094	1.608960	2.127257	2.250938	2.146019	0.000000	0.000000	78398.000000		1
5459.414062	1882.406616	2.685936	4.002693	3005.408691	55762.804688	560.312256	309.428528	85.342468	32.092468	33.350636	113.407578	131.977844	124.435028	0.097857	13780.891602	3.737146	3.274714	0.429096	0.602352	3.477904	4.746345	2.748430	2.490560	1.931165	1.506403	1.523104	2.054642	2.120501	2.094943	0.000000	4.139277	78433.000000		1
28697.509766	7658.073730	2.211041	8.381602	28287.767578	99998.000000	4756.737793	2909.575439	650.341980	269.598938	174.915833	830.210327	1018.176514	599.938293	6.232557	0.000000	4.457844	3.884120	0.344597	0.923327	4.451599	4.999991	3.677309	3.463830	2.813142	2.430718	2.242829	2.919188	3.007823	2.778107	0.794666	0.000000	78506.000000		1
7252.651367	3464.222656	1.958174	2.306637	6781.036621	90956.093750	1205.402588	707.551514	165.436417	65.726807	55.291435	190.439377	231.860153	149.428726	1.979576	99998.000000	3.860497	3.539606	0.291851	0.362979	3.831296	4.958832	3.081132	2.849758	2.218631	1.817743	1.742658	2.279757	2.365226	2.174434	0.296572	4.999991	78579.000000		1
5431.931641	1595.551147	2.312804	4.792130	4363.515137	72942.390625	761.399780	456.627686	144.214127	94.686195	44.597031	222.790878	315.016235	163.999390	1.859922	99998.000000	3.734954	3.202911	0.364139	0.680529	3.639837	4.862980	2.881613	2.659562	2.159008	1.976287	1.649306	2.347897	2.498333	2.214842	0.269495	4.999991	78605.000000		1
2047.596313	960.427368	2.451572	5.828266	2125.645752	41227.921875	350.251038	222.454742	77.556030	37.134380	25.175644	104.600418	140.381042	119.710739	1.065085	8611.125000	3.311244	2.982465	0.389445	0.765539	3.327491	4.615191	2.544379	2.347242	1.889616	1.569776	1.400981	2.019533	2.147308	2.078133	0.027384	3.935060	78631.000000		1
18494.451172	10225.866211	2.642764	7.425643	26610.894531	99998.000000	4455.397949	2741.218750	576.467957	320.619415	190.960526	810.344849	1117.701050	636.804382	3.992440	0.000000	4.267042	4.009700	0.422058	0.870734	4.425059	4.999991	3.648886	3.437944	2.760775	2.505990	2.280944	2.908670	3.048326	2.804006	0.601238	0.000000	78684.000000		1
20858.943359	4363.163574	2.396065	4.070535	13284.577148	99998.000000	2275.207031	1365.494995	326.805389	117.425690	96.224983	430.502258	582.583008	353.806610	3.126206	99998.000000	4.319292	3.639802	0.379499	0.609652	4.123348	4.999991	3.357021	3.135290	2.514289	2.069763	1.983288	2.633976	2.765358	2.548766	0.495018	4.999991	78708.000000		1
4987.552734	1652.538574	1.461692	3.592556	2905.150146	46722.496094	517.408203	315.941376	76.051163	37.640114	21.065020	84.207657	101.677032	45.827442	1.475891	0.000000	3.697887	3.218152	0.164856	0.555404	3.463169	4.669526	2.713833	2.499607	1.881106	1.575651	1.323562	1.925352	2.007223	1.661126	0.169054	0.000000	78767.000000		1
26087.935547	7039.090332	1.952007	9.383817	23767.468750	99998.000000	3986.703613	2444.886719	551.267639	236.029358	144.226456	679.100952	819.885986	463.547607	3.505230	0.000000	4.416440	3.847517	0.290481	0.972380	4.375983	4.999991	3.600614	3.388259	2.741363	2.372966	2.159045	2.831934	2.913754	2.666094	0.544717	0.000000	78830.000000		1
17583.617188	3534.464111	0.811023	1.918085	7996.893066	99998.000000	1342.292847	822.408447	193.621796	82.416000	62.794170	248.277969	340.444763	187.361801	2.953992	0.000000	4.245108	3.548324	0.000000	0.282868	3.902921	4.999991	3.127847	2.915087	2.286954	1.916012	1.797919	2.394938	2.532047	2.272681	0.470409	0.000000	78850.000000		1
9328.500977	2444.640137	3.074487	3.885511	6429.058594	93136.539062	1098.366089	674.500000	166.040833	54.313892	46.305420	226.919998	299.844269	180.275360	1.235382	99998.000000	3.969812	3.388215	0.487773	0.589448	3.808147	4.969120	3.040747	2.828982	2.220215	1.734911	1.665632	2.355873	2.476896	2.255936	0.091801	4.999991	78912.000000		1
15150.929688	5723.456055	1.165653	10.077659	16267.357422	99998.000000	2788.868652	1677.109863	370.316925	118.896629	128.080002	589.786621	758.757019	512.279907	2.069024	0.000000	4.180439	3.757658	0.066569	1.003360	4.211317	4.999991	3.445428	3.224561	2.568573	2.075170	2.107481	2.770695	2.880103	2.709507	0.315766	0.000000	78932.000000		1
6402.285645	1909.774780	2.488577	0.829526	2780.480713	44292.796875	470.748138	289.698761	62.902103	17.583479	14.428814	69.223770	89.943405	30.778797	0.827093	99998.000000	3.806335	3.280982	0.395951	0.000000	3.444120	4.646333	2.672789	2.461947	1.798665	1.245105	1.159231	1.840255	1.953969	1.488252	0.000000	4.999991	78954.000000		1
9693.569336	541.735779	2.411484	5.106671	5480.078125	79892.367188	982.642578	576.979858	141.839645	70.044044	48.038483	233.744308	274.196808	163.253128	0.507361	0.000000	3.986484	2.733788	0.382284	0.708138	3.738787	4.902505	2.992396	2.761161	2.151798	1.845371	1.681589	2.368741	2.438062	2.212862	0.000000	0.000000	79032.000000		1
[truncated: 8,817 more rows]
