# Supplementary material for: Distinct elongation stalls during translation are linked with distinct pathways for mRNA degradation
Source: eLife. 2022 Jul 27;11:e76038. doi: 10.7554/eLife.76038 (PMC9352352; doi:10.7554/eLife.76038)
Supplement: Figure 4—source data 2. [file elife-76038-fig4-data2.zip]

Archive with 20 entries (16 files):
- SYH1/
- SYH1/minNONOPT/
- SYH1/minNONOPT/raw_image_his3_reps_1-3.gel
- SYH1/minNONOPT/raw_image_scr1_reps_1-3.gel
- SYH1/minNONOPT/annotated_his3_reps_1-3.tif
- SYH1/minNONOPT/annotated_scr1_reps_1-3.tif
- SYH1/minOPT/
- SYH1/minOPT/raw_image_his3_reps_1-3.gel
- SYH1/minOPT/raw_image_scr1_reps_1-3.gel
- SYH1/minOPT/annotated_his3_reps_1-3.tif
- SYH1/minOPT/annotated_scr1_reps_1-3.tif
- SYH1/minCGA/
- SYH1/minCGA/raw_image_his3_reps_1-2.gel
- SYH1/minCGA/raw_image_scr1_reps_1-2.gel
- SYH1/minCGA/raw_image_his3_rep_3.gel
- SYH1/minCGA/raw_image_scr1_rep_3.gel
- SYH1/minCGA/annotated_his3_reps_1-2.tif
- SYH1/minCGA/annotated_scr1_reps_1-2.tif
- SYH1/minCGA/annotated_his3_rep_3.tif
- SYH1/minCGA/annotated_scr1_rep_3.tif
