# Supplementary material for: Distinct elongation stalls during translation are linked with distinct pathways for mRNA degradation
Source: eLife. 2022 Jul 27;11:e76038. doi: 10.7554/eLife.76038 (PMC9352352; doi:10.7554/eLife.76038)
Supplement: Figure 4—source data 3. [file elife-76038-fig4-data3.zip]

Archive with 20 entries (16 files):
- WT/
- WT/minNONOPT/
- WT/minNONOPT/raw_image_his3_reps_1-3.gel
- WT/minNONOPT/raw_image_scr1_reps_1-3.gel
- WT/minNONOPT/annotated_his3_reps_1-3.tif
- WT/minNONOPT/annotated_scr1_reps_1-3.tif
- WT/minOPT/
- WT/minOPT/raw_image_his3_rep_1.gel
- WT/minOPT/raw_image_his3_reps_2-3.gel
- WT/minOPT/raw_image_scr1_rep_1.gel
- WT/minOPT/raw_image_scr1_reps_2-3.gel
- WT/minOPT/annotated_his3_rep_1.tif
- WT/minOPT/annotated_scr1_rep_1.tif
- WT/minOPT/annotated_his3_reps_2-3.tif
- WT/minOPT/annotated_scr1_reps_2-3.tif
- WT/minCGA/
- WT/minCGA/raw_image_his3_reps_1-3.gel
- WT/minCGA/raw_image_scr1_reps_1-3.gel
- WT/minCGA/annotated_his3_reps_1-3.tif
- WT/minCGA/annotated_scr1_reps_1-3.tif
