# Supplementary material for: Distinct elongation stalls during translation are linked with distinct pathways for mRNA degradation
Source: eLife. 2022 Jul 27;11:e76038. doi: 10.7554/eLife.76038 (PMC9352352; doi:10.7554/eLife.76038)
Supplement: Figure 4—source data 4. [file elife-76038-fig4-data4.zip]

Archive with 16 entries (12 files):
- HEL2/
- HEL2/minOPT/
- HEL2/minOPT/raw_image_his3_reps_1-3.gel
- HEL2/minOPT/raw_image_scr1_reps_1-3.gel
- HEL2/minOPT/annotated_his3_reps_1-3.tif
- HEL2/minOPT/annotated_scr1_reps_1-3.tif
- HEL2/minNONOPT/
- HEL2/minNONOPT/raw_image_his3_reps_1-3.gel
- HEL2/minNONOPT/raw_image_scr1_reps_1-3.gel
- HEL2/minNONOPT/annotated_his3_reps_1-3.tif
- HEL2/minNONOPT/annotated_scr1_reps_1-3.tif
- HEL2/minCGA/
- HEL2/minCGA/raw_image_his3_reps_1-3.gel
- HEL2/minCGA/raw_image_scr1_reps_1-3.gel
- HEL2/minCGA/annotated_his3_reps_1-3.tif
- HEL2/minCGA/annotated_scr1_reps_1-3.tif
