# Supplementary material for: Distinct elongation stalls during translation are linked with distinct pathways for mRNA degradation
Source: eLife. 2022 Jul 27;11:e76038. doi: 10.7554/eLife.76038 (PMC9352352; doi:10.7554/eLife.76038)
Supplement: Supplementary file 2. [file elife-76038-supp2.csv]

gene_name	gfp_vs_rfp_well_mean_rep_1	gfp_vs_rfp_well_mean_rep_2	gfp_vs_rfp_well_mean_rep_3	plate_his3_control_rep_1	plate_his3_control_rep_2	plate_his3_control_rep_3
ASC1	3.727578591390135	4.252018810935555	3.9206805656864456	2.1958256379449153	2.2778370324099426	2.225236514639764
ATP23	2.0281942294940514	2.009936143238636	1.9658058059598331	2.1958256379449153	2.2778370324099426	2.225236514639764
BRE5	2.4016913068919106	2.2848057372251502	2.279618343622996	2.1958256379449153	2.2778370324099426	2.225236514639764
CAF40	2.7046380911182375	2.577579675706649	2.71380440190729	2.1958256379449153	2.2778370324099426	2.225236514639764
EAF7	2.272819027238549	2.2697639785769876	2.2860530769740572	2.1958256379449153	2.2778370324099426	2.225236514639764
EFT1	2.248608722817434	1.6582220788385333	2.2620317710402924	2.1958256379449153	2.2778370324099426	2.225236514639764
ELP6	3.436574440461968	3.4369164721234493	3.391671583284979	2.1958256379449153	2.2778370324099426	2.225236514639764
GSF2	2.6569354830334384	3.4773837771152087	3.760477309992574	2.1958256379449153	2.2778370324099426	2.225236514639764
GSH2	1.5673738480210775	1.551940625521678	1.5770880766360302	2.1958256379449153	2.2778370324099426	2.225236514639764
HMI1	1.5705434115749055	1.5983652900476966	1.5305079218463082	2.1958256379449153	2.2778370324099426	2.225236514639764
HTZ1	2.6100360161678804	2.5486494799484767	2.4885680481237253	2.1958256379449153	2.2778370324099426	2.225236514639764
MFT1	3.5359603670828283	3.356459735042983	3.740876849315954	2.1958256379449153	2.2778370324099426	2.225236514639764
NCS2	3.3703743929351537	3.30661392452682	3.075456159090657	2.1958256379449153	2.2778370324099426	2.225236514639764
NUP188	3.2332044111211626	2.3578680208414613	3.0609591247191195	2.1958256379449153	2.2778370324099426	2.225236514639764
PDP3	3.133564890071868	3.304037247263128	3.668245732600174	2.1958256379449153	2.2778370324099426	2.225236514639764
PIN2	2.3306553074950256	2.244124065261958	2.3445778710445064	2.1958256379449153	2.2778370324099426	2.225236514639764
RCO1	3.5357924558207636	3.4549290607167005	3.3342863066814403	2.1958256379449153	2.2778370324099426	2.225236514639764
RPL9B	3.169376845486313	3.300753164271639	3.219198115290333	2.1958256379449153	2.2778370324099426	2.225236514639764
RUP1	1.7461658608428756	2.1632734437770145	1.99951435803191	2.1958256379449153	2.2778370324099426	2.225236514639764
SKY1	2.9716773043542526	2.898067881737768	2.255741275371319	2.1958256379449153	2.2778370324099426	2.225236514639764
SPE2	2.755142653258651	2.829618926571902	2.7267137722840173	2.1958256379449153	2.2778370324099426	2.225236514639764
SWS2	1.6509937036133935	1.6809653003102263	1.7231648358337905	2.1958256379449153	2.2778370324099426	2.225236514639764
TOF1	2.473743071078651	2.471389991035446	2.482071774340046	2.1958256379449153	2.2778370324099426	2.225236514639764
VPS9	3.0548275602710926	2.734491257671926	2.7609131642945606	2.1958256379449153	2.2778370324099426	2.225236514639764
WHI3	2.3134495642916724	2.445522870564761	2.4193919610622627	2.1958256379449153	2.2778370324099426	2.225236514639764
YMR007W	2.8275668843538018	2.9091444275555554	3.1155472362234606	2.1958256379449153	2.2778370324099426	2.225236514639764
YNL120C	3.3608786534753676	3.282842439568524	3.3103086307546543	2.1958256379449153	2.2778370324099426	2.225236514639764
YNL165W	2.752429167105189	2.553033587553824	2.249220235801137	2.1958256379449153	2.2778370324099426	2.225236514639764
YNL226W	2.557352231900062	2.6815204089549254	2.527018237468847	2.1958256379449153	2.2778370324099426	2.225236514639764
YOR105W	2.431622558194049	2.423728843508351	2.3947564328956537	2.1958256379449153	2.2778370324099426	2.225236514639764
YOR139C	2.551651672480428	2.493199534154315	2.385589403285467	2.1958256379449153	2.2778370324099426	2.225236514639764
ACM1	1.6276947514383828	1.3414149197512713	1.5060933664735612	2.0805050237415084	2.2781848760824324	2.0471469090564693
BEM4	1.8853965082807487	1.7115746561446292	1.5792782334706994	2.0805050237415084	2.2781848760824324	2.0471469090564693
CBC2	1.6460070351495029	1.3170752873302487	1.347344287424469	2.0805050237415084	2.2781848760824324	2.0471469090564693
COX10	1.729803754719891	1.7445674141080094	1.69749537832723	2.0805050237415084	2.2781848760824324	2.0471469090564693
CYT1	1.7454730175044801	1.7960722776725415	1.7818646948106895	2.0805050237415084	2.2781848760824324	2.0471469090564693
ELP3	2.433088897717898	2.6288870106170035	2.598158012340024	2.0805050237415084	2.2781848760824324	2.0471469090564693
ELP4	2.767454640050477	2.5276555086283756	2.74666253705406	2.0805050237415084	2.2781848760824324	2.0471469090564693
HAP3	2.2737816953986965	2.2223184225585855	2.315114190546019	2.0805050237415084	2.2781848760824324	2.0471469090564693
LCB4	2.1078205105504746	1.7436507732469047	1.9300200227144357	2.0805050237415084	2.2781848760824324	2.0471469090564693
LGE1	2.253874640269877	1.5864440715821087	2.0886085285505045	2.0805050237415084	2.2781848760824324	2.0471469090564693
LIP5	2.0881226748100987	2.0674399289555843	2.1127079423284347	2.0805050237415084	2.2781848760824324	2.0471469090564693
MNE1	2.0961086721058155	2.06086600292881	1.8800614284168007	2.0805050237415084	2.2781848760824324	2.0471469090564693
NIP100	1.715492368949574	1.8038715673107872	1.8221032725035045	2.0805050237415084	2.2781848760824324	2.0471469090564693
RPL43A	2.398659772030906	2.187703372486157	2.2385184675237153	2.0805050237415084	2.2781848760824324	2.0471469090564693
RTC6	1.7501917215604232	1.9093899273589334	1.7608362192004565	2.0805050237415084	2.2781848760824324	2.0471469090564693
SEA4	2.207074192885412	2.1886416094407806	2.0219382233394696	2.0805050237415084	2.2781848760824324	2.0471469090564693
SHE4	1.8410943801907709	1.8084856349361569	1.9050163538876153	2.0805050237415084	2.2781848760824324	2.0471469090564693
SKI3	2.64504937424515	2.0461450727191	2.0464435351515853	2.0805050237415084	2.2781848760824324	2.0471469090564693
SLH1	0.7264893126391189	0.44979228581086045	0.2818402017729878	2.0805050237415084	2.2781848760824324	2.0471469090564693
SNF1	2.4694986545359443	0.6549347271412475	2.3440671035279044	2.0805050237415084	2.2781848760824324	2.0471469090564693
SYH1	3.451452909149252	3.5299009117874722	3.3526955722929723	2.0805050237415084	2.2781848760824324	2.0471469090564693
TCO89	2.1698927705272046	2.0294543374193075	2.011083922899002	2.0805050237415084	2.2781848760824324	2.0471469090564693
TEF2	2.1277034195349	2.4187293236416463	2.308886050397099	2.0805050237415084	2.2781848760824324	2.0471469090564693
THP3	2.3369790984405054	2.106493536448476	2.078221960539198	2.0805050237415084	2.2781848760824324	2.0471469090564693
UBC4	0.38473251435779166	0.5105290560538855	0.4766597599560868	2.0805050237415084	2.2781848760824324	2.0471469090564693
VPS8	1.9511067134466755	1.3072699496300915	2.375789795263656	2.0805050237415084	2.2781848760824324	2.0471469090564693
YBL065W	2.479676757070419	2.373746045120673	2.3204160100075493	2.0805050237415084	2.2781848760824324	2.0471469090564693
YGL042C	1.9051030405878533	2.1899430121147434	1.9775038204355744	2.0805050237415084	2.2781848760824324	2.0471469090564693
YPK9	2.3826354112593493	2.3748705009505438	2.045381074777033	2.0805050237415084	2.2781848760824324	2.0471469090564693
YPL102C	2.723226171368042	2.3554427366238664	2.530388896359717	2.0805050237415084	2.2781848760824324	2.0471469090564693
YPL225W	2.807627886741749	2.49712247230537	2.4434104629414994	2.0805050237415084	2.2781848760824324	2.0471469090564693
BCS1	1.8011443553355702	1.7989069121714967	1.7932755027714427	1.9239062463377767	2.1170336169094104	1.817049334489964
CSG2	2.83150850108084	2.586777530241671	2.6387199902134206	1.9239062463377767	2.1170336169094104	1.817049334489964
ECM8	2.8029440002449997	2.7069178955051294	2.6196394108238366	1.9239062463377767	2.1170336169094104	1.817049334489964
ETR1	2.2818026219076617	2.1839335469971015	2.1197781548913897	1.9239062463377767	2.1170336169094104	1.817049334489964
HEL2	0.5685166559399516	0.8131675305448639	0.8464745460499329	1.9239062463377767	2.1170336169094104	1.817049334489964
HTA1	1.8728302755396427	2.4331099307594846	2.1192940087805154	1.9239062463377767	2.1170336169094104	1.817049334489964
LSM6	1.7825756026397284	1.8114363575069006	1.9377410311200658	1.9239062463377767	2.1170336169094104	1.817049334489964
MBA1	2.571011067704869	2.39718830635441	2.4776745788940304	1.9239062463377767	2.1170336169094104	1.817049334489964
MRPL1	2.1730511558386705	2.414070965713835	2.542948108512076	1.9239062463377767	2.1170336169094104	1.817049334489964
NPR2	2.201890003782483	2.2136194940962546	2.1351632750477685	1.9239062463377767	2.1170336169094104	1.817049334489964
PMP3	2.0171089318370745	2.1091310032974997	1.995117553002782	1.9239062463377767	2.1170336169094104	1.817049334489964
PPM1	2.3705216222517462	2.3910358478964544	2.1531351701611485	1.9239062463377767	2.1170336169094104	1.817049334489964
RER1	2.2931749411616753	2.436501780270814	2.3541664865549277	1.9239062463377767	2.1170336169094104	1.817049334489964
RIM1	1.965688147889429	0.12792347243605823	0.8623421450398157	1.9239062463377767	2.1170336169094104	1.817049334489964
RPL35A	2.3832189699874102	1.9440609465695506	2.304379283744872	1.9239062463377767	2.1170336169094104	1.817049334489964
RPS9B	2.081888634821007	1.7047744545749615	1.702030217610823	1.9239062463377767	2.1170336169094104	1.817049334489964
RVS167	2.13639814838696	2.0092220739097013	2.0716014446849167	1.9239062463377767	2.1170336169094104	1.817049334489964
RXT3	2.509876561972102	2.366777108056346	2.030682584954877	1.9239062463377767	2.1170336169094104	1.817049334489964
SDC1	2.064368775817024	2.1061984283711817	2.0014487758696915	1.9239062463377767	2.1170336169094104	1.817049334489964
SED1	2.449540571598191	2.5827288715670855	2.4004344285163683	1.9239062463377767	2.1170336169094104	1.817049334489964
SEM1	2.0602963133484082	1.880341897330124	1.8167760485208853	1.9239062463377767	2.1170336169094104	1.817049334489964
SMY2	2.5961582093427973	2.8689703547283707	2.930042323757768	1.9239062463377767	2.1170336169094104	1.817049334489964
TAT1	2.731919922383457	2.732314640895633	2.6484305389067657	1.9239062463377767	2.1170336169094104	1.817049334489964
UBC4	1.0882422274084351	2.3074231187163075	2.0365269130936685	1.9239062463377767	2.1170336169094104	1.817049334489964
UBP6	2.0389846390809283	2.0221245920647193	2.300928690917163	1.9239062463377767	2.1170336169094104	1.817049334489964
VPS72	2.2951485047881435	2.165480774184419	2.2923331633113553	1.9239062463377767	2.1170336169094104	1.817049334489964
YAL037W	2.896715796240827	2.9098070202115793	2.6089432480162804	1.9239062463377767	2.1170336169094104	1.817049334489964
YCL006C	2.729380164034094	2.826752678005761	2.358250581959492	1.9239062463377767	2.1170336169094104	1.817049334489964
YDL183C	2.6214420585571636	2.635894352497629	2.4658356281926768	1.9239062463377767	2.1170336169094104	1.817049334489964
YDR360W	2.084669319990779	2.1531522038685744	2.1035087521418463	1.9239062463377767	2.1170336169094104	1.817049334489964
YDR431W	1.7695239719705211	2.015398022246884	1.7855336774978137	1.9239062463377767	2.1170336169094104	1.817049334489964
AIM22	1.2858037321691071	1.9397640012179285	1.9237865922424724	2.1114384354581834	2.08364577224963	1.9780125512628977
CEM1	2.463308879174516	2.5645600276097644	2.3216299802307203	2.1114384354581834	2.08364577224963	1.9780125512628977
CUE3	1.7781322736689906	1.3615545719519795	1.2814088470242033	2.1114384354581834	2.08364577224963	1.9780125512628977
DST1	2.270147891968785	2.0043756709060774	2.1594613782242047	2.1114384354581834	2.08364577224963	1.9780125512628977
ELP2	2.518299262038826	2.389154322705557	2.4377326979690688	2.1114384354581834	2.08364577224963	1.9780125512628977
ERV14	2.457414270737479	2.3083372339089876	2.2344423054110742	2.1114384354581834	2.08364577224963	1.9780125512628977
FCY2	2.348903122736527	2.0055895864778006	1.8276683450704883	2.1114384354581834	2.08364577224963	1.9780125512628977
HSE1	2.3505514974115846	2.2278266730509024	2.193226464257745	2.1114384354581834	2.08364577224963	1.9780125512628977
HTD2	2.042304984433739	2.077871375415653	2.100489889834061	2.1114384354581834	2.08364577224963	1.9780125512628977
HUL5	2.5992328361522072	2.6828913863872703	2.695827982653401	2.1114384354581834	2.08364577224963	1.9780125512628977
IOC3	2.1541379236138956	2.214325617460388	2.2747979721725624	2.1114384354581834	2.08364577224963	1.9780125512628977
LPD1	3.029649618902472	3.001757518856585	2.957507720805592	2.1114384354581834	2.08364577224963	1.9780125512628977
MRM2	2.03728941233096	2.3876425840925304	2.2221833195074967	2.1114384354581834	2.08364577224963	1.9780125512628977
NCS6	2.7091293602474473	2.6722105989885865	2.6845306268433253	2.1114384354581834	2.08364577224963	1.9780125512628977
NPR3	2.1886055181459865	2.3260798968419683	2.009826141005396	2.1114384354581834	2.08364577224963	1.9780125512628977
PDA1	3.065306624047601	3.1445435808297333	3.0551439859813083	2.1114384354581834	2.08364577224963	1.9780125512628977
PIB2	2.51581488670952	2.658888243680897	2.429516174741991	2.1114384354581834	2.08364577224963	1.9780125512628977
PRE9	2.184726028112205	2.211712482537337	2.211580208392508	2.1114384354581834	2.08364577224963	1.9780125512628977
RPL24A	2.3630240498829784	2.30548859459931	2.26666125113593	2.1114384354581834	2.08364577224963	1.9780125512628977
RTF1	1.8993396867700088	1.7695110997215209	1.9194767707171014	2.1114384354581834	2.08364577224963	1.9780125512628977
RTR1	2.7126751961056805	2.6663890567522293	2.7152678766745946	2.1114384354581834	2.08364577224963	1.9780125512628977
SGF73	2.7490106342425675	2.797242176726075	2.7963877232850782	2.1114384354581834	2.08364577224963	1.9780125512628977
SOH1	2.5126096560502975	2.50493368925875	2.4237930813249857	2.1114384354581834	2.08364577224963	1.9780125512628977
SPO16	2.10071948210468	2.0357256256420797	1.9298636190861715	2.1114384354581834	2.08364577224963	1.9780125512628977
TAN1	2.1824984888592436	2.135482853486069	2.082375601788781	2.1114384354581834	2.08364577224963	1.9780125512628977
THP2	2.314365623637109	2.3947783571365746	2.2267077126795223	2.1114384354581834	2.08364577224963	1.9780125512628977
UBA4	2.472104678162108	2.3864906896355826		2.1114384354581834	2.08364577224963	1.9780125512628977
UBR1	2.4192626614199706	2.4893887914284045	2.4009892129620947	2.1114384354581834	2.08364577224963	1.9780125512628977
URM1	2.7490362845965395	2.6857707807815703	2.446655984240813	2.1114384354581834	2.08364577224963	1.9780125512628977
YAP5	2.1862813303535606	2.148500195702409	2.165284732337742	2.1114384354581834	2.08364577224963	1.9780125512628977
YER077C	2.9249724322842248	2.8810389068598794	2.779187444215719	2.1114384354581834	2.08364577224963	1.9780125512628977
ATP10	1.7790137283069412	1.6562739183941069	1.557004256734357	1.9274329723842492	1.8487111886199976	1.751487185265925
BAS1	2.013723210633455	2.0876559692971965	1.9031294400901453	1.9274329723842492	1.8487111886199976	1.751487185265925
BCH2	1.9826279573185843	1.973567928335477	0.01713612084458745	1.9274329723842492	1.8487111886199976	1.751487185265925
CBT1	1.7811420474074742	1.8137549618502418	1.851766829573414	1.9274329723842492	1.8487111886199976	1.751487185265925
COX12	2.0979699133909167	2.0811117513229136	2.0649672605573732	1.9274329723842492	1.8487111886199976	1.751487185265925
COX17	1.726666595230286	1.8096752406353254	1.7720681308750397	1.9274329723842492	1.8487111886199976	1.751487185265925
CSF1	1.5940178990494884	1.9305831262850002	1.7025299486545877	1.9274329723842492	1.8487111886199976	1.751487185265925
DID2	1.7689693529979063	1.9202814217361714	1.8832900732593016	1.9274329723842492	1.8487111886199976	1.751487185265925
DOA1	0.6632908091334984	0.5618909138105878	0.5992403669773598	1.9274329723842492	1.8487111886199976	1.751487185265925
FRE8	2.1420370894477117	2.087267652889287	1.9309049006334935	1.9274329723842492	1.8487111886199976	1.751487185265925
IOC2	2.073431732167129	1.8710577529648746	1.810248226455773	1.9274329723842492	1.8487111886199976	1.751487185265925
IRC25	2.0834160405937556	1.677676145543225	1.7891293920827884	1.9274329723842492	1.8487111886199976	1.751487185265925
KTI12	2.857216472870105	2.7675291110757008	2.592889285240651	1.9274329723842492	1.8487111886199976	1.751487185265925
MMM1	2.3221508219911997	2.3259004363289035	2.460214873650961	1.9274329723842492	1.8487111886199976	1.751487185265925
MMR1	0.7412129009428523	0.8343056281261562	0.6137309332668792	1.9274329723842492	1.8487111886199976	1.751487185265925
OAR1	2.3134391005187442	2.411554988829279	2.054276311435479	1.9274329723842492	1.8487111886199976	1.751487185265925
PBA1	1.8920429267821295	1.8659835247823793	1.781801741345759	1.9274329723842492	1.8487111886199976	1.751487185265925
PUF3	1.6789939876759923	1.8280853986787902	1.8438122612524042	1.9274329723842492	1.8487111886199976	1.751487185265925
RCY1	2.8508062327441945	2.6651048619317934	2.284757138424329	1.9274329723842492	1.8487111886199976	1.751487185265925
RPS0B	2.2104330276850246	2.3385518244740555	2.1602328457533715	1.9274329723842492	1.8487111886199976	1.751487185265925
SET2	2.2849206142181355	2.288989059464185	1.781933695318024	1.9274329723842492	1.8487111886199976	1.751487185265925
SET3	1.6669001471087297	1.7719705154905376	1.690184107555435	1.9274329723842492	1.8487111886199976	1.751487185265925
SRN2	1.1423316431753008	1.2591120935882525	1.0233719432892274	1.9274329723842492	1.8487111886199976	1.751487185265925
UBI4	1.965034298229873	1.9134708246751782	1.766474969391381	1.9274329723842492	1.8487111886199976	1.751487185265925
VID22	2.185585017290235	2.0905072086435776	1.8925655196893405	1.9274329723842492	1.8487111886199976	1.751487185265925
VRP1	1.519341505112814	1.5472115786136393	1.5135294525562193	1.9274329723842492	1.8487111886199976	1.751487185265925
YJL169W	2.2374293526049307	2.1090461680618833	2.25192127158734	1.9274329723842492	1.8487111886199976	1.751487185265925
YJR079W	2.011609827104262	2.0885554127657002	2.5787193133951836	1.9274329723842492	1.8487111886199976	1.751487185265925
YJR120W	1.9839121065284686	1.8518656938542517	1.798325785407872	1.9274329723842492	1.8487111886199976	1.751487185265925
YKR023W	0.6711465932737293	0.7305502768966068	0.6832674188628457	1.9274329723842492	1.8487111886199976	1.751487185265925
YKR035C	2.1028125810787133	2.3981157459082545	1.8667750855868692	1.9274329723842492	1.8487111886199976	1.751487185265925
ARC18	1.8591627076080008	1.8406045871497723	1.8472167816323355	2.684029333733664	2.771610600015003	2.569064267657586
BER1	3.044563525444777	3.2100030109015467	3.070370418680538	2.684029333733664	2.771610600015003	2.569064267657586
EST1	1.595196668773857	1.6715146046115712	1.4164633610996227	2.684029333733664	2.771610600015003	2.569064267657586
IKI3	2.797203904645675	2.7145479743755563	2.4306608733955444	2.684029333733664	2.771610600015003	2.569064267657586
MDM10	1.3262978185018945	2.323069970306228	2.292589195607784	2.684029333733664	2.771610600015003	2.569064267657586
RGS2	2.086083929479545	2.005917776988696	1.8295376032167894	2.684029333733664	2.771610600015003	2.569064267657586
SPT2	2.1704573977029376	1.958688811858523	1.8324017771959011	2.684029333733664	2.771610600015003	2.569064267657586
YIL067C	1.6708239117537265	1.5613360170263342	1.8579936376257589	2.684029333733664	2.771610600015003	2.569064267657586
YLR252W	2.063549243143938	2.0344743764568625	1.9694266910574547	2.684029333733664	2.771610600015003	2.569064267657586
