# Supplementary material for: Distinct elongation stalls during translation are linked with distinct pathways for mRNA degradation
Source: eLife. 2022 Jul 27;11:e76038. doi: 10.7554/eLife.76038 (PMC9352352; doi:10.7554/eLife.76038)
Supplement: Supplementary file 3. [file elife-76038-supp3.csv]

	fold_changes	pvals	padj	sgd_id	Z_LOG	gene_name
1	-2.223189	1.64E-08	0.000003	YBR082C	-5.329535	UBC4
2	-2.223189	1.64E-08	0.000003	YBR082C	-4.607551	UBC4
3	-1.599222	3.06E-05	0.004972	YKL213C	-4.261319	DOA1
4	-1.406639	2.90E-05	0.004748	YKR023W	-6.157278	YKR023W
5	-1.336225	1.68E-04	0.025099	YLR190W	-2.544635	MMR1
6	-0.776961	3.11E-04	0.044997	YLR233C	-2.446243	EST1
7	-0.532745	1.50E-04	0.0227	YLR370C	-2.559413	ARC18
8	-0.511442	2.78E-05	0.004578	YOL095C	-3.388124	HMI1
9	-0.406178	6.69E-05	0.010578	YNL081C	-4.526956	SWS2
10	0.311181	1.60E-04	0.023987	YOL052C	2.42468	SPE2
11	0.370024	2.88E-04	0.042058	YGL141W	2.038535	HUL5
12	0.385836	1.15E-04	0.017803	YGL211W	3.555113	NCS6
13	0.43451	7.78E-05	0.012214	YGL066W	4.60117	SGF73
14	0.542153	3.33E-05	0.005353	YFL018C	2.272469	LPD1
15	0.571357	5.18E-06	0.000871	YNL120C	4.593186	YNL120C
16	0.585796	3.14E-05	0.005081	YER178W	2.119195	PDA1
17	0.615761	1.92E-06	0.000325	YMR312W	3.835738	ELP6
18	0.689947	1.21E-04	0.018628	YPL105C	5.961171	SYH1
