# Supplementary material for: Distinct elongation stalls during translation are linked with distinct pathways for mRNA degradation
Source: eLife. 2022 Jul 27;11:e76038. doi: 10.7554/eLife.76038 (PMC9352352; doi:10.7554/eLife.76038)
Supplement: Supplementary file 4. [file elife-76038-supp4.csv]

Term	es	nes	pval	fdr	geneset_size	matched_size	genes	ledge_genes
tRNA wobble base modification (GO:0002097)	0.8482156313603828	2.28607109015097	0.0	0.0	27	15	IKI3;URM1;ELP2;ELP6;ELP3;NCS6;ELP4;KTI12;SAP185;ISU1;ATS1;MSS1;MTO1;ISU2;SAP190	IKI3;URM1;ELP2;ELP6;ELP3;NCS6;ELP4;KTI12;SAP185;ISU1
tRNA wobble uridine modification (GO:0002098)	0.8245308552702424	2.3374334983953133	0.0	0.0	28	18	IKI3;URM1;ELP2;NCS2;UBA4;ELP6;ELP3;NCS6;ELP4;KTI12;SAP185;ISU1;ATS1;MSS1;MTO1;ISU2;SAP190;SLM3	IKI3;URM1;ELP2;NCS2;UBA4;ELP6;ELP3;NCS6;ELP4;KTI12
transcription elongation from RNA polymerase II promoter (GO:0006368)	-0.8117459887776581	-2.154037525243565	0.0	0.0005567346436590693	57	19	RPD3;CHD1;RTT102;RTT106;TOP1;HIR3;ELF1;CDC73;CTK1;HIR1;HPC2;EAF3;HIR2;RCO1;SPT2;THP2;RTF1;MFT1;DST1	CDC73;CTK1;HIR1;HPC2;EAF3;HIR2;RCO1;SPT2;THP2;RTF1;MFT1;DST1
DNA-templated transcription, elongation (GO:0006354)	-0.8182924736155824	-2.2115851374274857	0.0	0.0011134692873181386	62	22	RPD3;CHD1;RTT102;RTT106;TOP1;HIR3;RPA34;ELF1;CDC73;CTK1;HIR1;HPC2;ISW1;EAF3;HIR2;SET2;RCO1;SPT2;THP2;RTF1;MFT1;DST1	CDC73;CTK1;HIR1;HPC2;ISW1;EAF3;HIR2;SET2;RCO1;SPT2;THP2;RTF1;MFT1;DST1
late endosome to vacuole transport (GO:0045324)	-0.7908493834941155	-2.0820230019800943	0.0	0.0011134692873181386	38	19	ATG18;PKH1;VTA1;ENT5;VPS13;MUK1;ENT3;VPS55;YPT52;VPS38;IST1;VPS30;VPS68;SEC28;VPS60;HSE1;VPS9;DID2;VPS8	SEC28;VPS60;HSE1;VPS9;DID2;VPS8
protein modification by small protein removal (GO:0070646)	-0.8103210067543746	-2.0924776626410297	0.0	0.0014846257164241848	27	17	UBP5;UBP15;CSI1;CSN9;PCI8;RRI2;RRI1;UBP9;UBP16;UBP7;UBP1;YUH1;BRE5;UBP3;UBP6;UBI4;RUP1	UBP7;UBP1;YUH1;BRE5;UBP3;UBP6;UBI4;RUP1
histone deacetylation (GO:0016575)	-0.7534869780991058	-2.0070370082697977	0.0	0.0036585419440453124	21	20	RPD3;HST3;HOS3;HST4;DEP1;HOS1;CPR1;SDS3;HDA1;SIN3;HOS2;HST1;SNT1;EAF3;HDA3;SET3;SET2;RCO1;HOS4;SIF2	SIN3;HOS2;HST1;SNT1;EAF3;HDA3;SET3;SET2;RCO1;HOS4;SIF2
protein deacetylation (GO:0006476)	-0.7768541225975615	-2.0083870062473355	0.0	0.004268298934719531	20	19	HST3;HOS3;HST4;DEP1;HOS1;CPR1;SDS3;HDA1;SIN3;HOS2;HST1;SNT1;EAF3;HDA3;SET3;SET2;RCO1;HOS4;SIF2	SIN3;HOS2;HST1;SNT1;EAF3;HDA3;SET3;SET2;RCO1;HOS4;SIF2
regulation of nucleic acid-templated transcription (GO:1903506)	-0.7068490410982605	-2.0123645953093345	0.0017605633802816902	0.004676571006736182	46	26	ASM4;SPP1;LEU3;CRZ1;MAL13;SAP30;SEF1;NHP6A;HHO1;HMT1;YPR196W;MAL33;BUD14;NUP53;GIM5;HOS2;ARG5,6;MLP2;CHS5;NHP10;SNT1;SWD1;SET3;SET2;HAP3;SIF2	HOS2;ARG5,6;MLP2;CHS5;NHP10;SNT1;SWD1;SET3;SET2;HAP3;SIF2
regulation of cellular macromolecule biosynthetic process (GO:2000112)	-0.6472842926810124	-1.931253309671465	0.0	0.011273876534096153	61	35	SLF1;PUF6;PPH21;DCC1;ASM4;SPP1;LEU3;CRZ1;MAL13;RAD59;SAP30;SEF1;PPH22;NHP6A;HHO1;HMT1;YPR196W;MAL33;BUD14;NUP53;YOR302W;GIM5;HOS2;ARG5,6;MLP2;DIA2;CHS5;NHP10;SNT1;SWD1;SET3;SET2;HAP3;SIF2;SLH1	HOS2;ARG5,6;MLP2;DIA2;CHS5;NHP10;SNT1;SWD1;SET3;SET2;HAP3;SIF2;SLH1
endosome transport via multivesicular body sorting pathway (GO:0032509)	-0.7629747874049869	-1.9190654727189416	0.002004008016032064	0.012371880970201539	27	16	PKH1;SNA2;SNA3;VTA1;ENT5;MUK1;ENT3;VPS55;YPT52;IST1;VPS68;SEC28;VPS60;VPS9;DID2;VPS8	SEC28;VPS60;VPS9;DID2;VPS8
mRNA processing (GO:0006397)	-0.6413487673812657	-1.90280104771892	0.0	0.015365876164990312	128	33	SAC3;NAB6;USA1;SNU66;SYF2;CWC15;DBR1;NTC20;RTT103;MSL1;MAK31;WHI4;ECM2;MUD1;HUB1;CWC21;FKH1;NAM8;CTL1;IST3;CUS2;MSS18;CDC73;BUD13;CTK1;LEA1;LSM7;CBT1;LSM6;RTF1;MNE1;CBC2;WHI3	BUD13;CTK1;LEA1;LSM7;CBT1;LSM6;RTF1;MNE1;CBC2;WHI3
nuclear-transcribed mRNA catabolic process, deadenylation-dependent decay (GO:0000288)	-0.748504016076411	-1.8855067362363531	0.0	0.016499590348441506	33	15	PAN2;EDC1;PAN3;EDC2;PUF2;PUF4;VTS1;DCS2;DHH1;JSN1;NOT3;EAP1;PUF3;PAT1;LSM1	PUF3;PAT1;LSM1
positive regulation of transcription elongation from RNA polymerase II promoter (GO:0032968)	-0.7053509215454048	-1.8313111401509459	0.0	0.033589656834097176	47	17	ELC1;YKE2;CAF130;GIM3;YNG1;HMT1;NOT3;NAP1;SUB1;GIM5;ASF1;CDC73;CTK1;FKH2;CAF40;RTF1;DST1	SUB1;GIM5;ASF1;CDC73;CTK1;FKH2;CAF40;RTF1;DST1
regulation of transcription elongation from RNA polymerase II promoter (GO:0034243)	-0.699641321212154	-1.807262305413432	0.0036496350364963502	0.041455318081690694	49	18	ELC1;YKE2;CAF130;GIM3;FKH1;YNG1;HMT1;NOT3;NAP1;SUB1;GIM5;ASF1;CDC73;CTK1;FKH2;CAF40;RTF1;DST1	SUB1;GIM5;ASF1;CDC73;CTK1;FKH2;CAF40;RTF1;DST1
mitochondrion organization (GO:0007005)	-0.5438814439506134	-1.7928759759294588	0.0	0.04349953349122861	120	59	MMM1;ATP11;YHM2;NGR1;RRM3;TPK3;RPO41;UTH1;KGD2;SSA1;OMA1;MDM36;NCA3;ILM1;SIM1;NUM1;HSP78;MDM30;FUN14;REX2;STI1;CAF4;MSP1;MDV1;FIS1;VPS13;ECM10;SUN4;MDM35;TOM70;THI4;YDJ1;DNM1;MAM3;SML1;HCM1;YME1;TOM71;CYC2;SHE9;IMP2;ATP18;MDM31;TAZ1;HSP82;GEM1;CRD1;PHB1;MDM34;VPS1;SED1;MDM10;ATP10;YJR120W;EMI1;HMI1;PUF3;RIM1;COX23	ATP18;MDM31;TAZ1;HSP82;GEM1;CRD1;PHB1;MDM34;VPS1;SED1;MDM10;ATP10;YJR120W;EMI1;HMI1;PUF3;RIM1;COX23
mitochondrial translation (GO:0032543)	-0.668903278050254	-1.7958660260425967	0.0034965034965034965	0.045334106697952785	105	20	PPE1;AEP2;YNL122C;PET123;MRPS17;RSM25;MRPL50;RSM28;YMR31;MRPS9;PTH1;MRPL10;MRPL44;MRPL36;MRP49;MRPL39;MRP13;MRPL1;IMG2;SWS2	PTH1;MRPL10;MRPL44;MRPL36;MRP49;MRPL39;MRP13;MRPL1;IMG2;SWS2
transcription from RNA polymerase II promoter (GO:0006366)	-0.6115636448339994	-1.769493556332081	0.006791171477079796	0.05198509735166559	123	29	SPT3;RSF1;RAD6;ISW2;RPD3;CHD1;RTT102;RTT106;TOP1;HIR3;FKH1;ELF1;SUB1;BRE1;CDC73;CTK1;HIR1;HPC2;ISW1;EAF3;NUT1;HIR2;SOH1;RCO1;SPT2;THP2;RTF1;MFT1;DST1	CTK1;HIR1;HPC2;ISW1;EAF3;NUT1;HIR2;SOH1;RCO1;SPT2;THP2;RTF1;MFT1;DST1
positive regulation of DNA-templated transcription, elongation (GO:0032786)	-0.6589659565921402	-1.7390327306710545	0.009652509652509652	0.06371518699653793	51	18	CTK3;ELC1;YKE2;CAF130;GIM3;YNG1;HMT1;NOT3;NAP1;SUB1;GIM5;ASF1;CDC73;CTK1;FKH2;CAF40;RTF1;DST1	SUB1;GIM5;ASF1;CDC73;CTK1;FKH2;CAF40;RTF1;DST1
late endosome to vacuole transport via multivesicular body sorting pathway (GO:0032511)	-0.6496214094401971	-1.7399756536825117	0.012259194395796848	0.06674265904571665	44	21	COS1;GGA2;PKH1;VTA1;ENT5;COS12;COS10;COS6;MUK1;ENT3;VPS55;YPT52;IST1;VPS68;SSH4;GGA1;SEC28;VPS60;VPS9;DID2;VPS8	SEC28;VPS60;VPS9;DID2;VPS8
regulation of gene expression (GO:0010468)	-0.5593298187391021	-1.7222682979298678	0.0032626427406199023	0.07091041250815514	69	43	SKY1;STE20;FUS3;ASM4;SMK1;SPP1;SKM1;LEU3;MDM30;BCK2;CRZ1;MAL13;SAP30;IME2;SEF1;NHP6A;HHO1;TOS4;DBF20;HMT1;KSS1;CLA4;YPR196W;MAL33;BUD14;NUP53;HOG1;SLT2;GIM5;ASF1;RTT109;HOS2;ARG5,6;MLP2;CHS5;NHP10;SNT1;SWD1;SET3;SET2;HAP3;SIF2;WHI3	SLT2;GIM5;ASF1;RTT109;HOS2;ARG5,6;MLP2;CHS5;NHP10;SNT1;SWD1;SET3;SET2;HAP3;SIF2;WHI3
protein deubiquitination (GO:0016579)	-0.6581659278712149	-1.6748141041196591	0.021666666666666667	0.10834056165605487	26	18	SGF73;SEM1;UBP8;UBP5;UBP15;SGF11;YGL082W;YPL191C;UBP9;UBP16;UBP7;UBP1;YUH1;BRE5;UBP3;UBP6;UBI4;RUP1	UBP1;YUH1;BRE5;UBP3;UBP6;UBI4;RUP1
monocarboxylic acid biosynthetic process (GO:0072330)	0.6289186017146589	1.7689826898167962	0.0	0.11284403669724771	30	20	HTD2;SPE2;CEM1;ETR1;SPE4;BIO3;ASN2;ALD5;BIO5;HFA1;ALD4;BIO2;BIO4;BNA3;ASN1;DLD3;FMS1;ABZ1;YML096W;ALD6	HTD2;SPE2;CEM1;ETR1;SPE4
RNA splicing, via transesterification reactions with bulged adenosine as nucleophile (GO:0000377)	-0.609158491169772	-1.6631282944774086	0.012345679012345678	0.11389200138854103	92	23	NAB6;USA1;SNU66;SYF2;CWC15;DBR1;NTC20;MSL1;MAK31;WHI4;ECM2;MUD1;HUB1;CWC21;NAM8;IST3;CUS2;BUD13;LEA1;LSM7;LSM6;CBC2;WHI3	BUD13;LEA1;LSM7;LSM6;CBC2;WHI3
mitochondrial gene expression (GO:0140053)	-0.6074259974542796	-1.628826214299403	0.020442930153321975	0.13380189269272966	107	21	RSF1;PPE1;RPO41;YNL122C;PET123;MRPS17;RSM25;MRPL50;RSM28;YMR31;MRPS9;PTH1;MRPL10;MRPL44;MRPL36;MRP49;MRPL39;MRP13;MRPL1;IMG2;SWS2	PTH1;MRPL10;MRPL44;MRPL36;MRP49;MRPL39;MRP13;MRPL1;IMG2;SWS2
invasive growth in response to glucose limitation (GO:0001403)	0.5223890712226349	1.7108206195980518	0.0069124423963133645	0.13535638673253353	44	36	SPT3;URM1;NCS2;ASC1;UBA4;SNF1;STE20;GPR1;FUS3;DSE1;EMP70;GPB2;STE5;TPK2;OSH3;FIG2;RIM8;FLO10;GPA2;RXT2;PTP1;GPG1;KSS1;GPB1;SIP2;TEC1;DIA3;STE11;GAL83;STE7;DIA1;RIM20;DIA2;RIM21;STE4;WHI3	SPT3;URM1;NCS2;ASC1;UBA4;SNF1;STE20
protein targeting to vacuole (GO:0006623)	-0.5395319118325632	-1.6201287374189086	0.017921146953405017	0.13780295899849282	58	33	VID24;MVP1;BSD2;VPS62;APS3;PEP1;APL5;ATG8;VPS51;BOR1;ARL1;VPS70;ATG13;APM3;VPS73;SPL2;VPS13;APL6;SNX4;YPT52;YPT53;VPS68;VPS71;MON2;YGR066C;VPS41;CCZ1;VPS1;HSE1;VPS9;DID2;VPS8;SRN2	CCZ1;VPS1;HSE1;VPS9;DID2;VPS8;SRN2
histone modification (GO:0016570)	-0.5165692546497858	-1.628866926745002	0.009404388714733543	0.13952254287177718	81	45	SPT3;SGF73;SEM1;UBP8;RAD6;SPT8;HST3;SGF11;HOS3;SNT2;HAT1;EAF6;HST4;DEP1;TEL1;CPR1;SAS2;GIS1;YNG1;FPR4;HAT2;SAS3;SDS3;ACS1;HDA1;AHC1;AHC2;BRE1;SIN3;ASF1;NTO1;RTT109;HOS2;HST1;SNT1;EAF3;HDA3;SET3;SET2;RCO1;HOS4;LGE1;EAF7;SIF2;HEL2	BRE1;SIN3;ASF1;NTO1;RTT109;HOS2;HST1;SNT1;EAF3;HDA3;SET3;SET2;RCO1;HOS4;LGE1;EAF7;SIF2;HEL2
monocarboxylic acid metabolic process (GO:0032787)	0.6412353560783095	1.7743603161193666	0.004524886877828055	0.14283697953422722	21	18	LPD1;ETR1;OAR1;ACH1;MCT1;PYK2;ARO10;CRC1;NIT3;ALD4;PDC6;PDC5;PDC1;SCS7;MAE1;BNA5;CYB2;THI3	LPD1;ETR1;OAR1;ACH1;MCT1
negative regulation of transcription, DNA-templated (GO:0045892)	-0.4677924645820293	-1.6305228171661745	0.0015455950540958269	0.14414366046736632	132	79	YAP5;RXT3;PHO80;GAL80;MET31;ISW2;IXR1;UME1;MIG1;GZF3;XBP1;RGT1;YAP6;RPD3;SPT8;CBF1;MKS1;WHI5;KNS1;RPN4;RTT106;IZH2;LEU3;PHO23;FUN30;SKO1;DAT1;SIN4;HST4;DEP1;FAP1;GCR2;YHP1;SAP30;MAF1;RME1;HIR3;RXT2;DAL80;BYE1;YOX1;YAP7;OPI1;SAS2;FKH1;RFX1;LAP3;GIS1;BMH1;HMT1;MIG2;SAS3;MET32;SDS3;MOT3;ROX1;ACE2;HDA1;REG2;NRG1;SIN3;HAP5;SUM1;FKH2;RAD4;HIR1;EAF3;RFM1;YGR122W;HDA3;HIR2;RAD23;SET2;RCO1;SPT2;RIM101;RTF…	HAP5;SUM1;FKH2;RAD4;HIR1;EAF3;RFM1;YGR122W;HDA3;HIR2;RAD23;SET2;RCO1;SPT2;RIM101;RTF1;HTA1;YTA7
DNA recombination (GO:0006310)	-0.5436730805671041	-1.6032070984070717	0.03146853146853147	0.15156030030072662	60	33	SGS1;RAD52;EXO1;RAD51;RAD1;MPH1;DOT1;RAD59;MMS1;DIN7;RDH54;PSY3;CSM2;DDC1;DMC1;FOB1;EBS1;RAD10;NUC1;SHU1;UPF3;MMS22;RAD57;RPS16B;MGS1;MSH3;NMD2;NAM7;MSH2;ARP8;SOH1;THP2;MFT1	RPS16B;MGS1;MSH3;NMD2;NAM7;MSH2;ARP8;SOH1;THP2;MFT1
invasive filamentous growth (GO:0036267)	0.5142213504382952	1.7171855855468627	0.012165450121654502	0.15192660550458714	48	40	SPT3;URM1;NCS2;ASC1;UBA4;SNF1;STE20;GPR1;FUS3;DSE1;EMP70;GPB2;STE5;TPK2;OSH3;FIG2;RIM8;FLO10;GPA2;RXT2;SPH1;PTP1;BUD2;GPG1;SPA2;ARF3;KSS1;GPB1;SIP2;TEC1;DIA3;STE11;GAL83;STE7;DIA1;RIM20;DIA2;RIM21;STE4;WHI3	SPT3;URM1;NCS2;ASC1;UBA4;SNF1;STE20
protein ubiquitination (GO:0016567)	-0.5020582279248649	-1.5974925583569193	0.008517887563884156	0.15304016760139302	82	47	UBR1;HUL5;ASR1;PEX12;RAD6;SLX8;BUL2;DMA2;MND2;SSA1;UBC13;PIB1;RUB1;SNT2;APC9;BUL1;BSC5;UFD4;HRD1;DMA1;UBC11;MMS2;TUL1;UBS1;HUL4;UBC5;RPL40A;PEX10;NOT3;GPB1;UPF3;UFD2;ITT1;RAD5;BRE1;PEX4;PEX2;NAM7;UBR2;DIA2;SWM1;RPL40B;GRR1;LGE1;UBC4;UBI4;HEL2	BRE1;PEX4;PEX2;NAM7;UBR2;DIA2;SWM1;RPL40B;GRR1;LGE1;UBC4;UBI4;HEL2
positive regulation of translation (GO:0045727)	-0.5943702484889107	-1.5750558726233985	0.026881720430107527	0.17708138344384539	44	20	DOM34;CTK3;HBS1;EDC1;GUF1;ANB1;MAM33;EDC2;MDM38;PET494;GIS2;EFT2;RPS9A;UPF3;CTK1;PBP1;RPS9B;EFT1;MBA1;PET122	CTK1;PBP1;RPS9B;EFT1;MBA1;PET122
chromatin remodeling (GO:0006338)	-0.5054923368295349	-1.562230523189145	0.01559792027729636	0.18290588826345958	81	38	SIR3;SNF6;ISW2;DPB4;MSN4;ITC1;CHD1;CBF1;IOC4;RTT102;MSN2;FUN30;FUN19;PHO2;TOP1;NHP6A;SWI3;FKH1;PHO4;YAF9;ELF1;VPS71;YOR338W;IES1;RAD54;SWC5;ARP8;ARP6;SWC7;FKH2;ISW1;NHP10;SWC3;SWR1;HTZ1;VPS72;IOC2;IOC3	SWC5;ARP8;ARP6;SWC7;FKH2;ISW1;NHP10;SWC3;SWR1;HTZ1;VPS72;IOC2;IOC3
mRNA splicing, via spliceosome (GO:0000398)	-0.5464331034326853	-1.5641198923708228	0.03264604810996564	0.18633332590879054	101	26	SKY1;NAB6;USA1;SNU66;SYF2;CWC15;DBR1;NTC20;MSL1;MAK31;WHI4;ECM2;BRR1;RIM4;MUD1;HUB1;CWC21;NAM8;IST3;CUS2;BUD13;LEA1;LSM7;LSM6;CBC2;WHI3	BUD13;LEA1;LSM7;LSM6;CBC2;WHI3
protein modification by small protein conjugation (GO:0032446)	0.48714011581179817	1.6566069395624952	0.005128205128205128	0.18957556205262627	74	41	URM1;ELP2;NCS2;UBA4;ELP6;NCS6;UBR1;ASR1;URE2;UBA3;SLX8;UBC12;MND2;ULA1;CST9;PIB1;APJ1;RUB1;APC9;WSS1;SIZ1;DMA1;TUL1;UBS1;DCN1;HUL4;RPL40A;PEX10;ATG7;NOT3;UPF3;UFD2;NAM7;NFI1;UBR2;DIA2;SWM1;RPL40B;GRR1;UBC4;UBI4	URM1;ELP2;NCS2;UBA4;ELP6;NCS6;UBR1;ASR1;URE2;UBA3;SLX8
chromosome organization (GO:0051276)	-0.5785875748389745	-1.5476688977424586	0.026365348399246705	0.19715590058352458	48	21	SGS1;SIR1;MSH6;RAD14;ECM11;NUP42;RAD16;MRC1;NUP2;PUT3;RAD7;FOB1;MSH3;MAD2;MSH2;MLP2;NUP170;CSM3;HMO1;NUP60;TOF1	MSH3;MAD2;MSH2;MLP2;NUP170;CSM3;HMO1;NUP60;TOF1
lipid biosynthetic process (GO:0008610)	0.575179512821175	1.6173967778642773	0.017897091722595078	0.2312985179957657	28	19	HTD2;CEM1;ETR1;MUM3;SCS3;GPT2;SCT1;HMG2;YDR018C;HFA1;SCS22;HMG1;OPI1;URA8;URA7;PDR16;SCS2;TAZ1;CRD1	HTD2;CEM1;ETR1;MUM3;SCS3
mitochondrion inheritance (GO:0000001)	-0.6055671128515098	-1.5115557068490202	0.04936014625228519	0.23902474034429372	30	16	TPM2;MDM36;NUM1;PHB2;BUL1;MDM12;ADY3;YPT11;DNM1;MDM1;MDM31;TPM1;GEM1;PHB1;MMR1;ARC18	MDM1;MDM31;TPM1;GEM1;PHB1;MMR1;ARC18
establishment of protein localization to vacuole (GO:0072666)	-0.49930453765515626	-1.5146181512784578	0.03697478991596639	0.24134446802620652	74	38	VID24;MVP1;BSD2;VPS62;APS3;COS1;PEP1;APL5;GGA2;VPS51;BOR1;ARL1;VPS70;APM3;VPS73;SPL2;COS12;COS10;VPS13;APL6;COS6;SNX4;YPT52;YPT53;VPS68;VPS71;MON2;YGR066C;VPS41;SSH4;GGA1;CCZ1;VPS1;HSE1;VPS9;DID2;VPS8;SRN2	CCZ1;VPS1;HSE1;VPS9;DID2;VPS8;SRN2
mitochondrion distribution (GO:0048311)	-0.6055671128515098	-1.503657425381205	0.06545454545454546	0.2446357522431322	30	16	TPM2;MDM36;NUM1;PHB2;BUL1;MDM12;ADY3;YPT11;DNM1;MDM1;MDM31;TPM1;GEM1;PHB1;MMR1;ARC18	MDM1;MDM31;TPM1;GEM1;PHB1;MMR1;ARC18
DNA metabolic process (GO:0006259)	-0.40730601251525206	-1.4780291133419408	0.019230769230769232	0.2793217240758073	207	101	RNH201;LYS20;SIR3;RAD6;YEN1;IXR1;SLX8;RRM3;HTA2;RPO41;SGS1;XRS2;PAN3;MSH6;CTF3;SAE2;RAD52;HUR1;OGG1;EXO1;NTG2;TSA1;RAD51;DNL4;RAD1;TOR1;HEK2;FUN30;MPH1;DOT1;MAG1;RIF1;YKU70;RNH1;EAF6;MRC1;NTG1;TEL1;PSO2;RAD59;CTF18;TOP1;DIN7;PBP2;RDH54;TPP1;RAD55;HSC82;RAD17;RAD9;RAD28;RNH202;DDC1;RRD1;DMC1;FOB1;EBS1;RAD24;YKU80;RAD10;YAF9;RNH203;NUC1;POL32;GBP2;PCD1;BMH2;UPF3;MUS81;TDP1;DDR48;MMS4;SLX4;RAD57;TOP…	STM1;RPS16B;MGS1;MSH3;NMD2;CTF4;RAD54;NAM7;RAD27;ELG1;MSH2;UNG1;SWD3;CSM3;RAD4;BRE2;EAF3;SWD1;TOF1;SOH1;EST1;THP2;HMI1;EAF7;HTA1;MFT1
nuclear-transcribed mRNA catabolic process (GO:0000956)	-0.457051090769439	-1.457633309174789	0.05802047781569966	0.30908051633805994	92	44	SKI3;SIR3;SKI2;DOM34;SKI8;LRP1;PAN2;HBS1;SKI7;EDC1;PAN3;TRF5;EDC2;YCL001W-A;HRB1;PUF2;TIS11;ECM32;CTH1;PUF4;VTS1;EBS1;MRT4;DCS2;DHH1;JSN1;PUB1;NOT3;RRP6;GBP2;UPF3;EAP1;NMD4;NMD2;PIN4;IPK1;NAM7;YGR122W;HTZ1;LSM7;EST1;PUF3;PAT1;LSM1	YGR122W;HTZ1;LSM7;EST1;PUF3;PAT1;LSM1
protein targeting (GO:0006605)	-0.4468444892908927	-1.4531207939958573	0.046224961479198766	0.30933380552278766	93	52	VID24;PFA3;MVP1;BSD2;VPS62;APS3;PEP1;APL5;SSA1;VPS51;SWF1;BOR1;SPC1;ARL1;VPS70;APM3;VPS73;AST1;STI1;SPL2;ATG4;MSP1;VPS13;APL6;ERF2;ECM10;PEX22;SNX4;YPT52;AST2;YPT53;TOM70;YDJ1;VPS68;SHR5;SPC2;VPS71;MON2;YGR066C;WSC4;VPS41;TOM71;PEX6;HSP82;CRD1;CCZ1;VPS1;HSE1;VPS9;DID2;VPS8;SRN2	HSP82;CRD1;CCZ1;VPS1;HSE1;VPS9;DID2;VPS8;SRN2
negative regulation of transcription from RNA polymerase II promoter (GO:0000122)	-0.41402547971209247	-1.444142772557634	0.029827315541601257	0.3180126888227305	147	87	YAP5;PHO80;GAL80;MET31;ISW2;DOT6;IXR1;MIG1;GZF3;XBP1;RGT1;ITC1;YAP6;RPD3;SPT8;CBF1;MKS1;RPN4;RTT106;IZH2;LEU3;PHO23;FUN30;SKO1;DAT1;SIN4;PRR2;HST4;DEP1;HOS1;FAP1;GCR2;YHP1;HHF2;MAF1;RME1;CRF1;RXT2;DAL80;YPL216W;BYE1;SUT1;YAP7;PRR1;ASH1;DIG2;OPI1;WTM2;HHF1;SUT2;NRG2;FKH1;RFX1;LAP3;MIG3;GIS1;BMH1;CUP9;MIG2;MOD5;MET32;SDS3;MOT3;ROX1;ACE2;HDA1;KAR4;REG2;SFL1;NRG1;HAC1;SIN3;WTM1;SUM1;RAD4;HIR1;RFM1;YG…	SUM1;RAD4;HIR1;RFM1;YGR122W;HDA3;HIR2;RAD23;RCO1;SPT2;RIM101;RTF1;HTA1;YTA7
RNA metabolic process (GO:0016070)	-0.5402893596418309	-1.4338357488580076	0.0843585237258348	0.3306147268498473	55	20	SKI2;DPB4;DBR1;MAK31;FIR1;RNH1;SGN1;RNH202;NCA2;RNH203;NUC1;POL32;HCS1;SSD1;RNY1;LSM12;DPB3;LSM7;SPT2;LSM1	LSM7;SPT2;LSM1
vacuolar transport (GO:0007034)	-0.4233688241140336	-1.404544197172718	0.06687898089171974	0.38230967980068287	98	53	VID24;MVP1;BSD2;VPS62;APS3;PEP1;APL5;MRL1;GGA2;TLG2;ATG18;VPS51;EMP70;BOR1;VPS53;ARL1;VTH1;VPS70;AVT1;APM3;VPS73;VTC4;VTA1;SPL2;VPS13;APS1;APL6;APM1;SNX4;VTC3;YPT52;VPS38;APL4;YPT53;VPS30;SYN8;VPS68;VPS71;MON2;APM2;YGR066C;VTC2;VPS41;GGA1;YHC3;VTC1;CCZ1;VPS1;HSE1;VPS9;DID2;VPS8;SRN2	VPS1;HSE1;VPS9;DID2;VPS8;SRN2
negative regulation of translation (GO:0017148)	-0.49609215610780716	-1.362105049129865	0.1146384479717813	0.4214481252499154	33	23	ASC1;SNF1;PUF6;TPK3;WHI4;SCD6;TPK2;PSK2;COX14;RPL16A;PUF4;VTS1;EBS1;DHH1;NOT3;EAP1;SSD1;SBP1;CAF20;RPL16B;CAF40;PAT1;WHI3	CAF20;RPL16B;CAF40;PAT1;WHI3
ribonucleoprotein complex assembly (GO:0022618)	-0.41902974082640976	-1.3350197818886833	0.10416666666666667	0.42213091302044076	156	49	RPS0B;SKY1;RPS19B;STE20;RSA3;EDC3;TIF4632;NAB6;RPS28B;REX4;ECM2;SCD6;RPS19A;THO1;BRR1;RPS0A;ISY1;RPS10A;RPS17B;SSF2;SSF1;RPS10B;RPL24B;MUD2;RPS26B;RPL11B;MRT4;NAM8;RPL40A;RPS14B;DHH1;PUB1;RPS11B;IST3;RPS27A;RPL6B;DRS2;RPS11A;RPS14A;CDC73;RPS28A;RPL38;PBP1;RPL40B;RPL24A;THP2;RTF1;MFT1;PAT1	CDC73;RPS28A;RPL38;PBP1;RPL40B;RPL24A;THP2;RTF1;MFT1;PAT1
telomere organization (GO:0032200)	-0.5095912057515202	-1.3744561828410513	0.12216404886561955	0.4221602277011072	42	21	SLX8;SGS1;XRS2;SAE2;EXO1;HEK2;RIF1;YKU70;MRC1;TEL1;PBP2;HSC82;YKU80;GBP2;STM1;ELG1;SWD3;BRE2;SWD1;EST1;THP2	STM1;ELG1;SWD3;BRE2;SWD1;EST1;THP2
anatomical structure homeostasis (GO:0060249)	-0.5095912057515202	-1.3782306588443618	0.10326086956521739	0.4232508850484305	41	21	SLX8;SGS1;XRS2;SAE2;EXO1;HEK2;RIF1;YKU70;MRC1;TEL1;PBP2;HSC82;YKU80;GBP2;STM1;ELG1;SWD3;BRE2;SWD1;EST1;THP2	STM1;ELG1;SWD3;BRE2;SWD1;EST1;THP2
protein import (GO:0017038)	-0.5203044862353674	-1.3691762341222853	0.13108614232209737	0.42382690054554967	54	18	POM152;RTG2;POM34;KAP120;NUP100;KAP114;NUP2;GSP2;MLP1;NAP1;KAP122;NUP53;SXM1;PBS2;WTM1;NUP170;MOG1;NUP188	NAP1;KAP122;NUP53;SXM1;PBS2;WTM1;NUP170;MOG1;NUP188
organelle inheritance (GO:0048308)	-0.4578495097178746	-1.337521499350102	0.1075085324232082	0.42472429449913995	61	33	STE20;VAC17;SWA2;YOP1;TPM2;MDM36;NUM1;PHB2;RTN2;MYO4;BUL1;MDM12;ADY3;SHE3;YPT11;PEX19;TRX1;DNM1;CLA4;RTN1;SCS2;PEX3;MDM1;TRX2;MDM31;TPM1;SEY1;GEM1;VAC8;PHB1;MMR1;ARC18;VPS9	MDM1;TRX2;MDM31;TPM1;SEY1;GEM1;VAC8;PHB1;MMR1;ARC18;VPS9
maturation of SSU-rRNA (GO:0030490)	-0.47865774122823584	-1.362932241067969	0.10126582278481013	0.42903208828464895	87	26	RPS6B;RPS16A;RPS28B;RPS1A;RPS23A;RPS1B;RPS23B;TSR2;RPS8A;UTP30;HCR1;RPS14B;RPS9A;RPS11B;MRPS9;RPS27A;RPS6A;RPS11A;RPS14A;RPS16B;SLX9;RPS28A;RPS24A;RPS9B;LSM7;LSM6	RPS6A;RPS11A;RPS14A;RPS16B;SLX9;RPS28A;RPS24A;RPS9B;LSM7;LSM6
cellular respiration (GO:0045333)	-0.4901969498320072	-1.3800995047332492	0.09045226130653267	0.42933746251737687	62	28	ETR1;OAR1;RSF1;SDH4;SDH1;ALG6;MDH1;MAM33;YJL045W;GDS1;MBR1;AAC3;SDH2;NCA2;AAC1;DLD2;QCR9;QCR10;DLD3;QCR6;YBR238C;PET20;ADE16;QCR2;COX17;YJR120W;PUF3;COX10	PET20;ADE16;QCR2;COX17;YJR120W;PUF3;COX10
establishment of protein localization to organelle (GO:0072594)	-0.512392364057539	-1.3543348979627363	0.11245674740484429	0.429893908248403	56	19	POM152;RTG2;POM34;KAP120;NUP100;KAP114;NUP2;GSP2;MLP1;RTS1;NAP1;KAP122;NUP53;SXM1;PBS2;WTM1;NUP170;MOG1;NUP188	NAP1;KAP122;NUP53;SXM1;PBS2;WTM1;NUP170;MOG1;NUP188
translation (GO:0006412)	-0.3556646724619232	-1.3380078755656535	0.0476878612716763	0.43187325436157054	297	137	TEF2;RPL43A;RPS0B;RPS19B;RPL26B;RPL41A;RPS25A;PPE1;RPL20B;RPS6B;DOM34;TRM7;RPS16A;RPL27B;RPL21B;RPL37B;RPS30B;RPS7B;HBS1;SKI7;RPL19A;RPS28B;RPS1A;RPS30A;SSA1;RPS29A;RPS25B;YNL122C;RPL41B;RPS22B;RPS4B;GIR2;RPP2A;RPL33B;RPL31B;YCL001W-A;RPP1A;RPL26A;RPS23A;RPL14A;PLM2;RPP2B;RPL43B;YGR201C;RPS19A;RPL23A;RPL42A;RPS1B;RPL22A;RPS23B;RPS0A;CAM1;RPL9A;RPS4A;PET123;RPS10A;RPL37A;MRPS17;RSM25;RPL17B;RPS17B…	RPS14A;RPL18B;PTH1;RPS22A;STM1;RPS16B;MRPL10;RPL36A;RPL13A;RPL2A;ARC1;MRPL44;RPS28A;RPL8A;RPL38;MRPL36;RPL29;MRP49;RPL40B;RPL16B;RPS21A;RPS24A;MRPL39;MRP13;RPL9B;RPL24A;MRPL1;RPL35A;EFT1;RPS21B;IMG2;SWS2;SLH1
nuclear import (GO:0051170)	-0.5066900779599381	-1.3410264749767258	0.15229357798165138	0.43342905478145854	54	19	POM152;RTG2;POM34;KAP120;NUP100;KAP114;NUP2;GSP2;MLP1;FMP52;NAP1;KAP122;NUP53;SXM1;PBS2;WTM1;NUP170;MOG1;NUP188	NAP1;KAP122;NUP53;SXM1;PBS2;WTM1;NUP170;MOG1;NUP188
organelle assembly (GO:0070925)	-0.4235494539005551	-1.317031904617053	0.11525974025974026	0.4367384445704091	80	40	KCC4;ASR1;STE20;EDC3;TIF4632;ATG9;DMA2;ATG18;ATG8;ATG5;SCD6;ATG12;ATG3;ATG13;CHL4;ATG27;ATG4;DMA1;ATG1;YPT52;BIM1;SPR3;VPS30;RPS26B;ATG21;DYN2;SPR28;DHH1;ATG7;ATG17;PUB1;ELM1;HSV2;ATG2;VAC8;PBP1;BNI5;THP2;MFT1;PAT1	VAC8;PBP1;BNI5;THP2;MFT1;PAT1
regulation of translation (GO:0006417)	-0.44408594558648146	-1.3238782268290128	0.13183279742765272	0.43819140416292146	61	34	ASC1;SNF1;SLF1;DOM34;PUF6;PPH21;HBS1;MTQ1;GUF1;CAM1;GCN3;PPH22;RPL16A;ECM32;PUF4;VTS1;EBS1;DHH1;NOT3;UPF3;EAP1;ITT1;GCN1;SSD1;SBP1;YOR302W;NAM7;GCN20;CAF20;PBP1;RPL16B;CAF40;PAT1;SLH1	NAM7;GCN20;CAF20;PBP1;RPL16B;CAF40;PAT1;SLH1
telomere maintenance (GO:0000723)	-0.4412457660743307	-1.2985657980504903	0.13941480206540446	0.438560870444354	68	33	RAD6;RIF2;SLX8;SGS1;XRS2;SAE2;RAD52;EXO1;RAD51;HEK2;RIF1;YKU70;MRC1;TEL1;RAD59;PBP2;HSC82;YRF1-6;YKU80;GBP2;IES4;RAD57;STM1;BRE1;IES5;RAD54;ELG1;SWD3;BRE2;NHP10;SWD1;EST1;THP2	STM1;BRE1;IES5;RAD54;ELG1;SWD3;BRE2;NHP10;SWD1;EST1;THP2
negative regulation of chromatin silencing (GO:0031936)	-0.4711970605859863	-1.2948499568333771	0.15732368896925858	0.43947914403164784	27	23	SIR3;YAP5;UME1;UTH1;RPD3;PHO23;ADR1;DEP1;SAP30;RXT2;HHO1;PUF4;WTM2;HST2;CTI6;SDS3;HDA1;SIR4;SIN3;WTM1;FKH2;YTA7;SIF2	SIR4;SIN3;WTM1;FKH2;YTA7;SIF2
cellular protein catabolic process (GO:0044257)	-0.49028135190412236	-1.346138967949319	0.11130434782608696	0.43986676304430294	33	23	VID24;MCK1;OMA1;SNA2;SNT2;SNA3;MDM30;PRB1;PRC1;HSL1;APE3;PAI3;PEP4;KEX1;VID28;YOR062C;ASK10;YGR066C;CPS1;CYM1;STE23;VID22;HEL2	CPS1;CYM1;STE23;VID22;HEL2
protein targeting to membrane (GO:0006612)	-0.5167638100460086	-1.3413096903403492	0.13250883392226148	0.44150193435314516	38	18	PFA3;YBR137W;SWF1;AST1;ATG4;BTT1;ERF2;AST2;PEX19;SHR5;SGT2;PEX3;WSC4;SSH1;EGD1;CRD1;CCZ1;SRN2	PEX3;WSC4;SSH1;EGD1;CRD1;CCZ1;SRN2
chromatin silencing at silent mating-type cassette (GO:0030466)	-0.4747166839274804	-1.3177090260667252	0.1453900709219858	0.4432417559371513	42	23	SIR3;SIR2;SIR1;ESC2;FUN30;RIF1;YKU70;MRC1;NUP2;SPT21;ASF2;SPT23;MGA2;SAS3;SIR4;ASF1;NAM7;MSH2;DIA2;HST1;SUM1;NUP60;HTZ1	SIR4;ASF1;NAM7;MSH2;DIA2;HST1;SUM1;NUP60;HTZ1
alpha-amino acid biosynthetic process (GO:1901607)	-0.46344688515380883	-1.306721076167657	0.15357766143106458	0.443928686205942	35	25	ARO7;HIS6;SER1;TRP1;PHO2;SHM1;TRP3;BAT2;TRP2;TRP4;TRP5;SER3;ARO8;ARO9;LEU4;LEU9;TYR1;LEU1;SER33;HIS4;HIS2;HIS7;ARG5,6;HIS1;HIS5	LEU4;LEU9;TYR1;LEU1;SER33;HIS4;HIS2;HIS7;ARG5,6;HIS1;HIS5
protein import into nucleus (GO:0006606)	-0.47462622109959257	-1.2989505454561072	0.17770034843205576	0.44510934760542586	59	22	POM152;RTG2;ASM4;SSA1;POM34;KAP120;NUP100;NUP42;KAP114;NUP2;GSP2;MLP1;NAP1;KAP122;NUP53;SXM1;PBS2;WTM1;NUP170;NUP60;MOG1;NUP188	NAP1;KAP122;NUP53;SXM1;PBS2;WTM1;NUP170;NUP60;MOG1;NUP188
RNA modification (GO:0009451)	-0.5159427280609831	-1.2884314891880717	0.16095890410958905	0.44529934434889684	32	15	TRM7;DUS3;PUS7;PUS5;TRM2;NCL1;MOD5;SMM1;DUS4;AIR2;PUS4;TAD1;TGS1;TAN1;MRM2	PUS4;TAD1;TGS1;TAN1;MRM2
regulation of transcription, DNA-templated (GO:0006355)	-0.36490136101412113	-1.3009696578512222	0.08746355685131195	0.4486337609851998	177	94	SPT3;IKI3;ELP2;ELP6;ELP3;ELP4;KTI12;MET28;CKA1;MET31;SNF4;DOT6;RTG2;PCL9;STB1;STP1;ASM4;RPD3;SGF11;HOS3;GTS1;GAT2;CHA4;SPP1;YAP3;LEU3;IME1;YRM1;NUP100;FUN19;CUP2;CRZ1;DEP1;MAL13;STD1;CAF4;CAF16;SAP30;SEF1;SPT21;AZF1;TOP1;NHP6A;CKB1;CRF1;HXK2;HHO1;CIN5;OPI1;SAS2;FKH1;CSR2;RFX1;CKA2;HMT1;SAS3;NOT3;MET32;SWI5;YOR338W;YPR196W;CTI6;MAL33;HCM1;ACE2;BUD14;CLN3;NUP53;GIM5;SIN3;HOS2;ARG5,6;MLP2;HAP5;CHS5;…	HOS2;ARG5,6;MLP2;HAP5;CHS5;HIR1;HPC2;HMO1;CAF120;NHP10;SNT1;EAF3;NUT1;HIR2;SWD1;SET3;HTZ1;SET2;SOH1;CAF40;HAP3;RTF1;EAF7;SIF2
protein polyubiquitination (GO:0000209)	-0.48220271505201606	-1.3075078811653584	0.14130434782608695	0.4500760066633318	37	23	UBR1;HUL5;RAD6;BUL2;SSA1;UBC13;BUL1;BSC5;UFD4;UBC11;MMS2;UBC5;PEX10;GPB1;UFD2;ITT1;RAD5;BRE1;PEX2;UBR2;GRR1;UBC4;UBI4	GRR1;UBC4;UBI4
regulation of chromatin silencing at telomere (GO:0031938)	-0.5013749670842602	-1.279296560423595	0.1962962962962963	0.4574618975116115	28	17	YAP5;UME1;RPD3;PHO23;OAF1;DEP1;SAP30;RXT2;WTM2;HST2;CTI6;SDS3;HDA1;SIN3;WTM1;RTF1;SIF2	SIN3;WTM1;RTF1;SIF2
coenzyme biosynthetic process (GO:0009108)	0.561141240536565	1.50648213129328	0.0367816091954023	0.4736767819336626	36	16	LIP5;SPE2;SPE4;SAM2;SIS2;SNZ1;PAD1;SNO2;MTD1;SNO1;SNZ2;FAU1;FMS1;VHS3;SAM1;BUD17	LIP5;SPE2;SPE4;SAM2
cellular protein complex assembly (GO:0043623)	-0.40361408912187374	-1.2626646212305865	0.13665594855305466	0.47863995682580157	98	43	RPN10;KCC4;SEM1;MMM1;TCM62;ASR1;SPG5;DMA2;YOP1;YKE2;RBS1;CIN2;CIN4;MDM12;CHL4;GIM3;RBL2;HSC82;DMA1;CIN1;VPS38;MDM35;TOM6;SPR3;SBA1;PAC2;DYN2;SPR28;ELM1;RTN1;ECM29;GIM5;IMP2;TAZ1;PAC10;HSP82;NUP170;BNI5;GIM4;MDM10;CBT1;BCS1;COX23	GIM5;IMP2;TAZ1;PAC10;HSP82;NUP170;BNI5;GIM4;MDM10;CBT1;BCS1;COX23
sphingolipid biosynthetic process (GO:0030148)	-0.5020993707867022	-1.2660023748744518	0.19408502772643252	0.4788260541402555	30	16	SUR2;ISC1;ELO1;IPT1;YDC1;SKN1;YPC1;LAC1;YSR3;SUR1;ARV1;CSH1;YOR365C;LCB3;LAG1;CSG2	ARV1;CSH1;YOR365C;LCB3;LAG1;CSG2
transcription, DNA-templated (GO:0006351)	-0.4665991154591157	-1.2485143045133555	0.196113074204947	0.5021580296358936	92	22	SPT3;RSF1;RAD6;GAT4;GTR1;RPO41;STB5;GAT3;THO1;TYE7;SKN7;RPA14;TEA1;BRE1;GRS1;ISW1;BRE2;NUT1;SET2;SOH1;RTF1;DST1	ISW1;BRE2;NUT1;SET2;SOH1;RTF1;DST1
proteasome-mediated ubiquitin-dependent protein catabolic process (GO:0043161)	-0.35944882781537046	-1.2259605516309873	0.153125	0.53764429341418	145	65	UBR1;PRE9;RPN10;SEM1;HUL5;VID24;RAD6;ASI1;SAN1;DER1;AMN1;USA1;MND2;SSA1;HRT3;BST1;CUE1;ASI3;ASI2;YDR131C;MDM30;JEM1;CNE1;SSM4;VID30;YOS9;HRD1;GIM3;MNS1;DFM1;DSK2;UBC11;SSA2;RAD7;ATG19;YDJ1;EPS1;NPL4;HRD3;YDR306C;YIL001W;RMD5;GID7;VID28;HLJ1;FYV10;FES1;SGT2;UFD2;UBX5;YGR066C;UBC8;UBP14;SCJ1;UBR2;DIA2;RAD4;SWM1;GID8;UBX4;RAD23;GRR1;DOA1;UBC4;UBP6	UBR2;DIA2;RAD4;SWM1;GID8;UBX4;RAD23;GRR1;DOA1;UBC4;UBP6
regulation of cell size (GO:0008361)	-0.46043782850962844	-1.2290046976719853	0.22319859402460457	0.5386735168368353	30	21	SKY1;YCR061W;PIH1;WHI5;VPS51;WHI4;GPA2;SKN7;SSF1;HXK2;RPA14;PHO5;FKS1;JJJ1;SWE1;KAP122;YGR111W;PTK2;SLT2;LGE1;WHI3	LGE1;WHI3
peptide metabolic process (GO:0006518)	-0.4724206920969394	-1.2132203795083623	0.24036697247706423	0.551402537212757	33	17	GLO1;SPC1;YGR201C;CAM1;APE2;TEF4;YCF1;PRD1;GLR1;ECM4;BAR1;SPC2;GTT2;TRX2;PCP1;STE23;GTT1	GTT2;TRX2;PCP1;STE23;GTT1
macroautophagy (GO:0016236)	-0.4144132286979979	-1.2142827109333993	0.20819112627986347	0.5572118447822055	68	34	HUR1;ATG18;ATG14;ATG5;RPL14A;ARL1;RAS2;ATG13;YLR001C;ATG27;PRC1;ATG10;PEP4;ATG15;NFT1;VPS30;ATG21;PMR1;DNM1;MAK10;ATG7;YPT6;RPL15B;ARF1;VPS41;GEA1;ARF2;YIL165C;EGD1;ATG20;ATG16;CCZ1;VAC8;VAM7	RPL15B;ARF1;VPS41;GEA1;ARF2;YIL165C;EGD1;ATG20;ATG16;CCZ1;VAC8;VAM7
cellular response to DNA damage stimulus (GO:0006974)	-0.34885877511946534	-1.1904264654344352	0.2	0.5805237645137986	149	69	LYS20;CKA1;RAD6;YEN1;IXR1;SLX8;PTC2;DCC1;HTA2;SGS1;PAN3;OGG1;TSA1;HSP30;PSY2;TOR1;PLM2;DOT1;MKT1;EAF6;MRC1;HST4;NTG1;TEL1;PSO2;YNK1;RCK1;WSS1;DIN7;RDH54;TPP1;CKB1;RAD17;RAD9;CHK1;RAD28;MMS2;WTM2;DDC1;RRD1;TOS4;MIG3;RAD24;CKA2;BMH1;YAF9;YIM1;SML1;PCD1;BMH2;IES4;MUS81;TDP1;MMS22;DDR48;MMS4;SLX4;CTF4;PIN4;RTT109;UNG1;ARP8;CSM3;EAF3;TOF1;SOH1;GRR1;EAF7;HTA1	CTF4;PIN4;RTT109;UNG1;ARP8;CSM3;EAF3;TOF1;SOH1;GRR1;EAF7;HTA1
vacuole organization (GO:0007033)	-0.48005820924341286	-1.1869962209323817	0.26678765880217786	0.5805777326648417	32	15	STE20;VAC17;TPM2;SFK1;GVP36;TRX1;CLA4;VPS41;CLN3;TRX2;YHC3;TPM1;ATG16;VAC8;VPS9	VPS41;CLN3;TRX2;YHC3;TPM1;ATG16;VAC8;VPS9
cation transport (GO:0006812)	-0.45030277981033723	-1.1929948429946813	0.22638146167557932	0.5823596902713223	31	21	BSD2;ATR1;KHA1;HOL1;PUT4;ATO3;ADY2;AVT1;AVT3;YMR279C;TAT2;MEP3;MEP1;ALR2;MUP1;MEP2;RHB1;YHC3;TAT1;PMP3;NPR2	TAT1;PMP3;NPR2
regulation of transcription from RNA polymerase II promoter (GO:0006357)	-0.30338993682897797	-1.1961886009599265	0.1410071942446043	0.5829784961671093	337	188	SPT3;IKI3;ELP2;ELP6;ELP3;ELP4;KTI12;BAS1;MET28;YAP5;PHO80;MBF1;GAL80;SNF6;MET31;SNF4;DOT6;RPI1;SGF29;ACA1;GTR2;SOK2;IXR1;UME1;MIG1;GZF3;RTG2;MSN4;XBP1;RGT1;STP1;YAP6;CAD1;YJL206C;RPD3;SPT8;CBF1;SGF11;MKS1;HOS3;SWI6;GTS1;PPR1;STP2;GAT2;RPN4;EMI2;RTT106;ARO80;GPB2;YAP3;IZH2;LEU3;PHO23;OAF1;IME1;MSN2;FUN30;YRM1;SKO1;DAT1;POG1;RLM1;SIN4;FUN19;PDR3;CST6;NDT80;PHO2;CUP2;CRZ1;HST4;CAM1;DEP1;HOS1;STD1;AF…	SIN3;ASF1;YRR1;RTT109;THI3;WTM1;MGA1;SNF11;YAK1;CTK1;HAP5;SUM1;RAD4;HIR1;HMO1;ISW1;CAF120;EAF3;RFM1;NUT1;YGR122W;HDA3;HIR2;RAD23;HTZ1;SOH1;CAF40;RCO1;SPT2;RIM101;EMI1;RTF1;EAF7;HTA1;YTA7;SIF2
negative regulation of exit from mitosis (GO:0001100)	0.5502689219007227	1.4500059371989946	0.07708333333333334	0.6068595624558928	22	15	LTE1;AMN1;KIN4;DMA2;BUB2;DMA1;ARP1;BIM1;KEL1;BUD2;RTS1;KEL2;BMH1;KAR9;BFA1	LTE1;AMN1;KIN4;DMA2
regulation of cellular component organization (GO:0051128)	-0.41029405828663496	-1.1705467938073717	0.26755852842809363	0.6121883443498476	42	28	AKL1;SNG1;ARK1;RAV1;SAT4;TOR1;NCE102;SIP1;SLM2;LRG1;AZF1;SAC7;PRK1;MKK1;RAV2;BCK1;SIP2;BIT61;MSG5;SSD1;AVO2;SLT2;GAL83;MKK2;OPT2;ROM2;YPK2;TCO89	SIP2;BIT61;MSG5;SSD1;AVO2;SLT2;GAL83;MKK2;OPT2;ROM2;YPK2;TCO89
nucleosome organization (GO:0034728)	-0.4059090063970107	-1.1595632467633494	0.274822695035461	0.6225863593308457	61	26	LYS20;ISW2;DPB4;CHD1;RTT102;FPR3;FUN30;CAC2;RLF2;NHP6A;SAS2;FPR4;YAF9;HHT1;VPS71;IES1;NAP1;VPS75;ASF1;SWC5;NUP170;ARP6;NHP10;SWC3;SWR1;VPS72	ASF1;SWC5;NUP170;ARP6;NHP10;SWC3;SWR1;VPS72
aromatic compound biosynthetic process (GO:0019438)	-0.4479620107927781	-1.1623384812442294	0.26422018348623855	0.6239332381807237	25	18	ARO2;ARO7;HIS6;SNZ1;PHO2;SNO2;SNO1;ARO4;SNZ2;THI4;ARO3;BNA3;HIS4;HIS2;HIS7;BUD17;HIS1;HIS5	HIS4;HIS2;HIS7;BUD17;HIS1;HIS5
protein localization to nucleus (GO:0034504)	-0.4307514257636755	-1.1375606028404106	0.3159851301115242	0.6359251159848399	59	21	POM152;GZF3;RTG2;BTN2;POM34;KAP120;NUP100;KAP114;NUP2;GSP2;MLP1;FAR1;NAP1;KAP122;NUP53;SXM1;PBS2;WTM1;NUP170;MOG1;NUP188	NAP1;KAP122;NUP53;SXM1;PBS2;WTM1;NUP170;MOG1;NUP188
ubiquitin-dependent protein catabolic process (GO:0006511)	-0.34537273598761603	-1.1501260830066835	0.2593192868719611	0.6370876614692047	124	58	PRE9;RPN10;SEM1;HUL5;VID24;RAD6;ASI1;SAN1;BSD2;NAS2;DMA2;ELC1;DON1;SSA1;ATE1;ASI3;RTT101;ASI2;MDM30;RAD16;RPN14;VID30;PSH1;DMA1;SSA2;UBX6;TUL1;RAD7;UBC5;YDJ1;NPL4;YIL001W;RMD5;GID7;VID28;GPB1;DDI1;FYV10;UFD2;CUE5;UBX5;YGR066C;ITT1;CUL3;ELA1;UBC8;UBP14;MUB1;UBR2;DIA2;RPN13;RAD4;GID8;RAD23;UBX7;DOA1;UBC4;SRN2	UBP14;MUB1;UBR2;DIA2;RPN13;RAD4;GID8;RAD23;UBX7;DOA1;UBC4;SRN2
RNA methylation (GO:0001510)	-0.4435388610675774	-1.1389852073360693	0.29250457038391225	0.6401497879516952	36	17	TRM7;TRM82;TRM10;TRM12;SLZ1;PPM2;RRP8;TRM8;NCL1;ABP140;MSS1;MTO1;TRM1;TRM3;TGS1;MRM2;MUM2	TGS1;MRM2;MUM2
DNA repair (GO:0006281)	-0.3263245644022974	-1.141892280100492	0.2260596546310832	0.6410558857381984	169	82	RNH201;LYS20;SNF6;RAD6;YEN1;IXR1;CHL1;PAN2;HTA2;APN2;SGS1;XRS2;PAN3;MGT1;MSH6;RAD52;MSH5;OGG1;EXO1;NTG2;APN1;UBC13;RAD14;TOR1;RTT107;MPH1;DOT1;MAG1;EAF6;MRC1;NTG1;TEL1;PSO2;MLH2;MMS1;DIN7;NHP6A;RDH54;TPP1;PSY3;REC8;RAD17;POL4;RAD9;RAD26;MLH3;CSM2;PMS1;RAD28;MMS2;DDC1;RRD1;MSH4;RAD24;RAD10;YAF9;POL32;PCD1;SHU1;MUS81;TDP1;MMS22;DDR48;MMS4;SLX4;HSM3;RAD5;MSH3;CTF4;MSH2;UNG1;ARP8;MLH1;CSM3;RAD4;NHP10…	MSH2;UNG1;ARP8;MLH1;CSM3;RAD4;NHP10;EAF3;NUP60;TOF1;SOH1;EAF7;HTA1
aerobic respiration (GO:0009060)	-0.4291231977790719	-1.1434087881092654	0.2956204379562044	0.6453528805635017	51	20	ETR1;OAR1;RSF1;ALG6;MDH1;MAM33;GDS1;MBR1;SDH2;NCA2;AAC1;QCR9;QCR10;QCR6;YBR238C;PET20;ADE16;QCR2;COX17;PUF3	PET20;ADE16;QCR2;COX17;PUF3
protein dephosphorylation (GO:0006470)	-0.3889416485813542	-1.129338830734146	0.3016666666666667	0.647760757897327	47	31	PTC2;PPH21;LTP1;DCR2;SAT4;PSY2;PHO13;PSR2;PPT1;SDP1;PPH22;NEM1;PSR1;PTP1;PTC7;GIP2;PTP2;PPS1;PPH3;RTS1;PPG1;MSG5;PHO8;HAL5;PTC4;PPZ1;PTC3;PPQ1;PTP3;SIW14;PTC5	HAL5;PTC4;PPZ1;PTC3;PPQ1;PTP3;SIW14;PTC5
rRNA processing (GO:0006364)	-0.4038413769145111	-1.1229231133303073	0.30341113105924594	0.6554273214314792	119	25	SNF6;RPS7B;RPS28B;SNU66;PIH1;REX4;CGR1;PLM2;RRP8;PUS5;CAF4;SSB1;UTP30;RPL8B;TOS4;MRT4;RPL7B;RPL1A;JJJ1;SSD1;RPS28A;NGL2;RPL8A;LSM7;LSM6	RPS28A;NGL2;RPL8A;LSM7;LSM6
dephosphorylation (GO:0016311)	-0.3775603350796304	-1.1116300251688394	0.3087719298245614	0.6662897827331298	49	33	PTC2;PPH21;LTP1;THR4;DCR2;SAT4;YOR283W;PSY2;PHO13;PSR2;PPT1;PPH22;NEM1;PSR1;PTP1;PTC7;GIP2;PPS1;PPH3;RTS1;PPG1;YSR3;MSG5;YNL108C;PHO8;HAL5;PTC4;PPZ1;PTC3;PPQ1;SIW14;SAP190;PTC5	YNL108C;PHO8;HAL5;PTC4;PPZ1;PTC3;PPQ1;SIW14;SAP190;PTC5
mRNA export from nucleus (GO:0006406)	-0.40163535310727094	-1.113406372945663	0.3107142857142857	0.6698683021775099	68	26	SGF73;SEM1;SAC3;ASM4;HRB1;MIP6;NUP100;THO1;YRA2;NUP42;ZDS1;NUP2;TEX1;NEW1;GFD1;MLP1;HMT1;GBP2;IST3;SXM1;PIN4;MLP2;NUP60;THP2;NUP188;MFT1	SXM1;PIN4;MLP2;NUP60;THP2;NUP188;MFT1
positive regulation of hydrolase activity (GO:0051345)	-0.43336226923885446	-1.1029791236924953	0.3036053130929791	0.6801905508904679	31	18	PMP1;GTR2;IRA2;SWA2;MSH6;BUD3;LST4;OSH3;LRG1;PMP2;SAC7;KES1;SED4;MSH3;MSH2;CCZ1;BEM4;RIM1	MSH2;CCZ1;BEM4;RIM1
Golgi organization (GO:0007030)	0.5189179569556276	1.412876305649763	0.08764044943820225	0.6863411817540258	28	16	LSB6;EMP46;ERV25;VPS74;ERP1;ERP4;GRH1;ERP5;YGR127W;EMP47;ERP3;ERP6;YPT10;YPT11;ERP2;UIP5	LSB6;EMP46;ERV25;VPS74;ERP1;ERP4;GRH1;ERP5;YGR127W
histone acetylation (GO:0016573)	0.4966173715032688	1.3688868381229573	0.0896551724137931	0.6872265349329569	45	19	SPT3;SGF73;ELP4;SGF29;SPT8;HAT1;EAF6;SAS2;YNG1;HAT2;SAS3;ACS1;AHC1;AHC2;ASF1;NTO1;RTT109;EAF3;EAF7	SPT3;SGF73;ELP4;SGF29
positive regulation of cellular biosynthetic process (GO:0031328)	0.5323929452612663	1.3964294397227428	0.11471861471861472	0.689908256880734	25	15	SNF1;SNF4;DOM34;HBS1;SIP4;CLB6;GUF1;CLB5;RRI1;RDS2;THI2;SWE1;UPF3;THI3;PBP1	SNF1;SNF4;DOM34;HBS1;SIP4;CLB6;GUF1;CLB5
mitotic sister chromatid segregation (GO:0000070)	-0.35837443261344315	-1.0905185612476285	0.3256198347107438	0.6943594475715912	71	34	SRC1;MCK1;DCC1;CHL1;SGS1;MND2;ESC2;FIN1;TVP38;RAD30;YHR127W;ASE1;MRC1;VIK1;KIP1;CTF18;RAD61;TOP1;DYN1;BIM1;CTF8;KIP3;KAR3;BIK1;TOP3;TUB3;CIN8;CTF4;ELG1;CSM3;HIR1;CIK1;HIR2;TOF1	TOP3;TUB3;CIN8;CTF4;ELG1;CSM3;HIR1;CIK1;HIR2;TOF1
mitotic recombination (GO:0006312)	-0.433187500499833	-1.0907976462338436	0.3644366197183099	0.7015231836830335	44	18	RAD6;SGS1;RAD52;RAD51;RAD1;RAD59;DMC1;YRF1-6;RAD10;IES4;RAD57;MSH3;BRE1;IES5;RAD54;MSH2;ARP8;NHP10	MSH3;BRE1;IES5;RAD54;MSH2;ARP8;NHP10
cellular transition metal ion homeostasis (GO:0046916)	0.3927044960582966	1.3782634902835726	0.059278350515463915	0.7040660116171761	70	49	SLF1;ZRC1;GEF1;SMF3;YLR126C;ISU1;PIC2;FRE1;UTR1;FRE4;SIT1;HMX1;EMP70;CCC2;FRE6;IZH2;MSC2;IZH1;MMT1;IZH4;SMF1;CUP2;GRX3;AFT2;ATX1;TIS11;ARN2;CCC1;MMT2;CTH1;PER1;ATX2;ZRT3;FRE2;ENB1;COT1;SPF1;PMR1;HAA1;MAM3;MAC1;ARN1;GRX4;SMF2;FRE5;FRE3;IZH3;PCA1;ISU2	SLF1;ZRC1;GEF1;SMF3;YLR126C;ISU1;PIC2;FRE1;UTR1;FRE4;SIT1;HMX1;EMP70;CCC2;FRE6;IZH2;MSC2;IZH1;MMT1;IZH4;SMF1
regulation of transcription from RNA polymerase II promoter in response to stress (GO:0043618)	-0.3891394663548568	-1.0748231229732212	0.37213403880070545	0.7227761626580487	31	22	YAP1;CAD1;STB5;RPN4;SNT2;RLM1;CST6;SKN7;RAD26;HMS2;RRD1;HAA1;ROX1;TEC1;SFL1;HOG1;PDR8;SUB1;ASF1;YRR1;RTT109;MGA1	TEC1;SFL1;HOG1;PDR8;SUB1;ASF1;YRR1;RTT109;MGA1
cellular response to heat (GO:0034605)	-0.3307126603258907	-1.0674900328209642	0.34521880064829824	0.7324328354416498	72	52	STE20;RIM11;MCK1;CPR7;MSN4;ASM4;SSA1;SWI6;HSP30;TOR1;HSP12;HSP78;PHO23;MSN2;YGK3;NUP100;NUP42;NUP2;DEP1;HCH1;HSP26;SAP30;SSB1;SKN7;FLO1;ECM10;HSC82;SSA2;HMS2;STE50;UBC5;SWI4;LHS1;AHA1;MSN1;SDS3;SSA3;TPS1;MRK1;SHO1;HSP104;RIM15;SFL1;HOG1;STE11;SIN3;PBS2;MGA1;YAK1;NUP60;NUP188;UBC4	TPS1;MRK1;SHO1;HSP104;RIM15;SFL1;HOG1;STE11;SIN3;PBS2;MGA1;YAK1;NUP60;NUP188;UBC4
DNA-dependent DNA replication (GO:0006261)	-0.4097694230954536	-1.06119803462512	0.38317757009345793	0.7403253753981697	73	17	SIR3;DPB4;RPO41;SGS1;CTF3;RIF1;CTF18;TOP1;HFM1;BMH2;SLX4;MGS1;SLX1;CTF4;DPB3;ELG1;RIM1	MGS1;SLX1;CTF4;DPB3;ELG1;RIM1
maturation of SSU-rRNA from tricistronic rRNA transcript (SSU-rRNA, 5.8S rRNA, LSU-rRNA) (GO:0000462)	-0.3721158079267191	-1.054212229371076	0.4021164021164021	0.7491279220061033	105	27	RPS0B;RPS6B;RPS16A;RPS1A;RPS23A;RPS1B;RPS23B;RPS0A;TSR2;RPS8A;UTP30;HCR1;RPS14B;RPS9A;RPS18B;RPS11B;MRPS9;RPS27A;RPS6A;RPS11A;RPS14A;RPS16B;SLX9;RPS21A;RPS24A;RPS9B;RPS21B	RPS6A;RPS11A;RPS14A;RPS16B;SLX9;RPS21A;RPS24A;RPS9B;RPS21B
sister chromatid segregation (GO:0000819)	-0.40854365560981176	-1.0482070786942062	0.41100917431192663	0.7558346729608926	47	19	SRC1;MCK1;IML3;SGS1;MND2;FIN1;CSM1;KIP1;RDH54;DYN1;RTS1;KIP3;MMS22;TUB3;CIN8;HIR1;CIK1;HIR2;SOH1	TUB3;CIN8;HIR1;CIK1;HIR2;SOH1
establishment of protein localization to membrane (GO:0090150)	-0.3917313318358003	-1.0340137119749018	0.41760299625468167	0.7737922802972	35	19	PFA3;SYS1;VPS74;CUE1;GCS1;SWF1;ARL1;AST1;ATG4;ARL3;ERF2;CSR1;AST2;IMH1;SHR5;SFH5;WSC4;CRD1;SRN2	CRD1;SRN2
endocytosis (GO:0006897)	-0.3108888968780133	-1.0353925098685792	0.41310975609756095	0.7785818005187988	98	63	RCY1;YCK3;SDS24;OSH2;VPS5;ENT2;SWA2;OSH6;TLG2;GTS1;LSP1;RHO5;MYO3;PKH1;MSB3;YAP1801;ARL1;LSB5;YNL194C;OSH3;YCK2;RIM8;FMP45;BZZ1;COS10;GVP36;AGE2;YPT52;WHI2;YPT53;YCK1;YAP1802;PIL1;CSR2;DNF2;YSC84;KES1;ECM21;SWH1;ARF3;SVL3;DNF1;MON2;JJJ1;HES1;BRE4;FTH1;ROD1;SNC2;DRS2;ENT1;ENT4;ARV1;SNC1;MYO5;EDE1;SUR7;SLA1;RVS161;SIW14;VPS1;VRP1;RVS167	MON2;JJJ1;HES1;BRE4;FTH1;ROD1;SNC2;DRS2;ENT1;ENT4;ARV1;SNC1;MYO5;EDE1;SUR7;SLA1;RVS161;SIW14;VPS1;VRP1;RVS167
sphingolipid metabolic process (GO:0006665)	-0.3742640739766713	-1.0151332787972864	0.4184027777777778	0.7800398175941656	37	20	SUR2;ISC1;TLG2;ORM2;ELO1;IPT1;SCS7;DGA1;SKN1;KES1;LRO1;DPL1;YSR3;SUR1;ORM1;ARV1;CSH1;YOR365C;LCB3;LCB4	ARV1;CSH1;YOR365C;LCB3;LCB4
positive regulation of transcription from RNA polymerase II promoter (GO:0045944)	-0.26923791128996943	-1.0210611545722457	0.41893830703012913	0.7817556519331917	270	143	BAS1;YAP5;MBF1;SNF6;MET31;RPI1;SGF29;ACA1;GTR2;SOK2;UME1;MIG1;RTG2;MSN4;GAT1;STB1;RGT1;STP1;SIP4;YAP6;CAD1;ELC1;YJL206C;RPD3;SPT8;CBF1;HOS3;SWI6;GTS1;PPR1;YKE2;STP2;RPN4;EMI2;FZF1;ARO80;GPB2;YMR111C;LEU3;PHO23;OAF1;IME1;MSN2;POG1;RLM1;SIN4;ADR1;PDR3;CST6;NDT80;PHO2;CUP2;CRZ1;CAM1;DEP1;HOS1;AFT2;GCR2;SAP30;CAF130;ARG81;RDS2;SKS1;SIP3;RME1;GIM3;PUT3;RTG1;UPC2;SPT23;ECM22;RAD9;ARG80;YAP7;SWI3;ASH1;M…	NAP1;HOT1;RIM15;SFL1;HAC1;PDR1;HOG1;RDS1;PDR8;SUB1;GIM5;SIN3;ASF1;YRR1;CDC73;THI3;WTM1;SNF11;YAK1;CTK1;HAP5;FKH2;ISW1;CAF40;RCO1;RIM101;EMI1;RTF1;YTA7;DST1
phospholipid transport (GO:0015914)	-0.4103307466330143	-1.0242225800418332	0.43485915492957744	0.7819141244812555	26	16	MMM1;YNR048W;LEM3;MDM12;CSR1;MDM35;DNF2;PDR16;DNF1;SFH5;RSB1;DRS2;DNF3;MDM34;KIN82;MDM10	MDM34;KIN82;MDM10
cellular metal ion homeostasis (GO:0006875)	-0.38989911274833955	-1.0108860752857645	0.44045368620037806	0.7827148570775	27	17	PHO80;PMC1;ECM27;MNR2;TOK1;TRK2;MDM38;PPZ2;CCC1;NHA1;SPF1;PMR1;PCA1;PPZ1;VCX1;PGM2;CSG2	PCA1;PPZ1;VCX1;PGM2;CSG2
cytoplasmic translation (GO:0002181)	-0.2880350310217936	-1.0263133011890544	0.42005813953488375	0.784598179956674	162	101	RPL43A;RPS0B;RPS19B;RPL26B;RPL41A;RPS25A;RPL20B;RPS6B;TRM7;RPS16A;RPL27B;RPL21B;RPL37B;RPS30B;RPS7B;RPL19A;RPS28B;RPS1A;RPS30A;SSA1;RPS29A;RPS25B;RPL41B;RPS22B;RPS4B;GIR2;RPP2A;RPL33B;RPL31B;RPP1A;RPL26A;RPL14A;CLU1;RPP2B;RPL43B;RPS19A;RPL23A;RPL42A;RPS1B;RPL22A;RPS0A;RPL9A;RPS4A;RPS10A;RPL37A;RPL17B;RPS17B;RPS29B;SSB1;RPL16A;RPS8A;RBG1;RPL19B;RPS10B;RPL8B;RPL4A;HCR1;RPL22B;RPL24B;RBG2;RPS26B;RPL…	RPS14A;RPL18B;RPS22A;RPS16B;RPL36A;RPL13A;RPL2A;RPS28A;RPL8A;RPL38;RPL29;RPL40B;RPL16B;RPS21A;RPS24A;RPL9B;RPL24A;RPL35A;RPS21B;SLH1
lipid transport (GO:0006869)	-0.36316843266245946	-1.0163972832028676	0.4500875656742557	0.7846540896592197	33	25	MMM1;OSH2;PRY1;OSH6;YBT1;PRY3;FAA4;OSH3;MDM12;PXA1;PDR11;CSR1;PRY2;MDM35;KES1;SWH1;PDR16;FAA1;HES1;SFH5;RSB1;DAN1;MDM34;MDM10;YJR120W	MDM34;MDM10;YJR120W
mitochondrial ATP synthesis coupled electron transport (GO:0042775)	-0.3955982693493972	-1.0039585524501577	0.46629213483146065	0.7915910117995567	40	17	TIM18;SDH4;SDH1;COX7;YJL045W;CYC1;CYC7;COX8;QCR9;QCR10;QCR6;COX5B;TAZ1;NDI1;COX5A;QCR2;CYT1	TAZ1;NDI1;COX5A;QCR2;CYT1
cellular bud site selection (GO:0000282)	-0.3430788459149509	-0.9989912630620682	0.47676419965576594	0.7961729583100812	46	29	ERV14;STE20;CHS6;RSR1;BUD3;MYO3;HKR1;ATC1;RAX2;ERV15;SPH1;AXL2;BUD7;BUD8;BUD2;PEA2;BUD6;MSB2;BUD9;SPA2;ARF3;AXL1;RAX1;BUD4;MYO5;BUD13;CHS5;BUD17;VRP1	BUD13;CHS5;BUD17;VRP1
ribosome biogenesis (GO:0042254)	0.384975472176176	1.3250594053946645	0.0794044665012407	0.8109527170077628	176	44	RPS0B;RPS19B;RPL26B;REI1;PUF6;SAC3;RPS7B;RPS28B;PIH1;NOP13;REX4;RNP1;RPL33B;CGR1;NOP16;TOR1;RPL26A;RPL14A;YAR1;RPS19A;RRP8;REH1;RPS0A;CAM1;RPS10A;MDV1;SSB1;GSP2;NEW1;UTP30;RPS10B;RPS26B;MRT4;RPL40A;RPL7B;RPL34B;RPS18B;JJJ1;NOP6;SSD1;RPL34A;RPS28A;NGL2;RPL40B	RPS0B;RPS19B;RPL26B;REI1;PUF6;SAC3;RPS7B;RPS28B;PIH1;NOP13;REX4;RNP1;RPL33B;CGR1;NOP16;TOR1;RPL26A;RPL14A;YAR1
protein maturation (GO:0051604)	-0.35019181403172184	-0.9567261083697417	0.5263157894736842	0.8126310034057438	41	21	LIP5;MET18;MAP2;KEX2;LIP2;STE24;SAT4;STE13;YPS1;RIM8;NFU1;DAP2;ATG19;DFG16;YME1;HSP82;RIM20;RIM13;QCR2;STE14;CSF1	HSP82;RIM20;RIM13;QCR2;STE14;CSF1
negative regulation of cellular macromolecule biosynthetic process (GO:2000113)	0.3788794843283141	1.1216869477460005	0.29949238578680204	0.8152511014896336	35	24	ASC1;SNF1;SIR2;PUF6;PSK2;PSK1;RPL16A;PUF4;SAS2;FOB1;PCL8;VTS1;EBS1;DHH1;SAS3;NOT3;EAP1;SSD1;SBP1;CAF20;HAP5;EAF3;RPL16B;CAF40	ASC1;SNF1;SIR2;PUF6
cellular divalent inorganic cation homeostasis (GO:0072503)	-0.37048592009262876	-0.9582384756061596	0.4990825688073395	0.8163085403869994	27	18	ZRC1;PMC1;ECM27;MNR2;IZH2;MSC2;IZH1;IZH4;SMF1;CCC1;ZRT3;COT1;SPF1;PMR1;IZH3;VCX1;PGM2;CSG2	VCX1;PGM2;CSG2
vesicle-mediated transport (GO:0016192)	-0.26197636128314344	-0.9804308385140789	0.49928263988522237	0.8169771598672585	213	129	RCY1;SYT1;YCK3;SDS24;SPO20;MVP1;OSH2;RCR1;APL1;LTE1;BTN2;VPS5;COS1;ENT2;YOP1;SSA1;OSH6;TLG2;TPM2;ATG18;GTS1;LSP1;RHO5;MYO3;VPS51;PKH1;SFT2;MSB3;GYP1;YAP1801;ERP5;TVP38;VPS53;NYV1;FAB1;ARL1;GOS1;LSB5;YNL194C;TVP23;OSH3;YCK2;GYP8;VTA1;GOT1;COY1;FMP45;SNX41;RCR2;BZZ1;COS12;COS10;VPS13;APS1;GVP36;SEC22;COS6;MPC54;ERP3;APM1;GMH1;AGE2;ENT3;SSO1;SSA2;YPT52;VPS38;APL4;YPT32;GYP7;TVP15;WHI2;YPT53;VPS30;YC…	MON2;JJJ1;HES1;BRE4;FTH1;ECM34;VPS35;SNC2;DRS2;SSA3;VPS29;APM2;ENT1;ARF1;VPS41;ENT4;SSH4;YPT31;RHB1;ARV1;SNC1;ARF2;MYO5;EDE1;GYP5;TPM1;SUR7;SLA1;CCZ1;RVS161;VAM7;SIW14;VPS1;HSE1;DID2;VRP1;RVS167
negative regulation of cellular biosynthetic process (GO:0031327)	-0.40203733732996716	-0.986818845931085	0.4780114722753346	0.8173179701732303	19	16	VID24;ORM2;VID30;NEM1;CSR1;OPI1;RMD5;GID7;VID28;FYV10;MOT3;ORM1;YGR066C;UBC8;UBP14;GID8	RMD5;GID7;VID28;FYV10;MOT3;ORM1;YGR066C;UBC8;UBP14;GID8
activation of protein kinase activity (GO:0032147)	-0.390232043083386	-0.9829637581428715	0.5064456721915286	0.8186288637893083	19	16	STE20;SKM1;ATG13;SKG3;SSK22;SSK1;MKK1;ATG17;BCK1;CLA4;SSK2;STE11;MKK2;STE7;PBS2;CAF120	ATG17;BCK1;CLA4;SSK2;STE11;MKK2;STE7;PBS2;CAF120
organic anion transport (GO:0015711)	-0.3633320683015226	-0.9755356433865777	0.5186500888099467	0.8204838503495923	36	22	MMM1;YMD8;MCH5;PHO91;MDM12;SAL1;JEN1;TPC1;CSR1;GIT1;HUT1;MDM35;YEA4;PDR16;YPR003C;ANT1;SFH5;YPR011C;TNA1;FLX1;MDM34;MDM10	TNA1;FLX1;MDM34;MDM10
proteolysis (GO:0006508)	-0.3255848023788581	-0.9688651621106327	0.5084745762711864	0.8204864271856982	50	33	RIM11;YPS6;NAS6;STE24;YPS1;YGK3;MDM30;RIM8;PRC1;ATG4;PEP4;APE2;MKC7;YPS3;PRD1;DAP2;KEX1;YOL057W;YPS7;BAR1;MCX1;ATG19;ECM14;AMA1;YPS5;DFG16;YME1;CPS1;CYM1;STE23;RIM20;RIM13;QCR2	YPS5;DFG16;YME1;CPS1;CYM1;STE23;RIM20;RIM13;QCR2
gene expression (GO:0010467)	-0.30530956308816537	-0.9591361034746411	0.5421487603305785	0.8216426612962847	92	46	SGF73;TEF2;RPS0B;SEM1;DOM34;SAC3;GAT4;HBS1;SKI7;STB5;RPS4B;YCL001W-A;RPS23A;PLM2;MIP6;NUP100;GAT3;THO1;RPS23B;ZDS1;RPS0A;RPS4A;TEX1;TYE7;SKN7;UTP30;RPL8B;RPL24B;GFD1;TOS4;RPS14B;HMT1;RPL1A;IST3;YME1;TEA1;RPS14A;SXM1;HSP82;RPL8A;BRE2;RPL24A;LSM7;CSF1;THP2;MFT1	RPL8A;BRE2;RPL24A;LSM7;CSF1;THP2;MFT1
protein processing (GO:0016485)	-0.3592060908501838	-0.9717038136906088	0.5078260869565218	0.8218618034175845	38	20	MAP2;ATG18;STE24;RCE1;SPC1;YPS1;RIM8;PRC1;PEP4;DAP2;ATG15;ATG19;SPC2;DFG16;PSD1;VPS41;PCP1;RIM20;RIM13;QCR2	DFG16;PSD1;VPS41;PCP1;RIM20;RIM13;QCR2
maintenance of DNA repeat elements (GO:0043570)	-0.36321920180476547	-0.9653901249830478	0.49168207024029575	0.8219590512222237	28	20	SEM1;SRC1;YEN1;RTG2;DCC1;XRS2;MSH6;MRC1;CTF18;CSM2;CTF8;FOB1;SHU1;MSH3;RTT109;RAD27;MSH2;CSM3;PBP1;TOF1	MSH3;RTT109;RAD27;MSH2;CSM3;PBP1;TOF1
iron ion homeostasis (GO:0055072)	0.36103818998760623	1.139689097260399	0.266839378238342	0.8245174145875711	46	31	GEF1;SMF3;YLR126C;ISU1;FRE1;UTR1;FRE4;SIT1;HMX1;CCC2;FRE6;MMT1;CUP2;GRX3;AFT2;ATX1;TIS11;ARN2;CCC1;MMT2;CTH1;FRE2;ENB1;HAA1;MAC1;ARN1;GRX4;FRE5;FRE3;PCA1;ISU2	GEF1;SMF3;YLR126C;ISU1;FRE1;UTR1;FRE4;SIT1;HMX1;CCC2;FRE6;MMT1
mitotic spindle checkpoint (GO:0071174)	0.34306458922694544	0.9907641875269813	0.46437994722955145	0.8261407052296011	40	24	PPH21;LTE1;KIN4;DMA2;CTF3;MAD3;CHL4;PPH22;BUB2;DMA1;ARP1;BIM1;GAC1;BUD2;CTF19;MLP1;RTS1;IBD2;BMH1;MAD1;KAR9;BFA1;MAD2;MLP2	PPH21;LTE1;KIN4;DMA2;CTF3;MAD3
glucose metabolic process (GO:0006006)	-0.3533095082118034	-0.9599896940281871	0.5141903171953256	0.8269036783465802	32	24	RGT1;PCK1;TDH2;PGM1;DOG2;DOG1;NDE2;STD1;YNR071C;HXK2;PDC5;MDH2;PDC1;PYC2;PYC1;FBP1;YHR210C;TDH3;FBP26;GLK1;ENO1;HXK1;NDE1;PGM2	FBP26;GLK1;ENO1;HXK1;NDE1;PGM2
phosphate-containing compound metabolic process (GO:0006796)	-0.3312752683825697	-0.9310027250632351	0.5464684014869888	0.8275358504133026	43	27	YMR085W;SCS3;THR4;SPO14;YOR283W;PHO13;PGM1;YDR018C;PHO3;DPP1;TEL1;YSA1;PFK27;PHO81;NPP1;LPP1;PHO5;FBP1;GUT1;XKS1;YNL108C;FBP26;YLR345W;CRD1;PFK26;SAP190;PGM2	YNL108C;FBP26;YLR345W;CRD1;PFK26;SAP190;PGM2
mitochondrial transport (GO:0006839)	-0.32111273164267334	-0.9330339184611947	0.5525423728813559	0.83015116816152	66	28	MMM1;MDJ2;AGC1;SSA1;ODC1;HOT13;DJP1;TOM7;SAL1;STI1;MSP1;YMC2;YMC1;ECM10;AAC3;XDJ1;TOM6;AAC1;TOM70;MCX1;YDJ1;YME1;TOM71;ODC2;MRS2;HSP82;MDM10;CYT1	YME1;TOM71;ODC2;MRS2;HSP82;MDM10;CYT1
endosomal transport (GO:0016197)	-0.306725821822747	-0.9384413934980773	0.5484949832775919	0.8320329072849034	75	39	RCY1;MVP1;BTN2;VPS5;GGA2;SYS1;ATG18;RAV1;VPS51;EMP70;SNA2;SFT2;VPS53;SNA3;FAB1;SLM2;VTA1;GOT1;ENT5;SNX41;VPS13;MUK1;ENT3;YPT52;VPS38;YPT53;VPS30;YHR022C;PEP8;YPT6;MON2;VPS35;DRS2;VPS29;RHB1;GGA1;HSE1;VPS9;DID2	HSE1;VPS9;DID2
regulation of mitotic cell cycle (GO:0007346)	-0.31682868538363446	-0.9350184642379488	0.5515463917525774	0.8325131493955892	44	31	STE20;SMI1;CLB6;CLB5;SIS2;RTT101;SKM1;CLB1;CLB4;CLB3;CLN2;SKG3;SSK22;CLN1;NIS1;MKK1;CLB2;BCK1;MET32;CLA4;KAR3;SSK2;CLN3;NUP53;STE11;MKK2;STE7;MIH1;PBS2;CAF120;CIK1	SSK2;CLN3;NUP53;STE11;MKK2;STE7;MIH1;PBS2;CAF120;CIK1
cellular response to oxidative stress (GO:0034599)	0.29863820050000667	1.1229497480994455	0.23901098901098902	0.8335450482239471	95	70	URM1;UBA4;TIM18;SOD2;DOT5;MSN4;XBP1;YAP1;YDL124W;IRA2;RCK2;MXR1;TRR2;STB5;GPX1;SRX1;TSA1;ECM5;YPR1;OXR1;TOR1;HSP12;SNT2;UGA2;YAR1;HSP31;MSN2;HYR1;MTL1;SVF1;CMK2;YHB1;NTG1;ZTA1;GRX3;AFT2;ATX1;MCR1;GAD1;TSA2;YBP1;MEK1;SKN7;YLR225C;YDR222W;LOT6;GLR1;YKL069W;TRX1;GRX4;YBP2;CCP1;GRE3;HCM1;FRM2;ASK10;AFG1;TPS1;RIM15;CMK1;GPX2;YBL055C;HOG1;GRX1;AHP1;YRR1;PRX1;OCA1;TRX3;YJR096W	URM1;UBA4;TIM18;SOD2;DOT5;MSN4;XBP1;YAP1;YDL124W;IRA2;RCK2;MXR1;TRR2;STB5;GPX1;SRX1;TSA1;ECM5;YPR1;OXR1;TOR1;HSP12;SNT2;UGA2;YAR1;HSP31;MSN2;HYR1
mitotic cell cycle phase transition (GO:0044772)	-0.3329751235845683	-0.940350930891132	0.5385934819897084	0.8345546670253458	54	26	SAP185;PPH21;VHS1;CLB6;CLB5;SAT4;BCK2;CLB1;CLB4;SAP155;CLB3;CLN2;HSL1;CLN1;PPH22;CLB2;RRD1;DBF20;SWE1;SAP4;CLN3;PTK2;PIN4;MIH1;SAP190;GRR1	SAP4;CLN3;PTK2;PIN4;MIH1;SAP190;GRR1
glycogen metabolic process (GO:0005977)	-0.37153508596698165	-0.9421767492872749	0.5456204379562044	0.8376334426717374	24	17	PGM1;GLC8;GLC3;GDB1;GLG2;GLG1;GIP2;GAC1;YHL012W;PPG1;BMH1;GPH1;BMH2;GSY1;SGA1;GSY2;PGM2	YHL012W;PPG1;BMH1;GPH1;BMH2;GSY1;SGA1;GSY2;PGM2
glutamine family amino acid biosynthetic process (GO:0009084)	0.3595819732129766	0.991731153926376	0.4785553047404063	0.8382572521635776	27	16	ARG3;GLT1;IDP1;MEU1;GDH1;CIT1;CPA2;PUT1;YHR033W;CPA1;CIT2;PUT2;GDH3;ARG5,6;URA2;IDH1	ARG3;GLT1;IDP1;MEU1
proteasomal protein catabolic process (GO:0010498)	0.39726092125805046	1.1417701943823393	0.2866666666666667	0.8429075511644318	58	22	PRE9;RPN10;SEM1;VID24;RAD6;SSA1;VID30;SSA2;NPL4;YIL001W;RMD5;GID7;VID28;FYV10;UBX5;YGR066C;UBC8;UBP14;RAD4;GID8;RAD23;DOA1	PRE9;RPN10;SEM1;VID24;RAD6
cellular protein modification process (GO:0006464)	0.2326525073324795	0.9780794241050325	0.49645390070921985	0.8457256318553161	213	140	KCC4;SNF1;SKY1;STE20;CKA1;AKL1;SNF4;YCK3;RIM11;SRT1;MCK1;CTK3;PTC2;PPH21;VHS1;FUS3;ALG6;PKH3;TPK3;KIN4;RCK2;MNN2;ALK1;LTP1;ATE1;DCR2;SMK1;NPR1;KSP1;MNN11;ATG18;ARK1;KNS1;KIN3;SAT4;PSY2;YSY6;PHO13;SKM1;YGK3;PSR2;TPK2;PPT1;SIP1;RIT1;YCK2;PTK1;PRR2;CMK2;ERD1;ALG9;NTA1;PSK2;ATG10;HRK1;HUB1;ATG4;HSL1;OST3;PSK1;IME2;RCK1;SSK22;SKS1;PPH22;MEK1;CKB1;YPL150W;NEM1;PSR1;PTP1;PTC7;GIP2;PRK1;TOS3;SLI15;KKQ8;G…	KCC4;SNF1;SKY1;STE20;CKA1;AKL1;SNF4;YCK3;RIM11;SRT1;MCK1;CTK3;PTC2;PPH21;VHS1;FUS3;ALG6;PKH3;TPK3;KIN4;RCK2;MNN2;ALK1;LTP1;ATE1;DCR2;SMK1;NPR1;KSP1;MNN11;ATG18
ribosomal small subunit assembly (GO:0000028)	0.3968571817041622	1.0713877887854053	0.3670886075949367	0.8461899525692997	29	15	RPS0B;RPS19B;RPS28B;RPS19A;RPS0A;RPS10A;RPS17B;RPS10B;RPS14B;RPS11B;RPS27A;DRS2;RPS11A;RPS14A;RPS28A	RPS0B;RPS19B
sterol metabolic process (GO:0016125)	0.3547436768276848	0.9941184454764664	0.4557823129251701	0.8468141949793325	30	18	ERG5;ERG3;GRE2;ARE1;OSH6;HMG2;ATG26;NSG1;YEH1;HMG1;ARE2;CYB5;TGL1;PDR16;ERG24;ARV1;ATF2;NSG2	ERG5;ERG3;GRE2;ARE1;OSH6
positive regulation of GTPase activity (GO:0043547)	-0.35072071238344166	-0.91772775177268	0.5798922800718133	0.8495861188195715	28	19	GTR2;IRA2;BUD3;LST4;MSB3;GYP1;MSB4;LRG1;BUB2;SAC7;ROM1;GYP7;MDR1;SED4;GYP6;GYP5;ROM2;CCZ1;BEM4	GYP5;ROM2;CCZ1;BEM4
negative regulation of cellular amide metabolic process (GO:0034249)	0.4029698861714791	1.1248316534986913	0.3028322440087146	0.85036798064321	22	17	ASC1;SNF1;PUF6;ORM2;RPL16A;PUF4;VTS1;EBS1;DHH1;NOT3;ORM1;EAP1;SSD1;SBP1;CAF20;RPL16B;CAF40	ASC1;SNF1;PUF6
organic cyclic compound biosynthetic process (GO:1901362)	0.36903963233450443	1.0263614257671405	0.425531914893617	0.8523302752293578	27	19	LIP5;ARO2;ARO7;HIS6;BIO3;BIO5;PHO2;ARO4;BIO2;YHR033W;BIO4;THI4;ARO3;BNA3;HIS4;HIS2;HIS7;HIS1;HIS5	LIP5;ARO2;ARO7;HIS6
ER to Golgi vesicle-mediated transport (GO:0006888)	0.31071536442441083	1.0504298433830457	0.3640776699029126	0.8526587094596668	90	44	SMY2;ERV14;EMP46;ERV25;RUD3;PHO86;GTS1;BST1;YET2;ATG8;ERP1;GCS1;ERP4;GRH1;SLY41;YET1;ERP5;GOS1;SOP4;YIP3;GYP8;GOT1;ERV46;EMP47;ERV15;SEC22;CHS7;ERP3;ERP6;AGE2;YPT11;ERV29;SVP26;TRX1;ERP2;AGE1;UIP5;ARF1;GEA1;TRX2;GYP5;ERV41;TRS33;SEC28	SMY2;ERV14;EMP46;ERV25;RUD3;PHO86;GTS1;BST1;YET2;ATG8;ERP1;GCS1;ERP4;GRH1;SLY41;YET1;ERP5;GOS1
modification-dependent protein catabolic process (GO:0019941)	0.2941585260207319	0.9972744633213797	0.43478260869565216	0.8531571181112466	72	41	RPN10;SEM1;HUL5;RAD6;ASI1;SAN1;BSD2;NAS2;DMA2;ELC1;DON1;ASI3;RTT101;RUB1;ASI2;MDM30;RAD16;RPN14;PSH1;DMA1;UBX6;RAD7;UBC5;YDJ1;RPL40A;NPL4;RMD5;GPB1;DDI1;UFD2;CUE5;CUL3;ELA1;UBC8;MUB1;UBR2;DIA2;RPN13;RPL40B;UBX7;UBC4	RPN10;SEM1;HUL5;RAD6;ASI1;SAN1;BSD2;NAS2;DMA2;ELC1;DON1
peptidyl-serine modification (GO:0018209)	0.36318819551244896	1.043266878370989	0.43636363636363634	0.8556705055631466	39	20	CKA1;YCK3;MCK1;VHS1;PKH3;NPR1;KNS1;PKH1;TOR1;YCK2;YIR042C;HSL1;CKB1;YCK1;CKA2;DBF20;RIM15;TPK1;CTK1;YPK2	CKA1;YCK3;MCK1;VHS1;PKH3;NPR1;KNS1;PKH1;TOR1
membrane fusion (GO:0061025)	-0.32196648613008516	-0.9101771434023005	0.6010544815465729	0.8580448205619736	47	26	PHO80;PFA3;VAM10;PBI2;MSO1;ATG8;SWF1;NYV1;MDM30;VTC4;YCF1;VTC3;IVY1;BPT1;TRX1;YHR138C;DNM1;VTC2;VPS41;CLN3;TRX2;VTC1;OPT2;VAC8;VAM7;VPS1	VTC2;VPS41;CLN3;TRX2;VTC1;OPT2;VAC8;VAM7;VPS1
ribosomal large subunit biogenesis (GO:0042273)	0.338784446868598	1.0540584832463566	0.37142857142857144	0.8597506469066102	104	31	RSA3;RPL26B;SNF6;REI1;PUF6;REX4;RPL33B;NOP16;RPL26A;RPL14A;PLM2;RRP8;REH1;CAF4;MDV1;SSF2;SSF1;UTP30;RPL8B;RPL24B;TOS4;RPL11B;MRT4;RPL40A;RPL7B;RPL1A;JJJ1;RPL6B;RPL8A;RPL40B;RPL24A	RSA3;RPL26B;SNF6;REI1;PUF6
hexose metabolic process (GO:0019318)	0.3903036414038911	1.0731371345366254	0.3479212253829322	0.8602681721947777	23	18	GAL3;GAL80;GAL4;RGT1;RBS1;PGM1;DOG2;DOG1;STD1;YNR071C;HXK2;FBP1;YHR210C;GAL2;FBP26;GLK1;HXK1;PGM2	GAL3;GAL80;GAL4;RGT1
chromatin silencing at telomere (GO:0006348)	0.28322463819435895	0.9558340316769249	0.5111111111111111	0.8614337423452546	64	38	SIR3;SIR2;DLS1;RAD6;ISW2;DOT6;GTR1;ITC1;ESC1;HST3;SPP1;FUN30;DOT1;YKU70;HAT1;MRC1;HST4;NUP2;SPT21;YPL216W;SAS2;SAS5;PNC1;YKU80;YAF9;HAT2;SAS3;SAS4;SCS2;BRE1;SIR4;ASF1;DIA2;NPT1;SWD3;BRE2;SWD1;SDC1	SIR3;SIR2;DLS1;RAD6;ISW2;DOT6;GTR1;ITC1
regulation of transcription involved in G1/S transition of mitotic cell cycle (GO:0000083)	0.36915468803797913	1.0784429398870623	0.36666666666666664	0.8637141332598929	33	20	PCL9;STB1;XBP1;ASP1;RPD3;HOS3;SWI6;WHI5;MBP1;YHP1;RME1;HIR3;YOX1;FKH1;SWI4;SWI5;ACE2;CLN3;FKH2;HPC2	PCL9;STB1;XBP1;ASP1;RPD3;HOS3;SWI6;WHI5
peptidyl-serine phosphorylation (GO:0018105)	0.37536825423106474	1.028389243187913	0.4199134199134199	0.8641424106692782	37	19	CKA1;YCK3;MCK1;VHS1;PKH3;NPR1;KNS1;PKH1;TOR1;YCK2;HSL1;CKB1;YCK1;CKA2;DBF20;RIM15;TPK1;CTK1;YPK2	CKA1;YCK3;MCK1;VHS1;PKH3;NPR1;KNS1;PKH1;TOR1
replicative cell aging (GO:0001302)	0.3079173623751825	1.004520957806084	0.4692874692874693	0.8652987310421965	42	33	SNF1;SIR2;SNF4;SOD2;MSN4;GPR1;SGS1;MDH1;RPD3;TSA1;DNL4;ZDS2;MSN2;RAS2;PHB2;ZDS1;GPA2;LAG2;GUT2;HXK2;FOB1;PNC1;LAC1;EST2;SIP2;PEX6;AAT1;CTF4;RAD27;LAG1;NPT1;RAS1;PHB1	SNF1;SIR2;SNF4;SOD2;MSN4;GPR1;SGS1;MDH1;RPD3
ribosome assembly (GO:0042255)	0.32076002512529933	0.9976061152545017	0.44144144144144143	0.8679526385948404	72	27	RPS0B;RPS19B;RSA3;RPS28B;REX4;RPS19A;RPS0A;RPS10A;RPS17B;SSF2;SSF1;RPS10B;RPL24B;RPS26B;RPL11B;MRT4;RPL40A;RPS14B;RPS11B;RPS27A;RPL6B;DRS2;RPS11A;RPS14A;RPS28A;RPL40B;RPL24A	RPS0B;RPS19B;RSA3
ubiquitin-dependent ERAD pathway (GO:0030433)	0.36825770857682666	1.141959621606476	0.2613065326633166	0.8684809456598448	54	28	UBR1;HUL5;RAD6;DER1;USA1;BST1;CUE1;JEM1;CNE1;SSM4;YOS9;HRD1;MNL1;MNS1;DFM1;DSK2;PNG1;ATG19;YDJ1;EPS1;NPL4;HRD3;HLJ1;SGT2;UFD2;SCJ1;UBX4;RAD23	UBR1;HUL5;RAD6;DER1;USA1
negative regulation of cellular protein metabolic process (GO:0032269)	0.37415215153534326	1.0150805323214165	0.43946188340807174	0.8687284652746067	22	17	ASC1;SNF1;PUF6;PHB2;RPL16A;PUF4;VTS1;EBS1;DHH1;NOT3;EAP1;SSD1;SBP1;CAF20;PHB1;RPL16B;CAF40	ASC1;SNF1;PUF6
nucleotide-excision repair (GO:0006289)	-0.3538712763012226	-0.900816446068329	0.5860805860805861	0.8711071083633232	50	17	SNF6;SAC3;ELC1;RAD14;DNL4;RAD1;DOT1;RAD16;RAD9;RAD26;HHT2;RAD7;RAD24;HHT1;POL32;RAD4;RTF1	RAD4;RTF1
dicarboxylic acid biosynthetic process (GO:0043650)	0.3552746159007386	0.957511990782424	0.4854586129753915	0.8712380114997051	19	15	ARO2;GLT1;IDP1;MEU1;ABZ2;GDH1;CIT1;PUT1;ARO4;CIT2;PUT2;ARO3;MIS1;GDH3;IDH1	ARO2;GLT1;IDP1;MEU1
cellular protein metabolic process (GO:0044267)	0.3195094167308177	1.0566172536109495	0.34772182254196643	0.8716109578494899	67	37	TEF2;RPS0B;DOM34;MCK1;HBS1;SKI7;ATG18;RPS4B;SNA2;YCL001W-A;SPC1;RPS23A;SNA3;PLM2;RPS23B;NTA1;RPS0A;RPS4A;ATG10;HUB1;HSL1;PEP4;UTP30;RPL8B;CPR1;ATG15;RPL24B;TOS4;RPS14B;RPL1A;SPC2;ASK10;VPS41;RPS14A;PCP1;RPL8A;RPL24A	TEF2;RPS0B;DOM34;MCK1;HBS1;SKI7
tRNA modification (GO:0006400)	0.3216339852508937	1.0077020129658545	0.4152744630071599	0.8725096357418165	56	29	UBA4;TRM7;TRM82;TRM10;DUS3;PUS1;TRM12;PPM2;PUS7;RIT1;TRM8;TRM2;PUS2;NCL1;DEG1;ABP140;MSS1;PUS6;MOD5;SMM1;MTO1;TRM1;DUS4;AIR2;TRM3;PUS4;TAD1;QRI7;TAN1	UBA4;TRM7;TRM82;TRM10;DUS3;PUS1;TRM12
positive regulation of transcription, DNA-templated (GO:0045893)	0.22408229009217567	0.9460353121131669	0.6013071895424836	0.8728030379406525	241	126	BAS1;YAP5;MBF1;SNF6;MET31;RPI1;SGF29;ACA1;GTR2;SOK2;UME1;CTK3;MIG1;RTG2;MSN4;GAT1;XBP1;RGT1;STP1;ASP1;YAP6;CAD1;YJL206C;RPD3;SPT8;CBF1;HOS3;SWI6;GTS1;PPR1;STP2;RPN4;EMI2;CHA4;ARO80;GPB2;LEU3;PHO23;OAF1;IME1;MSN2;NUP100;MBP1;POG1;RLM1;SIN4;ADR1;PDR3;CST6;NDT80;PHO2;CUP2;CRZ1;CAM1;DEP1;HOS1;AFT2;GCR2;SAP30;ARG81;RDS2;SKS1;SIP3;RME1;PUT3;RTG1;UPC2;SPT23;RAD9;ARG80;YAP7;SWI3;HHO1;MGA2;OPI1;WTM2;RGM1;…	BAS1;YAP5;MBF1;SNF6;MET31;RPI1;SGF29;ACA1;GTR2;SOK2;UME1;CTK3;MIG1;RTG2;MSN4;GAT1;XBP1;RGT1;STP1;ASP1;YAP6;CAD1;YJL206C;RPD3;SPT8;CBF1;HOS3;SWI6;GTS1;PPR1;STP2
protein transmembrane import into intracellular organelle (GO:0044743)	0.30635673036116934	0.9609917015884525	0.5330073349633252	0.8767960479887085	67	28	MMM1;PEX12;TIM18;MDJ2;PEX18;TIM13;HOT13;DJP1;TOM7;PEX21;CAJ1;MDH2;XDJ1;TOM6;TOM70;MCX1;PEX19;PEX8;PEX10;PEX5;PEX1;AFG1;YME1;PEX25;PEX3;PEX6;PEX2;MDM10	MMM1;PEX12;TIM18
cellular cation homeostasis (GO:0030003)	0.3856658144260724	1.0297085535843802	0.4166666666666667	0.8780698659139027	20	15	SKY1;PHO80;SAT4;TRK2;SNQ2;MDM38;ATC1;NHA1;KKQ8;YVC1;PDR5;VHS3;HAL5;PCA1;PGM2	SKY1;PHO80
negative regulation of gene expression (GO:0010629)	0.37569932524410554	1.0872529600108862	0.34459459459459457	0.8798870853916727	33	22	ASC1;SNF1;STE20;PUF6;SKM1;RPL16A;PUF4;SAS2;VTS1;EBS1;DHH1;SAS3;NOT3;CLA4;EAP1;SSD1;SBP1;CAF20;HAP5;EAF3;RPL16B;CAF40	ASC1;SNF1;STE20;PUF6
retrograde transport, endosome to Golgi (GO:0042147)	0.37892434236712896	1.0944201189526526	0.34813084112149534	0.8803550867288191	42	23	RCY1;MVP1;BTN2;VPS5;VPS51;SFT2;VPS53;FAB1;GOT1;ENT5;SNX41;ENT3;SNX4;YPT32;VPS30;YHR022C;PEP8;YPT6;VPS35;VPS29;YPT31;RHB1;ATG20	RCY1;MVP1;BTN2;VPS5
organophosphate biosynthetic process (GO:0090407)	-0.3398961639122869	-0.886151153114473	0.6178010471204188	0.8812587470394636	34	20	MUM3;SCS3;GPT2;SCT1;YDR018C;SNZ1;SNO2;SNO1;SNZ2;SCS22;OPI1;URA8;GUT1;URA7;PDR16;SCS2;IPK1;TAZ1;BUD17;VIP1	IPK1;TAZ1;BUD17;VIP1
inorganic anion transport (GO:0015698)	0.4071127307512162	1.0792806663559162	0.37448559670781895	0.8825970359915314	17	16	GTR1;FPS1;ATR1;ARR3;PHO90;PHO91;SSU1;BOR1;PHO87;YHL008C;SUL2;DIC1;PHO84;PHO89;SUL1;OAC1	GTR1;FPS1;ATR1;ARR3;PHO90;PHO91;SSU1;BOR1
positive regulation of protein kinase activity (GO:0045860)	-0.3357455344350112	-0.8691990806193742	0.6520076481835564	0.8826546388116642	28	19	STE20;PKH1;RPP1A;SKM1;RPP2B;ATG13;SKG3;SSK22;MKK1;ATG17;BCK1;CLA4;SSK2;RPP1B;STE11;MKK2;STE7;PBS2;CAF120	SSK2;RPP1B;STE11;MKK2;STE7;PBS2;CAF120
positive regulation of transcription from RNA polymerase II promoter in response to heat stress (GO:0061408)	-0.353561300991067	-0.8885161044021661	0.6161228406909789	0.8833581462555254	19	16	MSN4;SWI6;PHO23;MSN2;DEP1;SAP30;SKN7;HMS2;SWI4;MSN1;SDS3;RIM15;SFL1;SIN3;MGA1;YAK1	RIM15;SFL1;SIN3;MGA1;YAK1
divalent metal ion transport (GO:0070838)	-0.32708732327087325	-0.870482288104258	0.6404293381037567	0.8868276751085646	23	18	PMC1;FET4;MNR2;MSC2;SMF1;ZRG17;CCC1;MID1;ZRT3;BPT1;ALR2;COT1;PMR1;CCH1;PCA1;MRS2;ECM7;VCX1	PCA1;MRS2;ECM7;VCX1
misfolded or incompletely synthesized protein catabolic process (GO:0006515)	0.33440027206369705	0.9342190720677384	0.5392781316348195	0.8879984121383204	29	18	UBR1;RAD6;PMT2;SAN1;OMA1;PMT3;PMT6;PMT1;GIM3;PNG1;NPL4;MCA1;FES1;SSA3;AFG1;YME1;UBR2;UBC4	UBR1;RAD6;PMT2;SAN1
glucose import (GO:0046323)	-0.3370315954929751	-0.8889307336768347	0.5993031358885017	0.8896266123358493	33	22	HXT3;ITR2;HXT17;HXT2;HXT4;YFL040W;HXT1;HXT14;YDL199C;HXK2;HXT10;STL1;MAL31;HXT8;HXT5;ITR1;GAL2;MAL11;SNF3;GLK1;HXK1;RGT2	HXT5;ITR1;GAL2;MAL11;SNF3;GLK1;HXK1;RGT2
regulation of macroautophagy (GO:0016241)	-0.3502984576646879	-0.8717874993477996	0.6451612903225806	0.8910389225866241	27	15	SNF1;PHO80;RPD3;KSP1;ATG8;VPS51;FAR11;CLG1;GCN1;HOG1;TPK1;ATG23;TRS33;PCL1;NPR2	GCN1;HOG1;TPK1;ATG23;TRS33;PCL1;NPR2
organonitrogen compound catabolic process (GO:1901565)	0.38905662937492147	1.168410704904996	0.24278846153846154	0.89231777396915	31	23	DAL4;SKI7;ISC1;DAL3;DAL2;DAL82;APA2;SUE1;CHA4;YSP3;HNT2;NTA1;NTE1;APE2;DAL7;BAR1;DUR1,2;MCX1;DPL1;SRY1;DUR3;APA1;STE23	DAL4;SKI7;ISC1;DAL3;DAL2;DAL82;APA2;SUE1
recombinational repair (GO:0000725)	0.3771657440323002	1.1430379443411274	0.278372591006424	0.89272656908052	38	22	SEM1;RAD6;SGS1;XRS2;RAD52;ESC2;RAD1;MPH1;DOT1;YKU70;RAD59;CTF18;MMS1;PSY3;CSM2;PPH3;DDC1;YKU80;SHU1;MMS22;BRE1;ELG1	SEM1;RAD6;SGS1;XRS2;RAD52;ESC2;RAD1;MPH1;DOT1;YKU70
regulation of pseudohyphal growth (GO:2000220)	0.3403964689819986	0.9264563564296092	0.5794183445190156	0.8935150100428859	23	17	UBA4;SNF1;MKS1;KSP1;SLZ1;RAS2;SIP1;DIG2;NRG2;FKH1;PHD1;SIP2;TEC1;NRG1;GAL83;FKH2;MUM2	UBA4;SNF1
intracellular protein transport (GO:0006886)	-0.2409615169818195	-0.8428484290630622	0.7507936507936508	0.894756683349454	161	82	POM152;APM4;PMT2;BPH1;RTG2;BTN2;SAC3;COS1;DER1;APL5;SSA1;GGA2;ERV25;TLG2;APL3;ERP1;MSB3;GYP1;ERP4;POM34;ERP5;KAP120;ARL1;NUP100;MSB4;KAP114;PMT1;NUP2;ECM30;COS12;COS10;ARL3;BUB2;PIR1;GSP2;COS6;APS2;ERP3;ERP6;YPT10;SSO1;YPT11;YPT52;YPT32;GYP7;YPT53;UBS1;MDR1;YHR022C;DNF2;PEX19;MLP1;SSO2;SYN8;PEP8;ERP2;ARF3;YPT6;DNF1;VPS35;DRS2;DNF3;VPS29;MSN5;ARF1;NAP1;SSH4;KAP122;GYP6;NUP53;YPT31;GGA1;ARF2;SXM1;G…	MSN5;ARF1;NAP1;SSH4;KAP122;GYP6;NUP53;YPT31;GGA1;ARF2;SXM1;GYP5;PBS2;WTM1;NUP170;VAM7;NUP60;MOG1;NUP188
double-strand break repair via nonhomologous end joining (GO:0006303)	-0.33991122306421423	-0.8733289065414568	0.6375	0.8947667889921281	30	17	SIR3;SIR2;MCK1;NEJ1;XRS2;DNL4;YKU70;PSO2;POL4;LIF1;YKU80;VPS75;SUB1;SIR4;SIN3;RAD27;DOA1	VPS75;SUB1;SIR4;SIN3;RAD27;DOA1
vacuole fusion (GO:0097576)	-0.3186586454469092	-0.8447686778505382	0.6797274275979557	0.8977547844453092	35	21	PHO80;PFA3;VAM10;PBI2;SWF1;NYV1;VTC4;YCF1;VTC3;IVY1;BPT1;TRX1;YHR138C;VTC2;VPS41;CLN3;TRX2;VTC1;OPT2;VAC8;VAM7	VTC2;VPS41;CLN3;TRX2;VTC1;OPT2;VAC8;VAM7
iron ion transport (GO:0006826)	0.47715517443542504	1.2783213171139813	0.16631130063965885	0.8992154095230188	20	17	SMF3;FRE1;FET4;FRE7;FRE4;FTR1;MRS3;MRS4;FRE6;SMF1;FET3;CCC1;FET5;FRE2;FTH1;FRE5;FRE3	SMF3;FRE1;FET4;FRE7;FRE4;FTR1;MRS3;MRS4;FRE6;SMF1
regulation of gluconeogenesis (GO:0006111)	0.4309116695501596	1.1489534081240962	0.28077753779697623	0.8998165137614679	19	15	SNF1;VID24;SNF4;SIP4;TSA1;VID30;RDS2;RMD5;GID7;VID28;FYV10;YGR066C;UBC8;UBP14;GID8	SNF1;VID24;SNF4
double-strand break repair (GO:0006302)	-0.2781880779407028	-0.8740765192097396	0.6643598615916955	0.9000802352167507	81	45	SEM1;SIR3;SIR2;RAD6;MCK1;NEJ1;SGS1;XRS2;SAE2;RAD52;EXO1;ESC2;DNL4;RAD1;RTT107;FUN30;RIF1;YKU70;TEL1;PSO2;RAD59;CTF18;TPP1;REC8;RAD17;POL4;RAD9;PPH3;LIF1;YKU80;TDP1;MMS22;MMS4;VPS75;RAD5;SUB1;BRE1;SIR4;SIN3;RAD27;ELG1;ARP8;NHP10;NUP60;DOA1	VPS75;RAD5;SUB1;BRE1;SIR4;SIN3;RAD27;ELG1;ARP8;NHP10;NUP60;DOA1
vacuole fusion, non-autophagic (GO:0042144)	-0.3186586454469092	-0.8465440799318188	0.6877192982456141	0.9006503582055441	35	21	PHO80;PFA3;VAM10;PBI2;SWF1;NYV1;VTC4;YCF1;VTC3;IVY1;BPT1;TRX1;YHR138C;VTC2;VPS41;CLN3;TRX2;VTC1;OPT2;VAC8;VAM7	VTC2;VPS41;CLN3;TRX2;VTC1;OPT2;VAC8;VAM7
inorganic cation transmembrane transport (GO:0098662)	0.3308161195029282	0.9008292536970649	0.6138392857142857	0.9029977601178238	24	16	YDL183C;PIC2;FET4;PMA2;FTR1;MDM38;FET3;ZRT2;NHA1;ATX2;ZRT3;PMR1;FTH1;SIA1;VCX1;ZRT1	YDL183C;PIC2;FET4;PMA2
respiratory electron transport chain (GO:0022904)	-0.3139113614629117	-0.8522894661782099	0.6613475177304965	0.90299884825307	45	22	TIM18;SDH4;SDH1;AGC1;ODC1;COX7;YJL045W;CYC1;CYC7;COX8;SDH2;DLD2;QCR9;QCR10;DLD3;QCR6;COX5B;ODC2;NDI1;COX5A;QCR2;CYT1	COX5B;ODC2;NDI1;COX5A;QCR2;CYT1
glucose transport (GO:0015758)	-0.3034742749802215	-0.8351379712324212	0.6812816188870152	0.903190612408108	34	23	HXT3;ITR2;MTH1;HXT17;HXT2;HXT4;YFL040W;HXT1;HXT14;YDL199C;HXK2;HXT10;STL1;MAL31;HXT8;HXT5;ITR1;GAL2;MAL11;SNF3;GLK1;HXK1;RGT2	HXT5;ITR1;GAL2;MAL11;SNF3;GLK1;HXK1;RGT2
phosphatidylinositol metabolic process (GO:0046488)	0.3342028496871313	0.9059399248308134	0.5824175824175825	0.9033874382498236	28	16	LSB6;BST1;FIG4;PLB3;FAB1;VAC14;YDR018C;INP54;INP52;CSR1;VPS30;INP51;YMR1;INP53;SFH5;CWH43	LSB6;BST1;FIG4;PLB3;FAB1;VAC14;YDR018C
cellular ion homeostasis (GO:0006873)	-0.32922379961727605	-0.855273621471074	0.6554770318021201	0.9034556845742682	23	18	SKY1;GIS4;SAT4;TRK2;SNQ2;HRK1;ATC1;CNB1;KKQ8;YVC1;CMP2;PDR5;CNA1;PTK2;HAL5;MDM31;CRD1;PGM2	PTK2;HAL5;MDM31;CRD1;PGM2
phosphorylation (GO:0016310)	0.30695623366319696	1.2114412904693264	0.1437908496732026	0.9035623331594612	139	92	KCC4;SNF1;SKY1;STE20;CKA1;AKL1;RBK1;SNF4;YCK3;RIM11;MCK1;CTK3;VHS1;FUS3;PKH3;TPK3;KIN4;RCK2;ALK1;SMK1;NPR1;KSP1;ARK1;KNS1;KIN3;SAT4;SKM1;YGK3;TPK2;SIP1;YCK2;PTK1;PRR2;CMK2;TEL1;PSK2;HRK1;HSL1;PSK1;IME2;RCK1;SSK22;SKS1;MEK1;TPP1;CKB1;YPL150W;PRK1;TOS3;SLI15;KKQ8;CHK1;ATG1;PRR1;MKK1;YCK1;GUT1;CKA2;DBF20;KIN1;BCK1;KSS1;GAL1;CLA4;IKS1;FMP48;ELM1;SWE1;SIP2;XKS1;SSK2;MRK1;RIM15;CMK1;HOG1;STE11;TPK1;KIN…	KCC4;SNF1;SKY1;STE20;CKA1;AKL1;RBK1;SNF4;YCK3;RIM11;MCK1;CTK3;VHS1;FUS3;PKH3;TPK3;KIN4;RCK2;ALK1
carbon catabolite activation of transcription from RNA polymerase II promoter (GO:0000436)	-0.34433883685014594	-0.8479996543917007	0.6499068901303539	0.9043908668016436	23	15	GAL3;GAL4;SIP4;HAP4;OAF1;ADR1;CST6;RDS2;STB3;SWI3;CAT8;PIP2;HAP2;HAP5;HAP3	HAP2;HAP5;HAP3
protein localization to chromosome (GO:0034502)	0.438987793663301	1.1564662069220843	0.27941176470588236	0.9046796291339159	20	15	IML3;ZIP1;RPD3;SPO13;TOF2;LRS4;CSM1;CHL4;HFM1;REC8;MCM21;CTF19;FOB1;RTS1;YKU80	IML3;ZIP1;RPD3;SPO13;TOF2;LRS4
protein phosphorylation (GO:0006468)	0.3231881977899444	1.289181902234934	0.0875	0.9072512350035287	144	87	KCC4;SNF1;SKY1;STE20;CKA1;AKL1;SNF4;YCK3;RIM11;MCK1;CTK3;VHS1;FUS3;PKH3;TPK3;KIN4;RCK2;ALK1;SMK1;NPR1;KSP1;ARK1;KNS1;KIN3;SAT4;PKH1;TOR1;SKM1;YGK3;TPK2;SIP1;YCK2;PTK1;PRR2;CMK2;TEL1;PSK2;HRK1;HSL1;PSK1;IME2;RCK1;SSK22;SKS1;MEK1;CKB1;YPL150W;PRK1;TOS3;SLI15;KKQ8;CHK1;ATG1;PRR1;MKK1;YCK1;CKA2;DBF20;KIN1;BCK1;KSS1;CLA4;IKS1;FMP48;ELM1;SWE1;SIP2;SSK2;MRK1;RIM15;CMK1;HOG1;STE11;TPK1;KIN2;PTK2;SLT2;HAL…	KCC4;SNF1;SKY1;STE20;CKA1;AKL1;SNF4;YCK3;RIM11;MCK1;CTK3;VHS1;FUS3;PKH3;TPK3;KIN4;RCK2;ALK1
vesicle organization (GO:0016050)	0.2886296814601851	0.9096745956341415	0.6111111111111112	0.9076817746131727	58	32	SPO20;UIP3;VPS5;LSB6;PRM8;TLG2;SYS1;BST1;YAR028W;MST27;VPS51;NYV1;GOS1;ATG13;YCR007C;VAB2;ATG27;YAR029W;SEC22;SSO1;YHL044W;SSO2;ATG19;SYN8;ATG21;YAR023C;PRM9;SNC2;SNC1;SEC28;VAC8;VAM7	SPO20;UIP3;VPS5;LSB6;PRM8;TLG2;SYS1;BST1;YAR028W;MST27;VPS51
regulation of mitotic nuclear division (GO:0007088)	0.3292048674724378	0.912321316067897	0.5391498881431768	0.9149419387951497	34	18	STE20;LTE1;CLB6;GIC2;CLB5;RTT101;CLB1;CLB4;CLB3;CLN2;CLN1;SPO12;NIS1;CLB2;CLA4;CLN3;NUP53;GIC1	STE20;LTE1;CLB6;GIC2;CLB5
positive regulation of transcription from RNA polymerase II promoter involved in cellular response to chemical stimulus (GO:1901522)	-0.3126434995429622	-0.8215790076989224	0.6983546617915904	0.9152717541755098	29	19	YAP5;MSN4;YAP1;HAP4;RPN4;MSN2;ARR1;ADR1;CRZ1;PLP1;SWI3;MGA2;MSN1;KAR4;HAC1;SUB1;HAP2;HAP5;HAP3	KAR4;HAC1;SUB1;HAP2;HAP5;HAP3
protein import into peroxisome matrix (GO:0016558)	-0.30725907138583586	-0.8171616135324249	0.7120418848167539	0.9166266049167222	23	21	PEX12;PEX18;PEX7;PEX15;DJP1;PEX21;PEX22;CAJ1;MDH2;PEX13;PEX8;PEX10;PEX5;PEX1;AFG1;PEX25;PEX17;PEX6;PEX14;PEX4;PEX2	PEX8;PEX10;PEX5;PEX1;AFG1;PEX25;PEX17;PEX6;PEX14;PEX4;PEX2
cellular iron ion homeostasis (GO:0006879)	0.36103818998760623	1.170621601453136	0.2290249433106576	0.91752528816749	44	31	GEF1;SMF3;YLR126C;ISU1;FRE1;UTR1;FRE4;SIT1;HMX1;CCC2;FRE6;MMT1;CUP2;GRX3;AFT2;ATX1;TIS11;ARN2;CCC1;MMT2;CTH1;FRE2;ENB1;HAA1;MAC1;ARN1;GRX4;FRE5;FRE3;PCA1;ISU2	GEF1;SMF3;YLR126C;ISU1;FRE1;UTR1;FRE4;SIT1;HMX1;CCC2;FRE6;MMT1
mitotic sister chromatid cohesion (GO:0007064)	-0.29381615715038933	-0.8223411174435409	0.7121771217712177	0.9202231388786904	40	23	DCC1;CHL1;IML3;CTF3;ESC2;MCM22;RAD30;MRC1;CHL4;VIK1;CTF18;RAD61;MCM16;MCM21;BIM1;CTF8;CTF19;KAR3;TOP3;CTF4;ELG1;CSM3;TOF1	TOP3;CTF4;ELG1;CSM3;TOF1
protein N-linked glycosylation (GO:0006487)	-0.29551391709392116	-0.8085416327651549	0.737037037037037	0.9259502339379151	42	23	OST6;KRE2;ALG6;MNN11;DIE2;ALG9;OST5;GNT1;ALG8;OST3;KTR2;YUR1;KTR4;KTR3;KTR7;ALG5;MNN10;MNN4;KTR1;CWH41;OST4;KTR6;KTR5	KTR6;KTR5
cellular response to starvation (GO:0009267)	0.3877389182721455	1.176972030488265	0.2397094430992736	0.9264317898051139	46	26	SNF1;GTR2;MIG1;SIP5;GTR1;TAX4;IRS4;ATG8;ATG5;MTL1;PRB1;HST4;SSB1;PEP4;NPP1;VPS30;PHO4;PHO5;DCS2;DPL1;ATG7;ELM1;SIP2;YOR062C;RIM15;NPR2	SNF1;GTR2;MIG1;SIP5;GTR1;TAX4;IRS4
ERAD pathway (GO:0036503)	0.38241191821565573	1.2154914876707383	0.21012658227848102	0.927811637903381	57	30	UBR1;HUL5;RAD6;PMT2;DER1;USA1;PMT3;BST1;CUE1;PMT6;PMT1;JEM1;CNE1;SSM4;YOS9;HRD1;MNS1;DFM1;DSK2;ATG19;YDJ1;EPS1;NPL4;HRD3;HLJ1;SGT2;UFD2;SCJ1;UBX4;RAD23	UBR1;HUL5;RAD6;PMT2;DER1;USA1;PMT3;BST1;CUE1
non-recombinational repair (GO:0000726)	-0.3147142424176674	-0.8009273537004982	0.7467889908256881	0.9332024492505985	32	19	SIR3;SIR2;MCK1;NEJ1;XRS2;RAD52;DNL4;YKU70;PSO2;RAD59;POL4;LIF1;YKU80;VPS75;SUB1;SIR4;SIN3;RAD27;DOA1	VPS75;SUB1;SIR4;SIN3;RAD27;DOA1
chromatin silencing at rDNA (GO:0000183)	0.47411581095143146	1.2355187121271836	0.21739130434782608	0.933832039520113	22	15	SIR2;ISW2;DOT6;IRS4;ZDS2;TOF2;LRS4;FUN30;SPT21;TOP1;HST2;FOB1;PNC1;NNT1;NPT1	SIR2;ISW2;DOT6;IRS4;ZDS2;TOF2;LRS4;FUN30
pyruvate metabolic process (GO:0006090)	0.4050377312013929	1.1936328459955332	0.21814254859611232	0.9371912491178547	33	22	LPD1;PDA1;LAT1;PYK2;ARO10;PFK2;EMI2;TDH2;PDB1;ALD4;PDC6;PDX1;HXK2;PDC5;PDC1;MAE1;YLR446W;TDH3;GLK1;ENO1;HXK1;THI3	LPD1;PDA1;LAT1;PYK2;ARO10;PFK2;EMI2;TDH2
RNA export from nucleus (GO:0006405)	0.3801815914888658	1.2221277103956005	0.17011494252873563	0.9454582115132575	70	30	SGF73;TEF2;RPS0B;SEM1;RPS19B;SAC3;RPS28B;SOL1;MIP6;NUP100;RPS19A;ZDS1;RPS0A;TEX1;RPS10A;LOS1;RPS10B;RPS26B;GFD1;HMT1;RPS18B;SOL2;IST3;MSN5;SXM1;RPS28A;NUP170;THP2;NUP188;MFT1	SGF73;TEF2;RPS0B;SEM1;RPS19B
autophagy of nucleus (GO:0044804)	-0.24187080007821687	-0.6951664658888119	0.8832752613240418	0.9510761258695122	44	31	OSH2;ATG9;OSH6;ATG18;ATG8;ATG14;ATG5;ATG12;ATG3;OSH3;ATG13;ATG10;ATG4;SNX4;ATG1;ATG15;VPS30;KES1;ATG21;SWH1;ATG7;ATG17;HES1;HSV2;VPS41;ATG23;NVJ1;ATG2;ATG16;VAC8;VAM7	ATG23;NVJ1;ATG2;ATG16;VAC8;VAM7
regulation of cell cycle process (GO:0010564)	-0.267531017274704	-0.7463836743486391	0.7996485061511424	0.9517735614533621	36	26	UME1;RCK2;ECM27;CLB6;CLB5;RTT101;IME1;CLB1;MRC1;CLB4;CLB3;CLN2;IME2;RCK1;CLN1;NIS1;SLI15;KEL1;CLB2;KEL2;SWE1;BUD14;CLN3;NUP53;HOG1;VRP1	VRP1
Golgi vesicle transport (GO:0048193)	0.3357582644326405	1.242755678553391	0.1348314606741573	0.9518255766445046	135	64	SMY2;RCY1;ERV14;RER1;COG6;COG7;COG5;EMP46;ERV25;RUD3;PHO86;GTS1;BST1;YET2;VPS74;ATG8;ERP1;GCS1;ERP4;GRH1;SLY41;YET1;ERP5;GOS1;SOP4;YIP3;GYP8;COG8;GOT1;ERV46;ENT5;COY1;EMP47;ERV15;SEC22;CHS7;ERP3;ERP6;AGE2;ENT3;SNX4;YPT11;YPT32;ERV29;YHR022C;YOL107W;SVP26;TRX1;KES1;ERP2;YPT6;AGE1;DRS2;DSS4;UIP5;ARF1;YPT31;GEA1;TRX2;GYP5;ATG20;ERV41;TRS33;SEC28	SMY2;RCY1;ERV14;RER1;COG6;COG7;COG5;EMP46;ERV25;RUD3;PHO86;GTS1;BST1;YET2;VPS74;ATG8;ERP1;GCS1;ERP4;GRH1;SLY41;YET1;ERP5
post-Golgi vesicle-mediated transport (GO:0006892)	-0.23108373594008738	-0.7051056322418523	0.9016393442622951	0.9518475331892329	71	38	RCY1;APS3;CHS6;APL5;GGA2;TLG2;SYS1;VPS53;VTH1;APM3;ENT5;SRO7;APS1;APL6;MUK1;APM1;CSR1;ENT3;YPT52;APL4;BUD7;YPT53;RSN1;SSO2;SYN8;KES1;SRO77;MON2;SNC2;DRS2;DSS4;APM2;ARF1;SNC1;GGA1;ARF2;CHS5;VPS9	SNC2;DRS2;DSS4;APM2;ARF1;SNC1;GGA1;ARF2;CHS5;VPS9
septin ring organization (GO:0031106)	-0.3058500030289886	-0.7824478373596009	0.7563884156729132	0.9525388895061577	35	18	KCC4;ASR1;DMA2;GIC2;VHS2;BEM3;DMA1;SPR3;RGA2;RTS1;SPR28;CLA4;ELM1;BUD4;PCL2;GIC1;PCL1;BNI5	PCL2;GIC1;PCL1;BNI5
cellular macromolecule biosynthetic process (GO:0034645)	-0.24409710700544524	-0.757945394378099	0.839607201309329	0.9535008663734327	80	42	TEF2;RPS0B;DOM34;GAT4;HBS1;RRM3;SKI7;STB5;HUR1;RPS4B;YCL001W-A;RPS23A;PLM2;YGR201C;GAT3;THO1;RPS23B;MRC1;RPS0A;CAM1;RPS4A;TYE7;TOP1;SKN7;TEF4;UTP30;RPL8B;RPL24B;EFT2;TOS4;RPS14B;RPL1A;SLX4;HEF3;TEA1;RPS14A;STM1;RPL8A;BRE2;RPL24A;TOF1;EFT1	RPL8A;BRE2;RPL24A;TOF1;EFT1
peptide biosynthetic process (GO:0043043)	0.4116147362099996	1.1793959206084073	0.23394495412844038	0.9536993648553282	40	22	TEF2;RPS0B;DOM34;HBS1;SKI7;RPS4B;YCL001W-A;RPS23A;PLM2;RPS23B;RPS0A;RPS4A;PRC1;UTP30;RPL8B;RPL24B;TOS4;RPS14B;RPL1A;RPS14A;RPL8A;RPL24A	TEF2;RPS0B;DOM34;HBS1;SKI7
G1/S transition of mitotic cell cycle (GO:0000082)	-0.28175693813711317	-0.7614265541910056	0.7559633027522936	0.9542285283199694	40	22	SAP185;PPH21;PCL9;VHS1;STB1;RPD3;CLB6;HOS3;CLB5;SAT4;BCK2;SAP155;PPH22;RRD1;SWI5;ACE2;SAP4;CLN3;PTK2;HPC2;SAP190;GRR1	HPC2;SAP190;GRR1
organonitrogen compound biosynthetic process (GO:1901566)	-0.2730578671694567	-0.7851119091317307	0.7530224525043178	0.9544033357729712	51	29	CHO2;SUR2;TRM12;BIO3;PPM2;CPA2;BIO5;EKI1;PCT1;BIO2;ELO1;CPA1;IPT1;BIO4;EPT1;SKN1;THI4;CKI1;YSR3;BNA3;SUR1;PSD1;ARV1;PSD2;CSH1;YOR365C;OPI3;LCB3;URA2	ARV1;PSD2;CSH1;YOR365C;OPI3;LCB3;URA2
actin filament organization (GO:0007015)	-0.25596110549363427	-0.7074518034227184	0.8527397260273972	0.9548067033221777	42	26	AKL1;RDI1;RHO4;PPH21;ENT2;TPM2;ARK1;RHO5;LSB5;BZZ1;BNI1;PPH22;PRK1;ENT3;SCP1;WHI2;YSC84;TWF1;RHO2;ENT1;ENT4;CRN1;TPM1;PBS2;SIW14;ARC18	ENT1;ENT4;CRN1;TPM1;PBS2;SIW14;ARC18
organic substance transport (GO:0071702)	-0.27470526421714275	-0.7646431773660154	0.7943760984182777	0.9557695907712133	29	22	DAL4;SNG1;SAM3;PTR2;HOL1;DTR1;PDR12;PTK1;GAP1;TPO5;THI7;AAC3;PET8;AAC1;FCY21;FUN26;AZR1;TDH3;FUI1;PTK2;FCY22;FCY2	FUI1;PTK2;FCY22;FCY2
protein targeting to mitochondrion (GO:0006626)	-0.27278359513740796	-0.7519745494335237	0.7956989247311828	0.9559278438027168	64	22	MMM1;TIM18;MDJ2;SSA1;TIM13;HOT13;DJP1;TOM7;STI1;MSP1;ECM10;XDJ1;TOM6;TOM70;MCX1;YDJ1;YME1;TOM71;IMP2;HSP82;QCR2;MDM10	IMP2;HSP82;QCR2;MDM10
response to salt stress (GO:0009651)	-0.27335905790627874	-0.7383977540025871	0.8208695652173913	0.9562502608132436	27	22	RIM11;MCK1;ISC1;SIS2;YGK3;PSR2;NUP42;STD1;FRT1;BZZ1;NST1;PSR1;CTT1;FRT2;CIN5;WHI2;HAL1;HAL9;MRK1;MYO5;ALD6;TCO89	ALD6;TCO89
positive regulation of transcription from RNA polymerase II promoter in response to stress (GO:0036003)	-0.24060050113584638	-0.6954506152333649	0.89419795221843	0.9566176860250821	43	32	MSN4;YAP1;CAD1;SWI6;RPN4;PHO23;MSN2;SKO1;ARR1;RLM1;CRZ1;DEP1;AFT2;SAP30;SMP1;SKN7;HMS2;MGA2;HAA1;SWI4;MSN1;SDS3;MOT3;TEC1;HOT1;RIM15;SFL1;HOG1;PDR8;SIN3;MGA1;YAK1	MSN1;SDS3;MOT3;TEC1;HOT1;RIM15;SFL1;HOG1;PDR8;SIN3;MGA1;YAK1
fungal-type cell wall organization (GO:0031505)	-0.20557560521789037	-0.7470677615859626	0.9147398843930635	0.9568149341017085	150	100	SNF1;TIR3;PMT2;BPH1;YPS6;TAX4;ZRG8;IRS4;KRE1;UTH1;CHS3;SRL1;CRR1;PMT3;TIP1;CCW12;MYO3;NCA3;PRS4;SPS2;SIM1;TOR1;PMT6;PRS5;CWP1;YPS1;YNL194C;MTL1;HKR1;PST1;PMT1;ECM33;PAU5;SPS22;INP52;PAU2;FMP45;SKG1;GAS3;CHS1;TIR1;PIR1;TIR4;PAU4;CNB1;GAS2;HRD1;SPI1;GAS5;UTR2;MKC7;YPS3;SUN4;ZEO1;MID2;EXG1;YPS7;EXG2;BAR1;CSR2;SVP26;SKN1;KTR7;CMP2;HLR1;INP51;MSB2;CRH1;TIR2;HSP150;RHO2;CWP2;CIS3;CNA1;INP53;MHP1;PIR3;G…	PMT5;MYO5;SLG1;AVO2;TUS1;IRE1;SUR7;GAS1;LRE1;KTR6;CCW14;PAU7;WSC2;SED1;TCO89
ribosomal small subunit biogenesis (GO:0042274)	-0.2741710040827188	-0.767913675015156	0.7874149659863946	0.9571233531215076	67	24	RPS0B;RPS19B;SAC3;RPS7B;RPS28B;NOP13;YAR1;RPS19A;RPS0A;RPS10A;RPS17B;NEW1;UTP30;RPS10B;RPS14B;RPS11B;RPS27A;DRS2;NOP6;RPS11A;RPS14A;RPS28A;LSM7;LSM6	LSM7;LSM6
regulation of cyclin-dependent protein kinase activity (GO:1904029)	-0.2804685837108004	-0.7078121409744694	0.8305400372439479	0.9602613782631003	21	17	PHO80;PTC2;CLB6;CLB5;PCL7;CLB1;CLB4;CLB3;CLN2;CLN1;CLB2;SWE1;CLN3;PTC3;MIH1;PCL2;PCL1	PTC3;MIH1;PCL2;PCL1
mismatch repair (GO:0006298)	-0.30148920861344014	-0.768369166386281	0.7422867513611615	0.9627847590665751	26	16	RNH201;MSH6;MSH5;EXO1;MLH2;DIN7;NHP6A;MLH3;PMS1;MSH4;POL32;HSM3;MSH3;MSH2;MLH1;RAD4	HSM3;MSH3;MSH2;MLH1;RAD4
internal peptidyl-lysine acetylation (GO:0018393)	0.4533365207474266	1.2516938471779504	0.18262806236080179	0.9642907551164431	44	17	SPT3;SGF73;SPT8;HAT1;EAF6;SAS2;YNG1;HAT2;SAS3;ACS1;AHC1;AHC2;ASF1;NTO1;RTT109;EAF3;EAF7	SPT3;SGF73
chronological cell aging (GO:0001300)	0.3200957276170377	0.8682507364807556	0.6475583864118896	0.9647666095372517	23	16	SIR2;ACB1;MDH1;ALT1;TOR1;MDM30;FIS1;SCP1;HST2;DNM1;GIS1;CKA2;TEC1;AAT1;NDI1;NDE1	SIR2;ACB1;MDH1;ALT1
mitotic cytokinesis (GO:0000281)	-0.25268734855939584	-0.6758983376090466	0.8827586206896552	0.9651790383035193	45	23	STE20;CHS6;DMA2;RSR1;TPM2;VHS2;HKR1;RAX2;DMA1;BUD7;BUD8;SPR3;RTS1;SPR28;MSB2;DBF20;BUD9;ARF3;ELM1;RAX1;BUD13;CHS5;BUD17	BUD13;CHS5;BUD17
small GTPase mediated signal transduction (GO:0007264)	-0.2860073156586217	-0.7080672628872662	0.818342151675485	0.9659208602140738	23	15	RPI1;RDI1;TPK3;RSR1;TPK2;SRO7;ROM1;RGA2;BMH1;RHO2;RGD2;BMH2;TPK1;ROM2;BEM4	ROM2;BEM4
G2/M transition of mitotic cell cycle (GO:0000086)	-0.2850008194991597	-0.7121071632928837	0.8314393939393939	0.9668094754742351	27	15	RPD3;CLB6;CLB5;CLB1;CLB4;CLB3;CLN2;HSL1;CLN1;CLB2;SWE1;CLN3;SIN3;PIN4;MIH1	CLN3;SIN3;PIN4;MIH1
proteolysis involved in cellular protein catabolic process (GO:0051603)	-0.2995230286891841	-0.7686736762700701	0.7756183745583038	0.9689439832006963	39	17	PRE9;OMA1;RUB1;MDM30;PRC1;PEP4;KEX1;PNG1;RPL40A;MCA1;SSA3;AFG1;YME1;CPS1;CYM1;STE23;RPL40B	SSA3;AFG1;YME1;CPS1;CYM1;STE23;RPL40B
protein targeting to peroxisome (GO:0006625)	-0.27759942861962583	-0.7239995626237429	0.8323699421965318	0.969514621925432	19	17	PEX12;PEX18;DJP1;PEX21;PEX22;CAJ1;MDH2;PEX19;PEX8;PEX10;PEX5;PEX1;AFG1;PEX25;PEX3;PEX6;PEX2	PEX8;PEX10;PEX5;PEX1;AFG1;PEX25;PEX3;PEX6;PEX2
regulation of cyclin-dependent protein serine/threonine kinase activity (GO:0000079)	-0.27566275219598013	-0.719007533197746	0.8242753623188406	0.970020828944398	29	18	PHO80;PTC2;CLB6;CLB5;PCL7;CLB1;CLB4;CLB3;CLN2;CLN1;SIP3;CLB2;SWE1;CLN3;PTC3;MIH1;PCL2;PCL1	PTC3;MIH1;PCL2;PCL1
protein localization to membrane (GO:0072657)	-0.28886587774003586	-0.7123077520852099	0.8021778584392014	0.9725945449232568	29	15	GTR2;GTR1;IST2;EMP70;NCE102;NUP100;VAC7;SPO71;SLM2;NUP2;OPY2;ENT4;NUP170;RIM21;VAC8	NUP170;RIM21;VAC8
regulation of protein serine/threonine kinase activity (GO:0071900)	-0.24393991562134965	-0.6567960079741786	0.895910780669145	0.9769144680935483	28	20	PHO80;PTC2;CLB6;CLB5;PKH1;PCL7;CLB1;CLB4;CLB3;SDP1;CLN2;CLN1;CLB2;SWE1;MSG5;CLN3;PTC3;MIH1;PCL2;PCL1	PTC3;MIH1;PCL2;PCL1
protein transport (GO:0015031)	-0.187269854178322	-0.6412773418043163	0.9696485623003195	0.9784790429006395	100	61	APM4;BPH1;BTN2;APL5;ERV25;TLG2;SYS1;APL3;VPS74;ERP1;GCS1;MSB3;GYP1;ERP4;ERP5;ARL1;MSB4;RIM8;NUP2;ECM30;ARL3;BUB2;PIR1;APS2;ERP3;ERP6;CSR1;YPT10;SSO1;YPT11;YPT52;YPT32;GYP7;YPT53;MDR1;YHR022C;CSR2;DNF2;SSO2;SYN8;IMH1;ECM21;PEP8;ERP2;ARF3;YPT6;DNF1;VPS35;SFH5;ROD1;DRS2;DNF3;VPS29;ARF1;VPS41;GYP6;YPT31;ARF2;GYP5;VAM7;DID2	VPS35;SFH5;ROD1;DRS2;DNF3;VPS29;ARF1;VPS41;GYP6;YPT31;ARF2;GYP5;VAM7;DID2
regulation of nuclear division (GO:0051783)	0.3116246606934532	0.85572213149583	0.6613272311212814	0.9799715725545937	23	18	UME1;RCK2;CLB6;CLB5;RTT101;IME1;CLB1;CLB4;CLB3;CLN2;IME2;RCK1;CLN1;NIS1;CLB2;SWE1;CLN3;NUP53	UME1;RCK2;CLB6;CLB5;RTT101;IME1;CLB1;CLB4;CLB3;CLN2;IME2;RCK1;CLN1
piecemeal microautophagy of nucleus (GO:0034727)	-0.21952000039772052	-0.6442382776735905	0.9446428571428571	0.9816279738803337	42	30	OSH2;ATG9;OSH6;ATG18;ATG8;ATG14;ATG5;ATG12;ATG3;OSH3;ATG13;ATG10;ATG4;SNX4;ATG1;ATG15;VPS30;KES1;ATG21;SWH1;ATG7;ATG17;HES1;HSV2;VPS41;NVJ1;ATG2;ATG16;VAC8;VAM7	NVJ1;ATG2;ATG16;VAC8;VAM7
transmembrane transport (GO:0055085)	-0.18050137734572436	-0.6274794396847828	0.985781990521327	0.9832451699710939	117	81	PMC1;YOL162W;AGP1;ATR1;GNP1;AVT6;FLR1;YOL075C;SIT1;ERS1;YBT1;CTP1;HOL1;HXT3;VBA3;UGA4;AUS1;CCC2;ATO3;MSC2;AQR1;TPO1;YOL163W;ADY2;PDR15;DTR1;SNQ2;BAP2;ADP1;AQY1;PDR12;VPS73;VBA2;YFL040W;AQY2;TPO2;ARN2;THI7;YMC2;YDL199C;PDR11;AGP3;QDR1;AAC3;VMR1;TPO4;YCF1;HXT10;STL1;GIT1;NFT1;FCY21;YOR1;BPT1;ALR2;YEA4;ENB1;YKR104W;SPF1;QDR3;BAP3;SGE1;ARN1;PDR5;FUN26;AZR1;YBR241C;ITR1;PDR10;PHO89;SUL1;FUI1;TPO3;VBA1…	SUL1;FUI1;TPO3;VBA1;FCY22;PCA1;YOR365C;YDR338C;VCX1;TAT1;FCY2
autophagosome organization (GO:1905037)	0.17377413311539916	0.46820777833157456	0.9931192660550459	0.9944954128440368	29	17	ATG9;ATG18;ATG8;ATG5;ATG12;ATG3;ATG13;ATG27;ATG4;ATG1;VPS30;ATG21;ATG7;ATG17;HSV2;ATG2;ATG16	ATG9;ATG18;ATG8;ATG5;ATG12;ATG3;ATG13
protein glycosylation (GO:0006486)	-0.1945442395628031	-0.589051850604131	0.9810017271157168	0.9951663751649752	62	37	PMT2;SRT1;KRE2;ALG6;MNN2;PMT3;MNN11;YSY6;PMT6;MNT4;MNT2;DIE2;ERD1;ALG9;OST5;GNT1;ALG8;OST3;KTR2;MNN1;YUR1;KTR4;KTR3;GDA1;YND1;SVP26;KTR7;MNN5;ALG5;MNN10;MNN4;KTR1;MNT3;CWH41;OST4;KTR6;KTR5	KTR6;KTR5
establishment of protein localization to mitochondrion (GO:0072655)	-0.16541572109329836	-0.4158130060509027	0.9928825622775801	0.9974654732244471	42	16	MDJ2;SSA1;HOT13;MDM38;TOM7;STI1;MSP1;ECM10;XDJ1;TOM6;TOM70;MCX1;YDJ1;YME1;TOM71;HSP82	YME1;TOM71;HSP82
tryptophan metabolic process (GO:0006568)	0.1900769642613324	0.5020529091057768	0.9840546697038725	0.9996967516088235	17	16	HIS6;ARO10;TRP1;PDC6;TRP3;BNA2;TRP2;TRP4;BNA6;TRP5;PDC5;BNA4;PDC1;BNA1;BNA5;THI3	HIS6;ARO10
endoplasmic reticulum organization (GO:0007029)	-0.22654303501322848	-0.5907876350158883	0.9429657794676806	0.9999855273528586	34	18	SWA2;YOP1;EMP46;IST2;RTN2;MYO4;TCB1;TCB3;EMP47;TCB2;SHE3;YPT11;SCS22;RTN1;SCS2;UIP5;SEY1;SWC3	SEY1;SWC3
amide biosynthetic process (GO:0043604)	0.29343518405305014	0.8283391499788854	0.7220902612826603	1.0	33	20	SPE2;SPE4;ISC1;BIO3;CPA2;ASN2;BIO5;MTD1;BIO2;CPA1;BIO4;YDC1;FAU1;YPC1;LAC1;ASN1;FMS1;YML096W;LAG1;URA2	SPE2;SPE4;ISC1
amino acid transport (GO:0006865)	0.2631783354834912	0.8207810029076503	0.7364532019704434	1.0	32	28	BTN2;AGP1;AVT5;GNP1;AVT6;MUP3;AVT4;VBA3;UGA4;AVT7;PUT4;AQR1;AVT1;BAP2;VBA2;GAP1;AVT3;TAT2;AGP3;AVT2;MUP1;BAP3;AUA1;LYP1;DIP5;ALP1;VBA1;TAT1	BTN2;AGP1;AVT5;GNP1;AVT6;MUP3;AVT4;VBA3;UGA4;AVT7;PUT4;AQR1
glycerophospholipid biosynthetic process (GO:0046474)	0.27565566006474596	0.7592190316430397	0.7849462365591398	1.0	27	16	CHO2;SLC1;ICT1;AYR1;VAC14;YKR070W;EKI1;PCT1;EPT1;VPS30;CPT1;CKI1;PSD1;PSD2;OPI3;CRD1	CHO2;SLC1;ICT1
Ras protein signal transduction (GO:0007265)	0.25516721516585444	0.7728682396138767	0.7852028639618138	1.0	41	27	STE20;RPI1;RDI1;RHO4;TPK3;RHO5;SKM1;TPK2;WSC3;BOI2;YPT10;YPT11;YPT52;YPT32;YPT53;YHR022C;BMH1;RHO2;YPT6;CLA4;BMH2;YPT31;TPK1;SLG1;GEM1;WSC2;BEM4	STE20;RPI1;RDI1;RHO4;TPK3
regulation of macromolecule metabolic process (GO:0060255)	0.2696274795324352	0.7556125272022495	0.7974683544303798	1.0	25	20	SKY1;NGR1;FUS3;SMK1;VPS74;IST2;SPP1;TCB1;TCB3;IME2;TCB2;SCS22;TOS4;KSS1;SCS2;HOG1;SLT2;ASF1;RTT109;SWD3	SKY1;NGR1;FUS3;SMK1;VPS74;IST2
nitrogen compound transport (GO:0071705)	0.24101613688054013	0.80039064311946	0.8087855297157622	1.0	50	42	MMM1;DAL4;BTN2;AGP1;ATR1;SNG1;MCH5;GNP1;AVT7;ATO3;ADY2;DTR1;AVT1;BAP2;YHL008C;PTK1;MDM12;GAP1;TPO5;THI7;YMR279C;AGP3;MEP3;AAC3;YCF1;MEP1;AAC1;FCY21;BPT1;BAP3;AUA1;FUN26;MEP2;AZR1;TDH3;DIP5;FUI1;PTK2;FCY22;TNA1;TAT1;FCY2	MMM1;DAL4;BTN2;AGP1;ATR1;SNG1;MCH5;GNP1
phospholipid biosynthetic process (GO:0008654)	0.2750984370640328	0.7505042471675808	0.815677966101695	1.0	29	17	SLC1;MUM3;SCS3;GPT2;SCT1;YDR018C;YKR070W;SCS22;OPI1;URA8;URA7;PDR16;SUR1;SCS2;CSH1;TAZ1;CRD1	SLC1;MUM3;SCS3;GPT2;SCT1
organic hydroxy compound transport (GO:0015850)	0.25923565294680145	0.7166881289429002	0.8419864559819413	1.0	20	17	OSH2;PRY1;FPS1;OSH6;YBT1;PRY3;HOL1;OSH3;PDR11;PRY2;KES1;SWH1;HES1;HNM1;DAN1;OAC1;YJR120W	OSH2;PRY1;FPS1;OSH6;YBT1;PRY3;HOL1
phospholipid metabolic process (GO:0006644)	0.2586116798646571	0.7428638699629213	0.8422222222222222	1.0	35	21	MUM3;SCS3;GPT2;TLG2;SPO14;SCT1;YDR018C;DPP1;IPT1;SCS22;SCS7;LPP1;OPI1;URA8;URA7;PDR16;SCS2;PLB1;PLB2;TAZ1;CRD1	MUM3;SCS3;GPT2;TLG2;SPO14;SCT1
cytosolic transport (GO:0016482)	0.2457234001695458	0.747158907912916	0.8463414634146341	1.0	49	27	MVP1;BTN2;VPS5;GGA2;SYS1;RAV1;VPS51;SFT2;VPS53;FAB1;GOT1;ENT5;SNX41;MUK1;ENT3;YPT52;YPT53;VPS30;YHR022C;PEP8;YPT6;MON2;VPS35;VPS29;RHB1;GGA1;VPS9	MVP1;BTN2;VPS5;GGA2;SYS1;RAV1;VPS51;SFT2;VPS53;FAB1
fungal-type cell wall polysaccharide biosynthetic process (GO:0051278)	0.2487099605719743	0.6774619415732245	0.8694690265486725	1.0	23	16	YMR085W;CHS6;CHS3;ROT2;GAS3;CHS7;GAS2;GAS5;BUD7;SKT5;YEA4;BMH1;BMH2;GAS4;CWH41;GAS1	YMR085W;CHS6;CHS3
Golgi to plasma membrane transport (GO:0006893)	0.24174225081386808	0.6905574844849243	0.8732718894009217	1.0	36	20	RCY1;CHS6;SYS1;VPS74;GCS1;ARL1;SRO7;ARL3;CSR1;BUD7;RSN1;SSO2;IMH1;SRO77;SFH5;SNC2;ARF1;SNC1;ARF2;CHS5	RCY1;CHS6;SYS1;VPS74;GCS1
transition metal ion transport (GO:0000041)	0.237681296345765	0.7090395070634914	0.8835616438356164	1.0	30	25	SMF3;SCO2;FRE1;FET4;FRE7;FRE4;FRE6;MSC2;SMF1;ZRG17;FET3;ATX1;CCC1;FET5;ZRT3;BPT1;FRE2;PHO84;COT1;PMR1;SMF2;FRE5;FRE3;PCA1;COX17	SMF3;SCO2;FRE1;FET4;FRE7;FRE4
sterol transport (GO:0015918)	0.2341196231345814	0.6771858042117749	0.8972431077694235	1.0	30	21	STE20;OSH2;PRY1;OSH6;PRY3;AUS1;SKM1;OSH3;SNQ2;PDR12;NPC2;SIP3;PDR11;PRY2;KES1;SWH1;CLA4;HES1;DAN1;ARV1;YJR120W	STE20;OSH2;PRY1
carboxylic acid transport (GO:0046942)	0.25289097541723626	0.683439665766249	0.8976034858387799	1.0	19	17	BTN2;YHM2;AGP1;GNP1;AVT7;AQR1;AVT1;BAP2;GAP1;JEN1;AGP3;DIC1;BAP3;AUA1;DIP5;TNA1;TAT1	BTN2;YHM2;AGP1;GNP1
double-strand break repair via homologous recombination (GO:0000724)	0.22120480917696184	0.6906643117424643	0.9002433090024331	1.0	64	27	SEM1;RAD6;SGS1;RAD52;HST3;ESC2;RAD1;ECM11;LRS4;YKU70;HST4;RAD59;CTF18;WSS1;PPH3;YKU80;POL32;MUS81;PDR10;MMS22;SLX4;AHC1;BRE1;CTF4;RAD54;RTT109;ELG1	SEM1;RAD6;SGS1;RAD52;HST3;ESC2;RAD1;ECM11
cellular protein localization (GO:0034613)	0.2026169481577324	0.7872961088330481	0.904891304347826	1.0	122	80	GSF2;APM4;SGF29;BPH1;BTN2;ATG9;DMA2;APL5;ERV25;TLG2;APL3;KSP1;ATG18;SAT4;ATG8;ERP1;EMP70;MSB3;GYP1;ERP4;ERP5;ARL1;RAS2;MSB4;RAD16;ATG13;ATG27;ECM30;ARL3;BUB2;PIR1;APS2;ERP3;ERP6;YPT10;SSO1;DMA1;YPT11;YPT52;YPT32;GYP7;WTM2;SPR3;YPT53;MDR1;YHR022C;RAD7;DNF2;SSO2;SYN8;ATG21;RTS1;SPR28;PEP8;ERP2;ATG17;ARF3;JSN1;SML1;YPT6;DNF1;VPS35;BUD4;DRS2;DNF3;HSV2;VPS29;HDA1;ARF1;GYP6;YPT31;ARF2;ATG23;NVJ1;HAL5;G…	GSF2;APM4;SGF29;BPH1;BTN2;ATG9;DMA2;APL5;ERV25;TLG2;APL3;KSP1;ATG18;SAT4;ATG8;ERP1;EMP70;MSB3;GYP1;ERP4
peroxisome organization (GO:0007031)	0.2121400674381844	0.6420915208066252	0.9232613908872902	1.0	35	25	SNF4;PEX31;YOP1;GPX1;PEX27;PEX32;PEX29;PEX11;ADR1;RTN2;CAF4;MDV1;FIS1;PEX28;PEX19;DNM1;PEX30;RTN1;PEX1;ANT1;PEX25;PEX3;PEX6;PEX4;VPS1	SNF4;PEX31;YOP1;GPX1;PEX27;PEX32;PEX29;PEX11
nuclear migration (GO:0007097)	0.21532205771891993	0.5923227908600788	0.9380530973451328	1.0	20	16	DYN3;NDL1;NUM1;PAC1;SLK19;KIP2;JNM1;TOP1;DYN1;ARP1;BIM1;PAC11;DYN2;KAR9;KIP3;TUB3	DYN3;NDL1;NUM1;PAC1;SLK19;KIP2;JNM1
monocarboxylic acid catabolic process (GO:0072329)	0.22954211180052353	0.6145239517375568	0.9393939393939394	1.0	23	15	XBP1;ASP1;SWI6;UGA2;MBP1;UGA3;PAD1;YER010C;DLD2;SWI4;UGA1;TES1;SPS19;DLD1;POT1	XBP1;ASP1;SWI6;UGA2;MBP1;UGA3;PAD1;YER010C
lysosomal microautophagy (GO:0016237)	0.20046598044905808	0.6760380006702911	0.9411764705882353	1.0	51	38	MEH1;GTR2;OSH2;SLM4;ATG9;OSH6;ATG18;ATG8;ATG14;ATG5;ATG12;ATG3;OSH3;ATG13;VTC4;ATG10;ATG4;PEP4;SNX4;VTC3;ATG1;ATG15;VPS30;KES1;ATG21;SWH1;ATG7;ATG17;HES1;HSV2;VTC2;VPS41;NVJ1;ATG2;VTC1;ATG16;VAC8;VAM7	MEH1;GTR2;OSH2;SLM4;ATG9
protein O-linked glycosylation (GO:0006493)	0.21618519050625906	0.5975101818948141	0.9446902654867256	1.0	22	18	PMT2;KRE2;PMT3;PMT6;MNT4;MNT2;PMT1;OST3;KTR2;MNN1;YUR1;KTR4;KTR3;MNN4;KTR1;MNT3;PMT5;KTR6	PMT2;KRE2
regulation of protein localization (GO:0032880)	0.21474952500661762	0.5769696913427991	0.9548532731376975	1.0	29	16	PHO80;MSB3;ZDS2;YAR1;RAS2;ZDS1;VAB2;BNI1;PTP2;PEA2;BUD6;SPA2;BUD14;EDE1;MAK3;PTP3	PHO80
regulation of cell cycle (GO:0051726)	0.19832602926347234	0.632908313823246	0.9576059850374065	1.0	51	35	SEM1;STE20;SMI1;RCK2;CLB6;CLB5;SIS2;TOR1;SKM1;BCK2;CLB1;CMK2;CLB4;CLB3;CLN2;HSL1;SKG3;SSK22;CLN1;MEK1;RAD9;MKK1;CLB2;BCK1;MET32;CLA4;SSK2;CLN3;CMK1;STE11;MKK2;STE7;PBS2;DIA2;CAF120	SEM1;STE20;SMI1;RCK2;CLB6;CLB5;SIS2
mitochondrion disassembly (GO:0061726)	-0.1977601037117139	-0.561456867682562	0.9707401032702238	1.0	38	26	ATG9;UTH1;ATG18;ATG8;ATG5;SCM4;ATG12;FUN14;ATG3;ATG13;ATG10;ATG4;FIS1;SNX4;YOR019W;ATG1;WHI2;RTG3;ATG21;ATG7;ATG17;HSV2;ATG2;YIL165C;ATG20;ATG16	ATG2;YIL165C;ATG20;ATG16
mitotic spindle organization (GO:0007052)	0.19489513925271612	0.5217362535353842	0.9720430107526882	1.0	35	16	RRD2;FIN1;TVP38;YHR127W;SLK19;ASE1;CLB1;JNM1;KIP1;RRD1;NPL4;KIP3;YBP2;BIK1;CIN8;CIK1	RRD2
cellular response to osmotic stress (GO:0071470)	0.18780118953765035	0.5675385124492467	0.9733009708737864	1.0	28	24	RIM11;MCK1;FUS3;SMK1;HSP30;HSP12;YGK3;PSR2;NUP42;FRT1;PSR1;CTT1;FRT2;CKA2;KSS1;MOT3;GRE3;ROX1;MNN4;SSK2;MRK1;HOG1;SLT2;PBS2	RIM11;MCK1;FUS3;SMK1;HSP30;HSP12;YGK3;PSR2;NUP42
autophagy of mitochondrion (GO:0000422)	-0.1977601037117139	-0.5528663495192989	0.9785330948121646	1.0	38	26	ATG9;UTH1;ATG18;ATG8;ATG5;SCM4;ATG12;FUN14;ATG3;ATG13;ATG10;ATG4;FIS1;SNX4;YOR019W;ATG1;WHI2;RTG3;ATG21;ATG7;ATG17;HSV2;ATG2;YIL165C;ATG20;ATG16	ATG2;YIL165C;ATG20;ATG16
ammonium transport (GO:0015696)	0.196921185830485	0.5320588460561568	0.9787234042553191	1.0	20	18	ATR1;SAM3;UGA4;ATO3;TPO1;ADY2;FAA4;TPO2;YMR279C;MEP3;TPO4;MEP1;MEP2;FAA1;RSB1;HNM1;DUR3;TPO3	ATR1;SAM3;UGA4;ATO3;TPO1;ADY2;FAA4
protein lipidation (GO:0006497)	-0.18926723640293794	-0.4937129816859973	0.980072463768116	1.0	43	19	PFA3;AKR2;ATG18;SWF1;ATG5;ATG12;ATG3;ATG4;ERF2;PER1;ATG21;SHR5;ATG7;GUP1;HSV2;CWH43;ARV1;LAS21;ATG16	GUP1;HSV2;CWH43;ARV1;LAS21;ATG16
late nucleophagy (GO:0044805)	-0.2075197382704753	-0.5148966562121071	0.9828897338403042	1.0	17	15	ATG9;ATG18;ATG8;ATG5;ATG12;ATG3;ATG13;ATG10;ATG4;ATG1;ATG7;ATG17;ATG23;ATG2;ATG16	ATG23;ATG2;ATG16
drug transport (GO:0015893)	0.18728469129619021	0.5088635676565335	0.9840546697038725	1.0	20	16	ATR1;FLR1;HOL1;AQR1;TPO1;DTR1;TPO2;QDR1;VMR1;TPO4;QDR3;SGE1;PDR5;PDR10;TPO3;YDR338C	ATR1;FLR1;HOL1;AQR1;TPO1;DTR1
protein-DNA complex assembly (GO:0065004)	0.18890709178585516	0.509475202236739	0.984304932735426	1.0	25	16	SKI8;RAD52;RAD51;FPR3;CAC2;RLF2;PSY3;RAD55;CSM2;DMC1;FPR4;HHT1;SHU1;RAD57;NAP1;VPS75	SKI8;RAD52;RAD51
positive regulation of cytoskeleton organization (GO:0051495)	-0.19788405448264762	-0.48532523232324676	0.9893992932862191	1.0	19	15	CLB5;RHO5;CLB1;CLB4;CLB3;BNI1;SSK1;CLB2;PEA2;BUD6;AIP1;SPA2;TWF1;SSK2;BNR1	BNR1
autophagosome assembly (GO:0000045)	-0.16047184672518855	-0.4275572564228189	0.9963963963963964	1.0	32	20	ATG9;ATG18;ATG8;ATG5;ARL1;ATG12;ATG3;ATG13;ATG27;ATG4;ATG1;VPS30;ATG21;ATG7;ATG17;YPT6;HSV2;ATG23;ATG2;TRS33	ATG23;ATG2;TRS33
