# Supplementary material for: Distinct elongation stalls during translation are linked with distinct pathways for mRNA degradation
Source: eLife. 2022 Jul 27;11:e76038. doi: 10.7554/eLife.76038 (PMC9352352; doi:10.7554/eLife.76038)
Supplement: Supplementary file 6. [file elife-76038-supp6.csv]

sgd_id	uniprot_id	gene_name	syh1_lfq_sum	smy2_lfq_sum
YDL073W	Q07454	AHK1	10000	33818000
YDL231C	Q07660	BRE4	10000	502300
YPL081W	O13516	RPS9A	10000	406150
YPL249C-A	O14455	RPL36B	25891400	34042700
YMR303C	P00331	ADH2	10000	612060
YGR192C	P00359	TDH3	25657600	38404400
YAL038W	P00549	CDC19	21082900	39305200
YGR254W	P00924	ENO1	12550500	10727500
YDR050C	P00942	TPI1	10000	221910
YKL152C	P00950	GPM1	10000	906550
YNL030W	P02309	HHF2	778170	10000
YBR009C	P02309	HHF1	778170	10000
YDR382W	P02400	RPP2B	2959900	10000
YML024W	P02407	RPS17A	6805500	6898400
YPR080W	P02994	TEF1	69481000	85590000
YBR118W	P02994	TEF2	69481000	85590000
YHR018C	P04076	ARG4	10000	141400
YER165W	P04147	PAB1	17510600	25558200
YOL127W	P04456	RPL25	14217000	7685000
YLR310C	P04821	CDC25	10000	1724600
YOL012C	Q12692	HTZ1	10000	10000
YPL036W	P19657	PMA2	19164850	31966090
YLR340W	P05317	RPP0	22338000	12061900
YOL039W	P05319	RPP2A	10000	1669200
YGL147C	P05738	RPL9A	10000	557110
YLR448W	P05739	RPL6B	28904100	20876400
YKL180W	P05740	RPL17A	834860	1804210
YPL143W	P05744	RPL33A	10000	1195700
YLR029C	P05748	RPL15A	31995300	20007300
YLR061W	P05749	RPL22A	10000	9717900
YNL178W	P05750	RPS3	34934400	18046200
YBR189W	P05755	RPS9B	41644600	17033300
YDR064W	P05756	RPS13	18284700	24616500
YLL039C	P0CG63	UBI4	10000	539460
YLR044C	P06169	PDC1	2663960	3214900
YAL039C	P06182	CYC3	10000	10000
YNL104C	P06208	LEU4	10000	18550000
YCR031C	P06367	RPS14A	60226900	72709900
YOR204W	P06634	DED1	29064000	22084600
YOR257W	P06704	CDC31	10000	271610
YER161C	P06843	SPT2	10000	424480
YKL182W	P07149	FAS1	707840	1293020
YJL130C	P07259	URA2	2991100	3837500
YOL139C	P07260	CDC33	10000	638400
YOL121C	P07280	RPS19A	78765000	126425000
YPR110C	P07703	RPC40	1474700	762780
YPL237W	P09064	SUI3	10000	458710
YML124C	P09734	TUB3	10000	224520
YLR333C	P0C0T4	RPS25B	6010000	6128900
YKR057W	P0C0V8	RPS21A	4832700	14739100
YJL190C	P0C0W1	RPS22A	10000	2053100
YPR102C	P0C0W9	RPL11A	35031100	17054200
YLR264W	P0C0X0	RPS28B	10000	4501100
YHR010W	P0C2H6	RPL27A	4395000	4202730
YDL075W	P0C2H8	RPL31A	66217900	81136000
YLR406C	P0C2H9	RPL31B	10000	320970
YEL030W	P39987	ECM10	10000	1105280
YJR094W-A	P0CX25	RPL43B	4324500	10000
YPR043W	P0CX25	RPL43A	4324500	10000
YNL162W	P0CX27	RPL42A	10000	254850
YHR141C	P0CX27	RPL42B	10000	254850
YGR118W	P0CX29	RPS23A	12758570	11199700
YPR132W	P0CX29	RPS23B	12758570	11199700
YER074W	P0CX31	RPS24A	8284700	11126700
YIL069C	P0CX31	RPS24B	8284700	11126700
YOR182C	P0CX33	RPS30B	10000	124450
YLR287C-A	P0CX33	RPS30A	10000	124450
YJR145C	P0CX35	RPS4A	54037800	51115100
YHR203C	P0CX35	RPS4B	54037800	51115100
YPL090C	P0CX37	RPS6A	44860600	29289200
YBR181C	P0CX37	RPS6B	44860600	29289200
YBL072C	P0CX39	RPS8A	10000	1172300
YER102W	P0CX39	RPS8B	10000	1172300
YBL087C	P0CX41	RPL23A	16209300	22415600
YER117W	P0CX41	RPL23B	16209300	22415600
YPL220W	P0CX43	RPL1A	14923300	12756600
YGL135W	P0CX43	RPL1B	14923300	12756600
YFR031C-A	P0CX45	RPL2A	5444000	8419900
YIL018W	P0CX45	RPL2B	5444000	8419900
YDR025W	P0CX47	RPS11A	41802000	38020500
YBR048W	P0CX47	RPS11B	41802000	38020500
YOL120C	P0CX49	RPL18A	52855000	31000000
YNL301C	P0CX49	RPL18B	52855000	31000000
YDL083C	P0CX51	RPS16B	19911000	29197100
YMR143W	P0CX51	RPS16A	19911000	29197100
YEL054C	P0CX53	RPL12A	21561200	44110900
YDR418W	P0CX53	RPL12B	21561200	44110900
YML026C	P0CX55	RPS18B	35717400	9233800
YDR450W	P0CX55	RPS18A	35717400	9233800
YBL027W	P0CX82	RPL19B	2056200	3340400
YBR084C-A	P0CX82	RPL19A	2056200	3340400
YDL191W	P0CX84	RPL35A	10000	2758500
YDL136W	P0CX84	RPL35B	10000	2758500
YKR059W	P10081	TIF1	10000	160280
YJL138C	P10081	TIF2	10000	160280
YIR008C	P10363	PRI1	10000	221540
YAL005C	P10591	SSA1	974500	1867900
YLL024C	P10592	SSA2	39061800	53294600
YLR180W	P10659	SAM1	10000	304520
YBR031W	P10664	RPL4A	12664390	14849100
YOR341W	P10964	RPA190	2013400	571510
YNL209W	P40150	SSB2	64556000	83410400
YNL071W	P12695	LAT1	915750	2625120
YOR063W	P14126	RPL3	30801200	33839800
YKL060C	P14540	FBA1	10000	3094090
YER162C	P14736	RAD4	10000	327280
YML057W	P14747	CMP2	10000	666060
YPL240C	P02829	HSP82	3663940	1402860
YDL014W	P15646	NOP1	3093400	1677450
YGR282C	P15703	BGL2	16778900	8933600
YBR127C	P16140	VMA2	10000	496440
YJL034W	P16474	KAR2	10000	2395660
YLR249W	P16521	YEF3	5962000	5601000
YHL033C	P17076	RPL8A	29626100	38400300
YGR167W	P17891	CLC1	10000	4278000
YHL025W	P18888	SNF6	10000	180420
YPL231W	P19097	FAS2	3157100	1146260
YLR259C	P19882	HSP60	3063300	1594830
YGL078C	P20447	DBP3	1184900	10000
YLR196W	P21304	PWP1	10000	166730
YBR049C	P21538	REB1	725990	1037770
YNL307C	P21965	MCK1	10000	299530
YOR332W	P22203	VMA4	10000	5679400
YML063W	P23248	RPS1B	18031700	26691500
YLR433C	P23287	CNA1	2690400	657490
YGR148C	P24000	RPL24B	827280	2247060
YNL112W	P24783	DBP2	580760	10000
YKL190W	P25296	CNB1	10000	117680
YML123C	P25297	PHO84	10000	179010
YGL123W	P25443	RPS2	12080830	18526600
YCL037C	P25567	SRO9	16491000	5146000
YCR077C	P25644	PAT1	10000	168110
YML078W	P25719	CPR3	387940	10000
YPL131W	P26321	RPL5	12937700	12912100
YJR123W	P26783	RPS5	32868300	32272600
YIL133C	P26784	RPL16A	27283800	24386800
YNL069C	P26785	RPL16B	10000	4569540
YNL096C	P48164	RPS7B	3984200	5331700
YML010W	P27692	SPT5	2102830	1280010
YKL096W	P28319	CWP1	2145110	2087490
YLR286C	P29029	CTS1	10000	29379000
YER177W	P29311	BMH1	10000	2050730
YKL016C	P30902	ATP7	10000	758050
YDR385W	P32324	EFT2	14975200	12294900
YOR133W	P32324	EFT1	14975200	12294900
YCR028C-A	P32445	RIM1	410640	1472400
YKL163W	Q03180	PIR3	28500000	53089000
YDR176W	P32494	NGG1	10000	323040
YGR155W	P32582	CYS4	511100	10000
YPL106C	P32589	SSE1	10000	2267700
YGL252C	P32608	RTG2	10000	605210
YEL037C	P32628	RAD23	10000	374320
YLR032W	P32849	RAD5	509810	10000
YDR430C	P32898	CYM1	10000	19882000
YHR147C	P32904	MRPL6	10000	348030
YGR214W	P32905	RPS0A	42751500	80007400
YBR172C	P32909	SMY2	10000	1179840000
YLR175W	P33322	CBF5	1263300	1196140
YLR441C	P33442	RPS1A	10000	610010
YDL095W	P33775	PMT1	10000	420140
YKL099C	P34247	UTP11	776010	481080
YDR099W	P34730	BMH2	10000	313000
YBR001C	P35172	NTH2	436630	10000
YBR081C	P35177	SPT7	10000	166910
YKL156W	P35997	RPS27A	27842100	11285000
YKL081W	P36008	TEF4	900280	1134910
YKL006W	P36105	RPL14A	24292600	26720700
YCR087C-A	P37263	YCR087C-A	5261500	13998300
YLR058C	P37291	SHM2	452480	10000
YMR116C	P38011	ASC1	33311600	29367000
YBL092W	P38061	RPL32	5286400	12762500
YBR039W	P38077	ATP3	3782900	2814570
YBR139W	P38109	YBR139W	10000	5057300
YBR004C	P38211	GPI18	10000	6041400
YBR044C	P38228	TCM62	10000	311900
YBR129C	P38271	OPY1	10000	22216000
YBR227C	P38323	MCX1	1022200	1659260
YHL015W	P38701	RPS20	37270800	45103700
YHL001W	P38754	RPL14B	10000	729020
YHR027C	P38764	RPN1	10000	259500
YHR064C	P38788	SSZ1	485910	10000
YOR198C	P38934	BFR1	1516400	1605700
YLR150W	P39015	STM1	539070	10000
YJL191W	P39516	RPS14B	10000	446870
YAR002W	P39705	NUP60	10000	1053180
YAL059W	P39715	ECM1	10000	620490
YGR162W	P39935	TIF4631	1231700	1907500
YGL189C	P39938	RPS26A	10000	8158300
YER002W	P40007	NOP16	5737500	5829350
YMR142C	P40212	RPL13B	53264600	50160300
YMR146C	P40217	TIF34	632276000	8611500
YIL052C	P40525	RPL34B	10000	4664300
YIL036W	P40535	CST6	10000	3522410
YGR132C	P40961	PHB1	10000	292790
YLR388W	P41057	RPS29A	6726830	11621700
YLR075W	P41805	RPL10	30031800	28733700
YGR186W	P41895	TFG1	10000	155130
YJR019C	P41903	TES1	10000	28481000
YJL111W	P42943	CCT7	10000	10000
YJL042W	P43638	MHP1	10000	200260
YGL245W	P46655	GUS1	1802200	557960
YGL105W	P46672	ARC1	10000	182140
YJL168C	P46995	SET2	10000	520210
YJL158C	P47001	CIS3	10000	1890500
YJL122W	P47019	ALB1	875700	10000
YOR369C	P48589	RPS12	2781800	5542500
YLR185W	P49166	RPL37A	10000	6751100
YLR325C	P49167	RPL38	10000	3602200
YDR350C	P50273	ATP22	10000	502450
YOL148C	P50875	SPT20	10000	96405
YDR500C	P51402	RPL37B	10000	893420
YGL112C	P53040	TAF6	10000	237740
YGL001C	P53199	ERG26	10000	95069
YGR034W	P53221	RPL26B	32637800	69243500
YGR086C	P53252	PIL1	10000	56734
YGR130C	P53278	YGR130C	10000	526030
YPL127C	P53551	HHO1	860650	317890
YNL288W	P53829	CAF40	10000	103676
YNL175C	P53883	NOP13	1038100	158090
YNL014W	P53978	HEF3	806480	10000
YFL039C	P60010	ACT1	3738500	4536900
YBR010W	P61830	HHT1	10000	6600200
YNL031C	P61830	HHT2	10000	6600200
YDR028C	Q00816	REG1	10000	3467060
YIL022W	Q01852	TIM44	9892400	12824400
YOL040C	Q01855	RPS15	36790800	2991100
YKR003W	Q02201	OSH6	1142600	10000
YKR010C	Q02208	TOF2	347460	709310
YML073C	Q02326	RPL6A	10000	2715900
YMR072W	Q02486	ABF2	10000	452220
YBR191W	Q02753	RPL21A	30628800	36233000
YPL105C	Q02875	SYH1	1796034000	313128
YPL047W	Q03067	SGF11	10000	184310
YKL164C	Q03178	PIR1	10000	1058400
YML037C	Q03703	YML037C	10000	304310
YDR145W	Q03761	TAF12	1087500	3254830
YDR101C	Q03862	ARX1	3506500	608530
YDR190C	Q03940	RVB1	1645700	459970
YMR241W	Q04013	YHM2	632390	1510310
YDR412W	Q04031	RRP17	10000	1619500
YDR427W	Q04062	RPN9	55160000	10000
YDR429C	Q04067	TIF35	1027828000	10000
YMR128W	Q04217	ECM16	1586550	10000
YDR527W	Q04418	RBA50	10000	974420
YLR005W	Q04673	SSL1	10000	242570
YMR075W	Q04779	RCO1	826680	10000
YDR221W	Q04924	GTB1	10000	4918500
YDR229W	Q04934	IVY1	10000	449300
YMR229C	Q05022	RRP5	10000	238870
YMR236W	Q05027	TAF9	10000	2326000
YDR289C	Q05543	RTT103	10000	388330
YLR239C	Q06005	LIP2	10000	3395100
YPR143W	Q06511	RRP15	4810200	14260600
YLR247C	Q06554	IRC20	234440	10000
YDL060W	Q07381	TSR1	10000	57290
YOL041C	Q08208	NOP12	444690	10000
YOL080C	Q08237	REX4	10000	2477500
YOR078W	Q08492	BUD21	10000	990000
YOR264W	Q08729	DSE3	10000	42380200
YOR294W	Q08746	RRS1	10000	10000
YPL146C	Q12080	NOP53	4454900	5588300
YDL109C	Q12103	YDL109C	10000	401500
YDR381W	Q12159	YRA1	22289500	42192100
YOR108W	Q12166	LEU9	10000	47680000
YLR116W	Q12186	MSL5	10000	68928
YGL076C	P05737	RPL7A	19124300	19222700
YLR100W	Q12452	ERG27	10000	491810
YLR197W	Q12460	NOP56	1280600	1215750
YPL235W	Q12464	RVB2	10000	1876930
YOR287C	Q12481	RRP36	10000	1047900
YOR310C	Q12499	NOP58	842320	743070
YGR271C-A	Q3E705	EFG1	1722700	866320
YDL148C	Q99207	NOP14	10000	630720
YOL088C	Q99316	MPD2	8303300	14052000
