# Supplementary material for: Distinct elongation stalls during translation are linked with distinct pathways for mRNA degradation
Source: eLife. 2022 Jul 27;11:e76038. doi: 10.7554/eLife.76038 (PMC9352352; doi:10.7554/eLife.76038)
Supplement: Supplementary file 8. [file elife-76038-supp8.csv]

Oligonucleotides	5' to 3' sequence
AV_his3CGAupstr_fwd	aacccggatctcaaattaattaaatgGACTACAAGGAC
AV_his3CGAupstr_rev	GCAATACCACAGTCTTCAGTtcgtcgtcgtcgtcgtcgtcgtcgtcgtcgtcgtcgGGTGTGGTGGTCGTCAATGTGC
AV_his3CGAdwnstrm_fw	ACTGAAGACTGTGGTATTGCTTTGGGT
AV_his3CGAdwnstrm_rv	cagctttaaataatggcgcgccctaC
GFP probe (KD267)	GCATTGAACACCATACGTCAGAGTAGTGACAAGTGTTGGC
RFP probe (KD123)	CACCATCTTCTGGATACATTCTTTCTGATGAAGCTTC
HIS3 probe (oJC2564)	CCTGATCCAAACCTTTTTACTCC
SCR1 probe(oRP100)	GTCTAGCCGCGAGGAAGG
oBZ407_preA	rAppNNNNNNCACTCGGGCACCAAGGAC
oBZ287	AATGATACGGCGACCACCGAGATCTACAC
